# Supplementary material for: Integrative Molecular and Immune Profiling in Advanced Unresectable Melanoma: Tumor Microenvironment and Peripheral PD-1+ CD4+ Effector Memory T-Cells as Potential Markers of Response to Immune Checkpoint Inhibitor Therapy
Source: Cancers (Basel). 2025 Jun 17;17(12):2022. doi: 10.3390/cancers17122022 (PMC12190280; doi:10.3390/cancers17122022)
Supplement: Supplementary file 1 [file cancers-17-02022-s001.zip]

Archive with 16 entries (16 files):
- Supplementary  Table S3.xlsx
- Supplementary Information.pdf
- Supplementary Table S1.xlsx
- Supplementary Table S18.xlsx
- Supplementary Table S19.xlsx
- Supplementary Table S2.xlsx
- Supplementary Table S4.pdf
- Supplementary Table S5.xlsx
- Supplementary Table S6.xlsx
- Supplementary Table S7.xlsx
- Supplementary Table S8.xlsx
- Supplementary Table S9.xlsx
- Supplementary Tables S10 and S11.xlsx
- Supplementary Tables S12 and S13.xlsx
- Supplementary Tables S14 and S15.xlsx
- Supplementary Tables S16 and S17.xlsx
