# Supplementary material for: Integrative Molecular and Immune Profiling in Advanced Unresectable Melanoma: Tumor Microenvironment and Peripheral PD-1+ CD4+ Effector Memory T-Cells as Potential Markers of Response to Immune Checkpoint Inhibitor Therapy
Source: Cancers (Basel). 2025 Jun 17;17(12):2022. doi: 10.3390/cancers17122022 (PMC12190280; doi:10.3390/cancers17122022)
Supplement: Supplementary file 1 [file cancers-17-02022-s001.zip › Supplementary Table S3.xlsx]

## Sheet: README
Variable	Description
S3	CyTOF Panel Design
reactivity	The type of organism or species the antibody is reactive to
instrument_type	The type of mass cytometer used for the experiment
channel_min	The minimum mass range of the detection channel
channel_max	The maximum mass range of the detection channel
label	The isotopic label used for the antibody
signal_di	The signal detection intensity or identifier used for this parameter
target	The specific surface or intracellular marker that the antibody binds to
clone	The specific antibody clone used for detection
tolerance_di	The tolerance or deviation allowed in detection intensity for the parameter

## Sheet: S3
reactivity	instrument_type	channel_min	channel_max	label	signal_di	target	clone	tolerance_di	company
Human	Helios	75	209	159Tb	95	CD366/Tim-3	F38-2E2	19	Standard BioTools
Human	Helios	75	209	162Dy	31	FoxP3	PCH101	7	Standard BioTools
Human	Helios	75	209	175Lu	161	CD279 (PD-1)	EH12.2H7	3	Standard BioTools
Human	Helios	75	209	165Ho	168	CD223/LAG-3	11C3C65	34	Standard BioTools
Human	Helios	75	209	169Tm	23	CD33	WM53	5	Standard BioTools
Human	Helios	75	209	209Bi	1135	CD11b (Mac-1)	ICRF44	227	Standard BioTools
Human	Helios	75	209	142Nd	52	CD134/OX40	ACT35	10	Standard BioTools
Human	Helios	75	209	153Eu	55	CD25	BC96	11	Standard BioTools
Human	Helios	75	209	174Yb	75	IgD	IA6-2	15	Standard BioTools
Human	Helios	75	209	148Nd	87	CD16	3G8	17	Standard BioTools
Human	Helios	75	209	160Gd	94	CD28	CD28.2	19	Standard BioTools
Human	Helios	75	209	149Sm	110	CD45RO	UCHL1	22	Standard BioTools
Human	Helios	75	209	164Dy	121	TCRgd		24	Standard BioTools
Human	Helios	75	209	150Nd	139	CD45RA	HI100	28	Standard BioTools
Human	Helios	75	209	161Dy	166	CD38	HB-7	33	Standard BioTools
Human	Helios	75	209	156Gd	179	CD183 (CXCR3)	G025H7	36	Standard BioTools
Human	Helios	75	209	151Eu	191	CD161	HP-3G10	38	Standard BioTools
Human	Helios	75	209	141Pr	212	CD196 (CCR6)	G034E3	42	Standard BioTools
Human	Helios	75	209	176Yb	213	CD127 (IL-7Ra)	A019D5	43	Standard BioTools
Human	Helios	75	209	168Er	225	CD14	63D3	45	Standard BioTools
Human	Helios	75	209	89Y	195	CD45	HI30	49	Standard BioTools
Human	Helios	75	209	163Dy	244	CD56 (NCAM)	NCAM16.2	49	Standard BioTools
Human	Helios	75	209	145Nd	277	CD4	RPA-T4	55	Standard BioTools
Human	Helios	75	209	152Sm	285	CD194/CCR4	L291H4	57	Standard BioTools
Human	Helios	75	209	167Er	289	CD197 (CCR7)	G043H7	58	Standard BioTools
Human	Helios	75	209	166Er	293	CD294 (CRTH2)	BM16	59	Standard BioTools
Human	Helios	75	209	154Sm	338	CD27	O323	68	Standard BioTools
Human	Helios	75	209	155Gd	352	CD57	HCD57	70	Standard BioTools
Human	Helios	75	209	171Yb	352	CD20	2H7	70	Standard BioTools
Human	Helios	75	209	172Yb	417	CD66b	G10F5	83	Standard BioTools
Human	Helios	75	209	144Nd	426	CD19	HIB19	85	Standard BioTools
Human	Helios	75	209	143Nd	429	CD123 (IL-3R)	6H6	86	Standard BioTools
Human	Helios	75	209	147Sm	452	CD11c	Bu15	90	Standard BioTools
Human	Helios	75	209	170Er	456	CD3	UCHT1	91	Standard BioTools
Human	Helios	75	209	158Gd	484	CD185 (CXCR5)	J252D4	97	Standard BioTools
Human	Helios	75	209	146Nd	509	CD8a	RPA-T8	102	Standard BioTools
Human	Helios	75	209	173Yb	749	HLA-DR	LN3	150	Standard BioTools
Human	Helios	75	209	116Cd	40	CLA	HECA-452	8	BioLegend
Human	Helios	75	209	114Cd	80	CTLA4		16	BioLegend
Human	Helios	75	209	112Cd	80	Ki-67		16	BioLegend
