# Supplementary material for: Integrative Molecular and Immune Profiling in Advanced Unresectable Melanoma: Tumor Microenvironment and Peripheral PD-1+ CD4+ Effector Memory T-Cells as Potential Markers of Response to Immune Checkpoint Inhibitor Therapy
Source: Cancers (Basel). 2025 Jun 17;17(12):2022. doi: 10.3390/cancers17122022 (PMC12190280; doi:10.3390/cancers17122022)
Supplement: Supplementary file 1 [file cancers-17-02022-s001.zip › Supplementary Table S1.xlsx]

## Sheet: README
Variable	Description
S1	Patient, sample data and histopathologic features
Patient ID	Patient identification number
HTG_name	Tumor sample identification number
PBMCs	Peripheral blood mononuclear cells identification number
Tumor Sample	Primary tumor or M1 cutaneous (cutaneous metastasis)
Tumor subtype	Tumor histological subtype. SSM: Superficial Spreading Melanoma; MLM: Mucosal Lentiginous Melanoma; ALM: Acral Lentiginous Melanoma; NM: Nodular Melanoma; ANM: Acral Nodular Melanoma
Cell Morphology	Epithelioid; Fusiform; Microcytic/Plasmacytoid; Plasmacytoid
MitosisMM2	Number of mitoses per square millimeter
Breslow Index	Tumor thickness in millimeters, measured from the granular layer of the epidermis to the deepest tumor cell
Ulceration	Present or Absent
Pigment	Absent; Mild; Moderate
BRAF mutations	WT: wild-type; Mutated
Tumor Cluster	A / B
Tumor Subcluster	A1 / A2 / B1 / B2
Age at Dx	Age (years) at diagnosis
Sex	Male or Female
Staging at Dx	Staging at diagnosis
Staging IMT	Staging at start of immunotherapy
Age at IMT	Age (years) at immunotherapy start
First dose	Date of first dose of immunotherapy
Treatment	Immunotherapy received
PFS_months	Progression-free survival in months
PFS	Progression-free survival (PFS): coded as 0 if the patient has not experienced progression, and 1 if the patient has experienced progression, as defined by RECIST (Response Evaluation Criteria in Solid Tumors)
irAEs	Immune-related adverse events (irAEs)

## Sheet: S1
Patient ID	HTG_name	PBMCs	Tumor Sample	Tumor subtype	Cell Morphology	MitosisMM2	Breslow Index	Ulceration	Pigment	BRAF mutations	Tumor Cluster	Tumor Subcluster	Age at Dx	Sex	Staging at Dx	Staging IMT	Age at IMT	First dose	Treatment	PFS_months	PFS	irAEs
FIS019	MIGI03	L-0134	Metastasis	Cutaneous metastasis	Epithelioid	3	NA	Absent	Mild	Mutated	A	A1	53.211	Female	IIA	IVM1a	58.9733	2019-12-03	Pembrolizumab	59.3676	0	Yes
FIS020	MIGI70	QC-excluded	Primary Tumor	SSM	Plasmacytoid	2	10	Present	Moderate	Mutated	A	A2	41.6219	Female	IIIC	IVM1b	43.0363	2019-11-11	Nivolumab + ipilimumab	57.0021	0	Yes
FIS045	MIGI92	QC-excluded	Primary Tumor	NM	Epithelioid	9	2.6	Present	Mild	WT	A	A1	68.611	Male	IIB	IVM1a	73.5496	2019-08-23	Nivolumab + ipilimumab	60.4517	0	Yes
FIS047	MIGI47	L-0035	Metastasis	Cutaneous metastasis	Epithelioid	11	NA	Absent	Absent	WT	A	A1	70.0849	Female	IB	IIIB	74.9322	2020-03-06	Pembrolizumab + / - lenvatinib	84.501	0	No
FIS066	MIGI101	L-0022	Metastasis	Cutaneous metastasis	Epithelioid	1	NA	Absent	Moderate	WT	A	A2	37.0521	Male	IVM1a	IVM1a	37.1882	2019-10-09	Nivolumab + ipilimumab	3.02259	1	Yes
FIS078	MIGI50	L-0128	Primary Tumor	ALM	Epithelioid	15	3.2	Present	Moderate	Mutated	A	A2	48.0658	Male	IIIC	IVM1a	49.9357	2019-10-11	Pembrolizumab + / - lenvatinib	6.14374	1	Yes
FIS102	MIGI30	L-0113	Metastasis	Cutaneous metastasis	Microcytic/Plasmacytoid	7	NA	Present	Absent	Mutated	A	A1	88.4956	Female	IIID	IIID	88.6379	2020-12-14	Pembrolizumab	61.963	0	Yes
FIS125	MIGI02	L-0021	Primary Tumor	SSM	Epithelioid	5	3	Present	Moderate	Mutated	A	A2	44.5425	Male	IIIC	IVM1b	46.0726	2017-11-07	Pembrolizumab + / - TVEC	88.0164	0	Yes
FIS126	MIGI100	L-0036	Primary Tumor	NM	Epithelioid	11	3.7	Present	Absent	WT	A	A1	73.0493	Male	IIIC	IVM1a	73.7632	2021-05-05	Pembrolizumab	73.8563	0	No
FIS127	MIGI69	L-0183	Primary Tumor	NM	Fusiform	7	4.1	Present	Absent	WT	A	A1	81.326	Male	IIC	IVM1a	84.1068	2017-04-06	Pembrolizumab + / - TVEC	45.2731	0	Yes
FIS138	MIGI78	L-0160	Primary Tumor	SSM	Epithelioid	9	1.5	Absent	Absent	WT	A	A2	57.4795	Female	IB	IVM1c	57.7331	2019-08-22	Pembrolizumab + / - lenvatinib	2.62834	1	Yes
FIS023	MIGI71	L-0089	Primary Tumor	MLM	Epithelioid	4	6.4	Present	Absent	WT	B	B2	79.0466	Female	IIIC	IVM1b	80.1478	2020-06-06	Pembrolizumab	2.06982	1	No
FIS044	MIGI91	QC-excluded	Primary Tumor	ALM	Epithelioid	6	4.5	Present	Absent	Mutated	B	B1	57.6603	Female	IIIC	IVM1d	62.6064	2020-03-18	Pembrolizumab + / - lenvatinib	0.229979	1	Yes
FIS046	MIGI01	L-0140	Primary Tumor	SSM	Epithelioid	4	1.9	Absent	Mild	WT	B	B1	68.1863	Male	IIIA	IVM1c	74.0151	2019-08-23	Pembrolizumab	1.18275	1	Yes
FIS064	MIGI72	L-0145	Primary Tumor	NM	Epithelioid	8	2.7	Present	Mild	WT	B	B1	61.8767	Male	IIIC	IVM1b	64.0219	2019-11-15	Pembrolizumab	1.577	1	Yes
FIS077	MIGI22	L-0105	Primary Tumor	NM	Epithelioid	7	10	Present	Moderate	WT	B	B2	71.5534	Female	IVM1c	IVM1c	71.7509	2020-03-05	Nivolumab + / - relatlimab	30.3573	1	Yes
FIS089	MIGI23	QC-excluded	Primary Tumor	ALM	Epithelioid	11	5	Present	Mild	WT	B	B2	87.137	Male	IIIC	IVM1b	87.9233	2020-07-31	Pembrolizumab	28.7146	1	Yes
FIS110	MIGI32	L-0147	Primary Tumor	ANM	Epithelioid	26	4	Present	Absent	WT	B	B1	80.4932	Male	IVM1a	IVM1a	80.6571	2017-02-16	Pembrolizumab	2.66119	1	No
FIS122	MIGI55	L-0184	Primary Tumor	SSM	Plasmacytoid	4	7	Present	Moderate	Mutated	B	B1	82.9425	Male	IIC	IIID	83.3101	2017-11-23	Pembrolizumab + / - TVEC	2.7269	1	Yes
FIS014	QC-excluded	L-0159	QC-excluded	Metastasis to the orbital musculature	NA	NA	NA	NA	NA	WT	NA	NA	78.411	Male	IVM1d	IVM1d	78.4367	2021-01-26	Nivolumab	0.0328542	1	Yes
FIS119	QC-excluded	L-0173	QC-excluded	Ganglionar metastasis	NA	NA	NA	NA	NA	WT	NA	NA	79.77	Male	IVM1a	IVM1a	79.9863	2020-02-07	Nivolumab + / - relatlimab	50.3984	0	Yes
