# Supplementary material for: Integrative Molecular and Immune Profiling in Advanced Unresectable Melanoma: Tumor Microenvironment and Peripheral PD-1+ CD4+ Effector Memory T-Cells as Potential Markers of Response to Immune Checkpoint Inhibitor Therapy
Source: Cancers (Basel). 2025 Jun 17;17(12):2022. doi: 10.3390/cancers17122022 (PMC12190280; doi:10.3390/cancers17122022)
Supplement: Supplementary file 1 [file cancers-17-02022-s001.zip › Supplementary Table S18.xlsx]

## Sheet: README
Variable	Description
S18	Log-rank analysis immune populations
Population	Immune populations identified with FlowSOM clustering analysis
p_value	The p_value indicates the statistical significance of the progression-free survival difference between high and low expression groups for each population.

## Sheet: S18
Population	p_value
T4	0.545198
T8	0.181459
TREGS	0.937363
Gamma delta T	0.0195132
NK	0.413438
B	0.485366
M	0.505898
TM/agg	0.398995
TB/agg	0.369332
T4 Naïve	0.407116
T4 Trans	0.403415
T4 CM	0.148441
T4 CM CLA	0.911878
T4 CM Th2-like	0.6865
T4 TEMRA CD57+	0.189615
T4 EM Th1/Th17-like CD57+ PD-1+	0.0279408
T4 CD57+ PD-1+	0.552317
T4 TREGS	0.536674
T4 CD161+	0.0404298
T8 Naïve	0.0138642
T8 Trans	0.158379
T8 EM PD-1+	0.720336
T8 TEMRA CD57+	0.505898
T8 CM CLA+	0.204493
T8 CD161+	0.373564
Gamma delta T (2)	0.0195132
Naïve B cells	0.561872
Naïve CCR7high	0.849266
Trans-1	0.961396
Trans-2	0.919316
Non-switched memory B cells	0.762741
Class-switched memory B cells	0.335386
Follicular-like	0.247128
Plasmablast-1	0.0496996
Plasmablast-2	0.760246
Cluster 1	0.377263
Cluster 2	0.113118
Cluster 3	0.841432
Cluster 4	0.112515
Cluster 5	0.112515
Cluster 6	0.237021
Cluster 7	0.365848
Cluster 8	0.450925
Cluster 9	0.505739
Cluster 10	0.570861
