# Supplementary material for: Integrative Molecular and Immune Profiling in Advanced Unresectable Melanoma: Tumor Microenvironment and Peripheral PD-1+ CD4+ Effector Memory T-Cells as Potential Markers of Response to Immune Checkpoint Inhibitor Therapy
Source: Cancers (Basel). 2025 Jun 17;17(12):2022. doi: 10.3390/cancers17122022 (PMC12190280; doi:10.3390/cancers17122022)
Supplement: Supplementary file 1 [file cancers-17-02022-s001.zip › Supplementary Table S19.xlsx]

## Sheet: README
Variable	Description
S19	log2(CPM) values
probe_ID	Name of the probe specified in the Precision ImmunoOncology panel from HTG Molecular, Inc.
MIGI	Identification number

## Sheet: S19
probe_ID	MIGI01	MIGI02	MIGI03	MIGI100	MIGI101	MIGI22	MIGI23	MIGI30	MIGI32	MIGI47	MIGI50	MIGI55	MIGI69	MIGI70	MIGI71	MIGI72	MIGI78	MIGI91	MIGI92
A2M	11.3155	10.7951	9.19494	10.4499	10.5575	10.7115	11.0193	12.3877	8.85063	11.0345	11.356	8.98652	12.361	10.0205	10.6553	10.3202	12.0495	9.54411	11.1366
AADAT	7.06561	7.01603	7.20072	5.19097	6.4961	7.32207	6.80575	6.89342	6.60585	7.67238	7.88093	7.25343	7.53759	5.91981	2.64891	6.85653	6.79663	6.12473	7.13481
ABCB1	6.15235	5.55385	6.70386	5.60864	6.67432	5.99798	6.85946	6.01283	6.5631	5.72708	5.88332	5.89453	6.22761	6.70702	7.57333	6.61212	6.49033	7.18432	6.26347
ABCB11	4.72959	4.1219	5.52849	4.8743	4.97939	6.16911	6.65481	5.33026	5.46202	5.8346	3.97163	5.97485	5.50755	5.80585	7.4109	5.58221	4.75224	6.35455	4.98663
ABCC2	8.41566	7.23947	2.85238	8.8003	6.24004	7.81306	8.67249	2.49376	6.12743	3.06268	5.1966	8.5745	3.34461	6.01975	8.28795	6.88437	3.48016	7.47988	5.04107
ABCC6	6.25123	5.00869	6.91566	5.75827	6.66103	6.84658	7.1708	5.79493	5.02089	6.88935	5.0591	6.68129	6.21623	6.85125	7.8215	5.85653	5.57242	6.84772	5.34147
ABCF1	9.36279	8.46678	9.58326	10.9612	9.21068	9.00643	10.0859	9.8719	10.8133	8.93838	8.89941	9.75555	9.75474	8.78679	9.90755	9.46319	9.2234	10.1913	9.12303
ABCG2	6.48677	4.46007	7.43473	4.8344	6.6875	6.29364	6.80562	7.57819	5.09278	6.27727	5.01603	5.64247	5.24732	5.91371	7.79187	5.3971	7.08315	6.39835	4.37365
ABHD1	3.87272	5.00869	3.95817	3.5192	4.9936	5.53141	5.06549	3.56904	2.31517	4.47431	4.75823	4.62929	3.86545	3.11853	6.29661	3.64864	4.32209	5.03509	3.37365
ABL1	8.03818	7.98457	7.55884	8.64176	8.09761	8.28866	8.24244	7.79231	8.68773	7.96229	9.1937	9.19482	8.42158	7.97065	8.38858	8.34463	8.13918	8.75531	8.52578
ABL2	9.57531	8.71929	8.42025	11.1575	8.58445	9.59083	10.4186	10.0535	10.2054	9.26513	10.1779	10.5708	10.6128	8.33599	9.97444	10.1244	9.43655	9.47704	10.1438
ACKR3	7.42252	6.15553	6.47857	5.95092	8.72206	6.74844	7.1301	5.50018	5.65078	7.00009	7.72251	6.6093	6.19609	6.97065	7.00176	7.6719	8.00253	6.83361	6.63491
ACP6	6.38368	7.85136	7.03099	8.25659	6.26954	7.63966	7.15224	6.37989	6.13231	6.35157	8.17425	8.25985	8.21694	6.80256	8.17665	8.33009	6.5756	6.99762	7.91736
ACTG2	7.26961	3.67938	3.91378	4.8743	6.511	3.31774	5.83552	6.2333	5.33225	6.02126	6.36395	3.694	4.35503	7.73151	5.2734	6.30399	9.66175	3.80858	5.363
ACTR3B	7.28324	8.34089	7.1961	8.12222	6.99713	7.95042	7.0675	8.13864	8.89942	7.07454	7.41458	8.29156	8.68833	6.37536	7.65191	6.69478	7.08763	7.64046	6.64813
ADA	7.54326	7.53097	8.09286	7.88247	8.61924	8.43555	7.63859	7.30295	9.60848	7.79624	7.58487	8.66363	8.56027	7.49255	8.13004	7.50064	8.05602	6.11309	8.18252
ADAM17	8.91565	8.72378	8.48553	8.95557	8.63179	9.03248	8.85504	8.19321	9.22092	9.01072	9.07492	9.09832	8.34265	8.53091	8.37138	8.43941	8.16903	8.23619	8.77202
ADCY1	7.26045	7.52069	6.04306	5.44166	6.24004	6.48185	5.9796	7.79623	4.66432	8.95177	7.62125	8.63095	8.56308	6.70349	8.2086	7.13407	5.79116	6.72697	5.05437
ADD2	-20	-20	2.91378	1.90029	4.78061	4.16186	2.53643	1.00833	2.17078	2.94947	3.40459	1.03104	3.11873	2.83842	1.20145	1.70522	3.63488	0.486655	2.09354
ADGRE5	9.45735	8.74713	9.68994	9.31814	9.41723	9.05579	9.69644	10.1061	10.6512	10.1015	9.81084	8.7113	7.678	9.05482	8.60775	9.2402	10.0202	8.31574	9.8234
ADORA2A	5.63353	4.85341	5.149	5.54415	5.50109	5.59375	6.21933	4.89586	4.3658	5.2235	4.90709	5.75593	5.58039	6.00261	6.94659	5.19461	5.93711	5.35455	6.7374
ADORA2B	6.03908	5.63239	5.91753	4.46798	5.5973	5.72406	6.41295	7.01956	6.61982	6.35713	7.15552	7.01593	6.97756	6.46152	6.20962	6.36234	6.61642	6.05954	5.93724
ADRB2	6.1257	6.54373	6.60261	6.08729	7.87768	7.616	7.0058	5.80014	6.0366	6.21434	7.87008	5.81531	6.43085	7.85761	7.27729	6.48052	7.02836	7.71162	6.92643
AGER	5.55079	5.83692	5.42685	6.55646	6.17293	6.13005	5.35661	4.77386	6.95628	4.95681	6.88811	5.768	5.5535	5.78595	4.68453	4.93552	5.87636	6.51346	6.47106
AHR	11.5883	11.1535	11.9671	11.0989	10.7359	10.7837	11.0429	11.6962	12.127	9.86224	12.2169	10.7313	8.74735	10.7692	10.0979	12.5765	11.3311	10.457	10.7492
AICDA	4.02472	2.7863	4.56722	4.63209	5.57856	5.36896	5.83601	4.71982	3.96725	5.14211	3.26441	5.03104	4.9708	5.15001	5.79187	3.61949	4.14455	5.3839	4.06755
AIF1	7.23105	7.52326	8.82767	8.56766	9.74587	8.48379	9.12249	8.60153	6.95903	8.55936	8.31237	7.35896	7.71284	9.23196	8.82749	8.2312	9.661	7.26801	9.0192
AKT1	10.0243	10.5976	9.62831	11.019	9.72312	10.7088	9.83479	9.50937	9.97814	10.3409	10.2621	10.4921	10.1484	9.38917	9.26313	10.4889	9.26695	10.1864	9.86078
AKT3	11.2746	10.9766	9.88891	10.6182	9.61522	10.5853	10.1579	9.89859	10.1028	10.7412	11.0572	11.2075	11.6622	9.32913	10.1549	10.9557	9.72522	10.2927	10.1004
ALCAM	5.48939	5.32472	5.90625	6.27781	6.11559	6.3112	5.51433	5.85633	4.55221	6.34319	6.7077	5.73148	6.75376	5.83197	5.2734	5.65584	5.51379	5.75718	6.10636
ALOX15B	5.13575	6.30687	6.76969	5.38756	5.73057	5.71419	6.6728	4.69763	4.41471	5.80643	6.40125	6.49411	5.74784	11.013	6.26558	5.58975	5.10096	6.55274	6.58997
ALOX5	6.84643	6.59365	7.02405	7.93843	8.50109	8.04795	7.85348	7.58878	5.90014	8.08547	7.77124	6.8124	6.68936	7.47401	6.90693	7.59724	8.49623	6.27325	8.68386
ANAPC1	9.32887	9.17698	9.09824	9.38985	8.99801	9.90668	9.39961	9.18675	9.90905	9.18612	9.16146	9.61683	9.067	9.0816	9.54534	9.49914	9.04973	9.39895	8.87396
ANKRD30A	-20	-20	-2.67118	-1.90706	4.34354	0.112621	-0.333171	-20	0.244785	-20	2.17327	0.446073	-1.17895	1.4905	-20	-0.410253	-0.247763	-20	-20
ANLN	6.91808	6.85751	7.34702	9.12291	7.80298	8.64919	8.89556	10.1474	9.17375	6.76102	7.09679	9.18698	8.84481	7.10521	7.73637	8.35241	9.04915	8.08657	8.42702
ANP32B	9.86039	9.31359	8.60145	10.8609	9.90143	10.513	10.3971	9.8557	10.7581	9.59067	10.3584	10.2542	10.2064	9.98853	10.1855	9.86004	9.56682	11.2908	9.82631
ANPEP	7.97145	7.9195	6.43211	6.91311	9.11397	7.57569	8.82005	6.62304	6.14203	7.94855	8.93857	7.56328	7.00096	7.07546	7.24783	8.59537	8.06852	7.87553	8.26633
ANXA1	11.6838	11.2007	10.3189	9.80159	11.9248	11.2839	12.3394	10.7461	12.5134	12.7323	14.1333	11.6466	7.9094	11.4041	11.4123	11.7765	11.1604	11.8456	11.923
APAF1	8.00931	7.49201	7.74983	8.92503	8.57266	8.16911	8.06089	7.7308	7.38638	7.7505	8.26073	8.53795	8.30889	7.78261	7.51681	8.21302	7.99064	7.46394	8.11114
APC2	2.87272	1.39398	5.60494	5.68539	2.84474	3.38564	-20	-0.313598	3.59528	1.65669	3.17327	-0.553927	0.93653	-0.383971	-0.673019	3.00478	-20	1.48666	-20
APOE	14.117	15.8591	17.4382	14.3636	15.3455	13.2569	12.7012	12.56	13.8719	17.3166	12.9661	14.1524	13.7873	13.8955	16.2231	14.76	13.2709	14.2465	13.016
APP	12.7048	11.8817	12.7775	11.6393	11.7058	12.3836	11.4661	10.0243	13.6836	12.4345	12.3142	9.62888	11.7968	11.4464	8.94046	12.4037	11.345	11.8711	12.3332
ARG1	9.44796	8.68169	5.90247	5.41486	5.48105	6.50494	5.68343	4.51929	7.4107	5.29476	5.86887	5.5546	4.20187	10.3346	6.28891	8.26099	3.92216	7.13627	6.24038
ARG2	5.54074	6.46007	7.24768	5.57675	6.20382	7.76128	6.97904	5.57515	6.39859	6.94024	7.07597	6.97745	6.18737	6.89834	7.80541	6.40139	4.7746	7.27847	6.33603
ARHGAP11A	7.73732	6.87376	6.81867	8.84113	7.97581	9.02916	8.02726	9.34014	7.48319	7.42884	6.38441	8.44889	6.92609	7.01406	8.11162	7.72246	8.39519	7.58469	7.94974
ARHGAP11B	4.89656	4.48144	5.37867	7.03545	6.46073	6.79132	6.47196	7.09791	5.58819	5.32911	0.457059	6.31644	5.08784	5.93796	5.43551	6.2336	6.48016	5.89265	6.9444
ARHGDIB	9.45333	9.71026	9.36293	9.6547	10.6034	9.10099	9.16788	9.37421	10.1071	9.34634	9.47982	8.36791	7.92609	10.1189	9.34193	9.20323	10.2528	8.71259	10.4586
ARHGEF26	8.14656	7.16547	7.1868	6.78642	6.53063	6.88374	6.75822	6.45459	9.08336	6.75892	8.92873	7.87653	8.21122	7.06449	7.96481	8.15453	5.54014	7.12473	8.02934
ARMCX6	7.94406	7.70459	7.87668	8.72047	7.46838	7.98024	7.42608	8.61935	8.05985	8.32699	8.0388	8.48133	8.23044	7.34395	7.35673	7.58032	8.11965	8.20365	8.13168
AS3MT	4.61927	4.91754	0.650746	1.55237	5.28696	5.25103	5.30211	2.33026	2.96725	5.72708	3.37762	4.05094	5.5353	3.67492	5.34193	4.51258	2.39609	3.41265	-0.128852
ASCL1	4.38086	5.41635	4.44776	4.79338	4.4297	5.51634	5.349	2.49376	3.20826	5.0352	3.10914	5.02098	4.53071	4.68928	5.90693	4.70522	4.03764	5.62416	3.93004
ASF1A	8.51721	8.18025	8.23721	7.86772	7.80902	7.98982	7.58282	7.46448	7.84023	8.75945	7.5581	8.70895	6.94517	8.4394	8.03434	8.02159	8.10869	7.77575	8.21248
ASF1B	5.8403	5.41635	5.82067	6.90992	6.69186	7.30025	7.00855	7.68358	7.09278	5.85832	5.50769	6.8124	6.78491	6.20599	7.29469	6.06548	6.64402	6.52667	7.00043
ASPM	4.46833	4.27662	4.149	7.73318	4.4911	5.39802	5.55309	6.32665	5.55948	7.5332	6.17327	8.47306	7.93479	6.78595	7.74905	8.14049	7.99184	7.43385	7.6171
ASRGL1	5.14905	5.13545	5.16802	7.1153	5.85256	6.6655	6.58893	4.62892	5.4227	5.48451	5.00726	6.77699	6.55124	5.44046	7.25969	5.11331	4.82905	5.89944	5.77804
ATF1	8.74719	7.48144	7.83066	8.93056	8.1509	8.28921	8.42813	7.68358	8.28918	7.38868	7.76475	7.84837	7.95719	7.8968	8.84202	8.30514	7.71658	8.07162	8.60586
ATF2	9.82821	9.56641	8.81263	9.51553	8.88913	9.92462	9.31171	9.36059	9.64865	9.41191	9.71781	9.99522	9.29814	8.79428	9.9	10.0796	9.39112	9.08805	9.32716
ATF3_activating	6.10538	4.41635	7.03962	6.39214	6.65657	6.47603	6.99675	5.96717	6.61634	6.48958	6.38102	5.43854	6.67903	7.1526	7.95147	6.08693	5.6226	5.92628	5.58997
ATF3_repressing	5.97332	6.97894	7.94995	7.75471	8.10908	7.64746	7.3039	7.15604	8.83649	5.87392	7.59222	6.42716	6.08471	7.38642	8.84268	7.61581	7.31257	5.76464	7.39471
ATG12	8.96348	8.5961	8.79846	8.79251	8.36966	8.38305	8.85482	8.16112	9.35383	8.66847	9.12442	7.86533	9.00634	8.41153	8.65939	8.78122	8.25706	8.41739	8.921
ATG16L1	7.24195	6.782	6.2327	7.28523	6.6875	7.04991	6.89589	6.83361	6.99432	6.79419	7.15154	6.97745	6.71789	6.83842	7.07964	6.75633	6.70643	6.43619	7.441
ATG5	9.1198	8.93701	8.98881	8.9171	8.57029	8.65092	8.24328	8.7592	9.15408	8.5128	8.37933	9.48499	7.82199	8.77674	8.84924	8.50463	8.61099	8.24021	8.65251
ATG7	8.37309	8.19972	7.07029	7.75293	8.20687	7.59195	7.64806	6.58727	7.50406	7.54543	7.53845	7.62764	7.8248	7.66588	7.91194	7.2191	7.1743	7.20912	8.11432
ATM	10.7979	10.7855	9.7624	10.0047	9.44982	10.7946	10.2233	9.70007	10.0258	10.0745	10.9661	11.2065	11.0581	9.45995	10.12	10.5247	9.85716	10.2529	10.3513
ATOH1	2.66627	3.43838	5.01532	3.99983	5.5691	5.11262	5.37989	4.53189	3.20826	4.42222	3.79945	5.10904	4.92259	4.57022	6.53643	4.30857	3.3372	5.25219	3.04107
ATP5F1	9.45132	9.56891	7.76032	10.1163	8.76929	8.85521	8.64936	8.24769	9.36891	8.36887	8.79245	8.7582	8.99265	8.48434	9.44289	8.87284	7.88923	9.12038	9.18479
ATXN1	9.06605	8.49727	7.90436	9.3367	8.45303	7.81306	8.59032	7.99928	8.20941	8.8366	8.89288	8.31335	8.06977	7.84645	8.58594	8.33009	8.6141	8.59518	8.441
AUNIP	5.14905	5.98644	5.8563	6.63597	6.55958	7.20479	7.22312	7.68499	8.35749	7.2714	5.59807	7.51037	6.54443	6.32569	8.13862	6.08693	6.74659	7.21458	6.07409
AURKA	7.86165	7.21735	7.55161	8.79338	7.63859	8.48428	8.74674	9.3153	8.92356	8.17711	7.44737	9.11082	8.77476	7.21594	8.52992	9.83965	8.39789	8.26012	8.30578
AURKB	7.03012	6.87376	7.92408	9.30056	7.80499	8.62788	9.26371	8.86008	9.03399	7.47942	6.82463	8.90892	8.43392	7.50477	7.7193	7.69827	7.90958	8.19677	7.51019
AXIN1	9.0346	8.21256	8.13456	8.15633	7.9578	8.58294	7.93633	7.2333	8.07514	8.35574	8.80831	8.30405	8.41475	8.13304	8.00176	8.58693	7.65762	7.99286	8.38947
AXIN2	6.43886	7.74492	8.7862	6.38295	7.3127	8.50923	8.94688	6.78443	7.28918	6.01775	6.7077	7.21646	5.58924	7.25023	7.38045	6.48456	5.95681	7.72697	5.41547
AXL	7.78281	7.08747	8.42817	7.84281	9.4453	9.42374	7.30444	9.08301	7.17078	9.86321	8.55359	6.8498	7.13696	8.71494	7.87388	7.67012	9.72593	7.74969	9.86267
B3GAT1	4.23885	4.64191	4.52849	4.20146	5.82897	5.20948	5.26876	3.04395	4.65078	4.49463	4.89763	4.64247	5.93653	4.63098	6.10834	3.13407	2.3372	5.05954	3.19308
BAGE	6.50757	2.48144	7.58738	5.28276	6.24004	7.15823	7.87327	6.80794	6.73984	6.27727	4.43106	5.71909	6.49348	6.33027	8.67571	8.25508	6.10538	7.94445	6.52936
BAGE_family	10.1054	9.54753	10.5197	10.6765	9.95916	11.1369	10.6041	10.2403	11.0141	10.0865	9.98174	10.5691	10.6147	9.97505	10.7975	10.8755	9.96047	10.4159	9.90044
BAGE2_BAGE3	8.4756	7.64901	7.51988	8.54002	7.57856	7.71501	7.04851	7.44961	8.7189	7.47942	7.47466	7.78889	7.86636	7.19848	7.49691	8.09092	7.23404	7.6364	8.37894
BAGE4_BAGE5	-20	-20	-1.08622	1.41486	3.12853	2.49728	0.710683	-20	-20	-2.66524	1.81963	-0.553927	-20	-1.96893	-20	0.81214	-20	-20	-20
BATF	5.93545	7.4274	6.37594	5.95712	7.10254	6.32424	7.6031	6.99928	4.34912	6.03866	7.24403	6.1185	5.77137	7.59522	6.99705	7.22153	7.34095	6.64854	7.211
BATF2	5.23261	4.96384	7.39625	4.5192	5.00768	5.66037	6.36915	6.91762	5.77461	6.74203	5.57452	5.51932	6.14898	6.89834	8.23387	5.67721	6.79936	5.3839	7.78802
BAX	8.99143	8.42465	8.76709	9.05439	8.3913	8.64617	8.98661	8.87993	8.32053	8.75103	8.8893	9.1666	9.34003	8.23319	8.30902	8.38849	8.5229	8.90956	8.31133
BCL10	12.6468	10.2434	10.9745	11.3858	11.8348	10.6324	11.3604	11.0822	11.3227	10.8933	10.8787	10.4561	10.9538	11.0381	11.7431	11.3904	10.9519	12.4313	11.4918
BCL2	9.74801	9.33503	9.83289	9.59328	8.88151	8.98948	8.97185	8.26383	9.02811	9.49998	9.6126	9.63631	10.658	8.96623	10.1966	8.78039	8.20654	8.64147	8.95241
BCL2L1	6.48415	7.08747	7.29171	5.9938	7.08936	7.60447	7.32107	6.78706	6.93129	7.65669	6.8321	7.03853	7.73195	6.6964	7.67571	6.30857	6.72952	6.33465	7.48831
BCL2L11	7.48021	6.41079	7.2801	7.10416	7.46073	7.43955	8.07381	8.11685	8.04956	8.34808	7.87972	7.8807	7.01909	7.96623	8.92813	7.82496	7.63488	8.0196	7.61262
BCL6	8.6276	9.76249	8.41893	7.63209	8.43622	8.8623	9.61281	8.49537	6.60234	8.15972	9.57637	8.11022	7.39344	9.3603	8.03434	9.29365	8.62491	8.29401	8.91918
BEX1	3.42526	4.1219	7.54435	4.30239	9.16588	5.63966	5.2779	4.02625	3.92286	5.00718	3.45706	4.66847	8.62141	5.33485	6.13004	5.02715	4.65913	5.65658	7.3251
BEX2	7.73842	7.35398	9.20457	6.89707	8.78776	8.01684	7.42444	6.76054	7.68607	7.84057	8.25518	7.15573	8.56364	7.08635	7.97084	7.78614	6.7746	7.67845	7.79001
BID	8.35743	7.20134	7.16802	8.83525	8.78061	8.36371	8.46729	7.47756	8.69435	6.34038	8.17718	7.7695	8.16535	7.64209	6.5558	8.59818	7.61952	8.01648	7.9009
BIRC5	8.02201	6.82861	7.77693	10.1718	8.13656	8.55326	9.3548	9.09367	10.136	7.6374	6.93742	9.01022	8.29611	7.61227	8.17247	9.13407	7.76207	8.81129	9.2649
BLK	4.05329	3.97894	6.07701	4.66279	5.80499	6.20714	5.98853	4.41432	3.53757	5.53933	4.78926	5.408	5.01745	6.48639	7.30617	4.74625	4.52042	4.74969	6.69133
BLNK	6.51786	6.04503	6.66867	6.49382	7.3268	6.72406	7.10495	5.6464	5.4851	6.58031	6.80705	5.7253	5.73594	8.6686	7.41621	6.03269	7.35957	7.25484	7.43084
BMI1	7.29824	6.99761	6.10361	6.27284	6.69622	7.01282	6.20503	6.61121	6.89727	6.44589	6.26073	7.49955	6.38075	5.80585	7.55098	5.10282	6.29913	6.40313	7.12539
BMP6	6.40045	3.7863	6.00478	5.25281	5.78878	5.39802	6.62203	4.7308	5.23574	5.6967	5.40459	6.27474	5.80595	5.80585	7.49857	7.51654	5.81833	6.46394	5.0806
BMP7	5.60003	8.45197	4.3841	4.20146	5.20382	5.9595	5.29637	4.11267	4.79322	5.46918	5.18109	6.05094	5.36021	6.84485	6.50357	6.3222	5.21167	7.09546	1.87115
BNC1	5.60968	6.31879	4.68637	4.15903	5.19154	6.25331	6.63005	3.99018	4.71727	4.8346	7.60681	5.44607	4.85814	7.47401	5.54292	6.71559	4.19518	7.75718	6.0806
BORA	6.44695	6.60343	7.07869	7.73859	7.21599	7.46724	7.62812	7.59479	8.0405	6.74415	7.32566	7.78444	7.20043	6.80256	7.6062	6.88743	7.1467	7.02891	6.51981
BRCA1	6.08822	6.59855	5.01532	6.86443	5.92109	6.24648	5.19734	6.71707	6.10773	4.48451	4.53235	6.43854	6.57371	5.13959	6.30807	5.61212	5.76346	5.27325	6.85604
BRCA2	6.7559	6.30087	7.13617	7.4658	7.37917	7.80611	7.51904	7.43795	8.2979	6.9103	6.69683	7.5546	7.17273	6.67852	7.92937	7.02159	6.83439	7.51124	6.99355
BRIP1	6.13909	3.20134	5.84057	6.85781	6.48105	5.29142	6.54494	5.72532	7.66095	5.19894	4.80958	5.04102	5.04987	4.67492	6.2218	5.7992	5.00016	6.3693	5.76192
BRMS1L	6.58054	6.10823	6.69076	7.70948	6.72206	6.50875	6.911	6.71154	7.34282	7.35574	7.6497	6.72839	7.21766	7.19597	7.29852	7.54975	6.57242	7.18432	6.99009
BST2	11.54	11.3164	10.5055	8.05872	9.86614	10.2841	11.2405	12.6579	6.62676	10.222	8.60317	10.5657	9.75154	11.8673	11.5917	8.44462	12.0461	9.54627	11.7182
BTK	5.54074	5.94857	7.43995	7.09294	8.25043	6.87786	7.1835	6.95084	5.74941	6.90081	6.84446	6.12321	5.69961	7.79925	7.19735	6.47239	7.68001	6.25748	7.47354
BTLA	4.98819	4.27662	6.26251	5.60864	6.5355	5.46626	6.4404	5.6464	4.6371	5.66568	4.99843	4.73148	6.01088	7.38862	6.87644	5.17471	6.25208	5.78678	7.13168
BUB1	7.01204	6.77336	6.64397	9.01701	7.65657	8.5135	8.91446	8.7308	8.83125	7.35574	6.7077	8.81531	7.68007	7.36422	8.69257	8.47646	8.03069	7.88412	8.10317
BUB1B	6.11218	5.02334	5.04306	7.3456	6.70488	7.08225	7.01425	8.01508	6.4227	5.80236	5.21956	6.89453	5.41102	5.11853	6.13004	6.0437	6.6531	6.05347	6.30855
C11orf71	7.22007	7.70686	7.17431	6.42385	6.79285	7.35209	6.85739	5.80534	7.03399	7.30343	7.1713	7.62432	7.04827	6.80914	6.91194	6.60841	5.90705	7.4844	7.3251
C17orf80	7.154	7.00131	7.56483	7.79338	6.70055	7.33286	7.31549	6.01283	8.36165	6.90081	7.14156	8.08752	7.33412	6.86396	7.5574	7.62317	6.48356	7.20912	7.55998
C19orf66	9.0852	8.66894	8.62631	8.57272	8.30986	8.74723	8.09237	8.68146	8.9652	9.64537	9.17376	9.36543	9.62841	9.04019	9.52706	8.98992	8.94144	8.41857	9.73327
C1orf56	6.15894	7.87578	7.22666	7.10696	6.29272	7.53982	7.05851	6.66654	6.54491	6.67461	6.60099	8.15803	7.9589	6.64578	8.02395	7.66656	6.18686	7.20912	6.09354
C1QA	8.25508	9.60465	10.6671	8.77154	10.4391	9.93049	9.59358	10.0541	7.99164	9.19196	8.54149	8.0571	8.30151	10.4335	10.5812	8.77957	11.3515	7.56774	11.1383
C1QB	7.98819	9.72993	10.3744	8.26786	10.2556	9.90179	9.78827	10.2041	7.75099	8.93931	8.4327	8.32973	8.68421	10.6134	10.8081	8.94657	11.4013	7.87897	11.1859
C20orf24	8.63943	7.99017	8.44516	8.41374	8.63065	9.40443	9.33709	9.60936	8.91933	8.68625	8.14456	9.46195	8.98931	8.59902	9.13916	8.40886	8.55798	7.83006	8.6634
C3	7.84949	8.88583	9.50312	7.58078	10.0307	4.42651	5.52358	8.01508	3.38229	9.89461	7.7451	7.1442	8.20404	10.1497	7.04123	9.38579	10.0514	4.65658	10.0907
C3AR1	6.64999	8.10134	8.37116	8.21706	9.64028	8.75968	9.26676	8.37989	7.47553	8.89414	7.87612	7.616	7.53873	8.95439	8.58358	8.51456	9.576	6.91292	9.2287
C4A_C4B	7.59761	6.75592	9.15735	8.41486	8.75997	7.08225	8.76421	7.52403	8.55403	8.11939	8.42449	7.39054	7.23891	8.43408	8.96058	7.52639	8.58592	7.7959	7.21692
C5	6.38086	5.40521	3.25956	4.63209	4.6431	4.50494	4.85299	5.12103	3.17078	3.52458	6.1966	4.98005	5.28048	4.85125	5.0088	4.58975	4.72952	4.73458	5.20505
CA4	-2.61914	3.34818	1.72114	4.45049	3.36557	1.84959	2.92503	0.686402	4.15168	-1.08028	3.04202	2.03104	0.406015	-0.968934	2.06395	2.81214	-20	1.97208	2.6785
CALML3	10.3619	9.38408	3.65075	6.38295	5.28696	8.30245	7.652	3.00833	8.09153	4.52458	7.37251	7.38075	4.43576	11.2669	7.43725	9.07893	3.70643	11.2613	7.79596
CAMP	5.29973	5.08048	5.09037	4.28276	5.78878	5.21882	5.92759	4.33026	2.67774	5.45888	5.09265	5.28738	5.7037	5.10788	5.97564	4.77297	4.48016	5.05954	3.24038
CARD11	4.51015	5.81183	6.29171	5.52756	6.88342	6.34144	5.97331	6.22943	4.55221	5.53933	5.65533	6.13257	6.15793	6.88593	6.78094	5.34463	6.72665	5.89265	6.72498
CASP1	10.2277	9.01237	9.05801	7.60666	9.24895	9.63313	11.0433	9.49094	7.14203	10.3418	9.0665	10.9496	6.93132	10.0652	8.85706	9.80001	9.68408	7.94936	9.37497
CASP10	7.58299	6.97518	7.39086	7.44388	8.37781	7.04467	8.38205	6.88607	6.11268	7.33617	7.19853	7.2318	6.54215	8.67131	8.07517	7.44773	8.31543	6.79044	8.19458
CASP3	7.80293	8.10479	7.26398	7.65327	7.80096	7.89179	7.35368	7.6127	7.35749	6.99297	7.26625	7.53883	6.80024	7.07546	8.38226	6.98492	7.13378	7.44318	7.84269
CASP4	10.07	9.74768	9.73476	9.07664	9.60484	10	10.1742	9.44795	9.66895	10.0588	10.436	9.23125	9.33017	9.97614	9.11162	10.1279	9.82838	8.66058	9.70615
CASP5	2.46833	4.22687	5.76761	4.39672	6.38727	5.65694	6.45851	5.42787	4.99967	5.24765	5.04202	5.30405	5.01088	5.51488	6.35673	6.02715	6.10538	6.45935	6.18705
CASP8	8.81445	8.4205	7.77176	8.29383	8.06601	8.32802	8.5474	7.80923	8.07894	7.99743	8.31593	8.85192	7.67176	8.61697	7.80541	8.5254	8.19725	7.77391	8.67313
CAV1	10.2564	9.826	9.69213	9.6998	9.17449	9.33501	8.89781	9.68746	9.38995	10.0913	9.80072	9.31335	10.5508	8.26828	8.29661	10.2312	9.17798	10.5533	9.50354
CBLB	8.72183	7.97141	8.3491	8.36906	8.7959	8.62525	7.98234	8.926	7.85655	10.0984	9.576	8.61098	7.94517	8.71055	7.98519	8.95825	8.83305	8.44318	8.65578
CCDC138	8.05682	6.6886	6.80455	8.23632	7.19769	7.97405	7.92736	7.55831	9.16186	7.29621	7.12341	8.16261	7.82387	6.87342	8.81147	7.88743	6.97865	7.82651	7.12224
CCL1	4.78174	3.91754	5.78825	4.69285	5.97223	5.52766	5.90582	5.35174	3.87705	5.68349	4.49519	5.31232	5.49348	5.19094	6.63076	4.21424	5.32209	5.08359	3.98663
CCL11	5.14905	2.97894	6.89487	4.58479	5.9578	5.66721	5.93176	5.85633	4.41471	5.41157	6.0591	5.48316	5.18446	5.42338	7.52665	6.11853	5.43172	5.15341	3.84077
CCL13	6.11557	8.96952	6.35949	8.20928	7.18226	10.1872	9.57755	6.49697	6.51531	6.84255	7.96938	6.64575	5.99431	8.11055	7.66683	7.98635	7.94822	6.67648	6.79001
CCL14	8.32338	7.86566	6.1069	7.8003	8.29702	5.99254	6.3971	5.27886	5.69764	6.31204	8.47705	5.96963	5.80214	8.18081	7.05943	8.25981	8.37612	6.05954	7.04441
CCL15	5.14905	2.48144	5.52357	4.46798	4.62496	5.62569	5.67626	4.02625	4.55221	5.14211	4.54452	5.51216	4.75179	5.10788	7.11271	5.24319	4.43874	5.69611	4.16883
CCL16	3.82381	0.715909	1.57675	2.1804	3.02162	0.112621	1.5606	-20	-20	1.42222	3.26441	0.183039	0.558018	3.73151	2.54937	1.17471	3.03764	0.486655	-0.128852
CCL17	5.78174	3.88583	5.66867	6.86112	5.82897	5.81306	5.6815	4.54438	3.75575	5.86224	4.63839	5.08993	5.04987	5.37979	6.6816	5.15453	3.8397	6.13051	4.04107
CCL18	5.71625	11.5539	5.71684	8.42609	12.8185	10.1625	11.8382	8.51454	7.92708	5.99297	12.28	13.1211	6.91733	10.2029	9.61854	10.4665	9.11528	8.23887	10.2505
CCL19	7.37239	8.20295	3.32882	6.76182	9.20611	3.99798	6.36607	2.27136	4.34912	7.38461	7.64123	6.57192	6.11261	10.3706	7.40023	9.13921	6.17009	7.25748	9.16806
CCL2	7.70166	8.08048	9.95886	8.8166	11.7903	11.1821	11.7833	12.8777	8.72457	9.87561	10.6975	9.15688	8.87814	9.75345	10.9094	11.2548	12.988	7.03817	10.9827
CCL20	4.43615	3.43838	4.90625	4.77944	5.41921	6.53141	9.40018	8.65219	4.73021	5.37368	5.72652	6.44983	5.7037	6.66406	7.46653	10.0685	8.65838	5.63233	7.5968
CCL21	7.80608	7.92926	4.93615	6.52756	9.3324	6.89252	7.77464	7.53659	6.4107	6.62938	9.33839	6.98781	6.07529	7.92588	7.44592	8.26099	10.5712	7.60767	8.34282
CCL22	3.40323	6.10134	5.88341	5.99983	6.62952	7.09498	7.26555	5.15401	3.78084	5.82661	6.32918	6.28318	5.32885	7.03107	6.81883	5.34463	5.00016	6.4079	6.40513
CCL23	4.91225	4.73383	6.16802	4.50233	6.3601	6.05904	6.66558	5.35883	5.4851	5.53933	4.90709	5.38467	5.54897	6.15519	6.92937	5.64864	5.18686	5.58258	5.00043
CCL24	5.68464	5.6886	6.03962	6.02957	6.825	6.82839	6.9472	5.84122	5.30656	6.02825	5.93048	6.27474	6.64336	6.21098	8.24981	5.40566	5.8397	6.3246	6.08709
CCL25	3.8403	2.39398	4.83661	5.09294	3.87577	4.05122	5.17011	3.66368	3.65078	4.30054	3.50769	4.20096	4.66235	5.19094	7.11271	5.35351	3.90198	4.95914	3.9009
CCL26	-20	1.20134	0.328818	2.1804	3.87577	-0.0573042	-0.972581	0.856327	-0.492181	-0.343313	2.6941	-1.13889	1.40602	0.838421	-20	1.58975	2.65913	-20	-20
CCL27	2.62879	3.64191	-0.0862194	3.30239	3.27537	0.402127	-20	-20	-20	0.334758	3.10914	-2.13889	-20	5.22089	-1.25798	3.17471	-20	0.74969	3.45611
CCL28	8.70054	8.29937	8.33795	7.93999	6.51593	8.61953	8.503	6.50977	9.70134	8.88791	7.61981	8.7152	9.067	7.00548	8.73283	8.31653	7.43699	8.07312	7.6742
CCL3	4.03908	3.56391	5.91378	4.56867	5.47092	5.36476	6.07936	4.69763	3.70422	5.15494	4.12544	5.06078	5.13696	5.67492	6.43551	4.64864	4.92216	5.09546	3.9009
CCL4	7.31603	7.27968	10.719	8.36323	8.99801	9.26378	10.3605	10.635	7.24704	8.47303	7.54755	8.23506	8.03537	9.71932	11.0101	8.69041	11.0532	7.86169	9.441
CCL5	7.28926	6.72937	8.66421	7.1644	8.57266	6.69925	8.32597	9.20013	5.79322	7.95864	5.48891	6.15113	6.80974	9.28668	9.15934	6.96479	10.0982	6.92295	9.55414
CCL7	3.60968	1.85341	5.40563	4.1153	6.03542	6.24419	7.41054	5.51295	4.13231	5.16765	4.45706	5.28738	5.36537	5.03107	6.73637	5.3357	5.93711	5.53105	6.5005
CCL8	6.13909	4.97894	7.64397	5.63209	7.91737	7.43154	8.97219	7.42449	5.33225	7.47942	7.11935	6.00066	6.30218	7.45313	8.66831	6.83767	8.89434	5.57412	8.87021
CCNA2	7.47758	7.24573	7.72435	9.56816	8.53306	8.93457	8.9552	9.68746	8.61982	7.77355	7.3397	9.16546	8.21552	7.87656	8.72073	8.768	8.66288	8.09842	8.26633
CCNB1	7.79343	7.77336	8.18524	8.87839	8.3296	9.20067	9.48673	9.43039	9.65248	8.26254	7.53845	9.2973	9.07293	8.29199	8.67497	8.89277	8.48356	8.56561	9.05602
CCNB2	7.46168	6.84519	6.86409	8.74399	8.08771	8.51397	8.89494	9.25721	8.78394	7.55876	6.57452	8.33887	8.50171	7.5644	7.56379	7.95023	8.01198	8.23485	8.47354
CCND1	12.9276	11.7352	12.0311	11.2272	12.8077	12.8863	11.8513	10.8535	9.04504	13.6017	11.5208	11.3693	13.1298	12.1891	11.4468	11.622	10.718	11.2545	11.5584
CCND3	9.84618	9.1778	8.7472	10.3006	8.88342	8.67019	9.18302	9.45541	8.71565	9.92488	9.14156	9.31541	8.52899	8.95662	8.90378	8.80082	9.0411	9.45762	9.10237
CCNE1	5.76024	6.23318	7.24171	7.83103	7.09267	7.09371	7.43452	8.18525	8.73824	6.70108	5.70499	7.20541	7.31957	6.6085	7.49691	6.91168	7.11637	7.41028	6.55297
CCNE2	7.16386	6.31284	6.80252	7.76359	6.42446	7.14727	7.17756	8.21486	8.20479	6.83061	5.78413	8.18642	6.46009	6.59712	7.18703	7.84241	6.96169	7.63029	6.74151
CCNF	6.89262	7.14887	6.93059	7.67978	7.26954	7.93563	7.51123	8.02625	7.70093	6.96957	6.46028	8.08632	7.2375	7.26469	7.8255	7.16213	6.55959	7.09251	7.38422
CCR1	6.492	7.23318	7.58267	7.0616	9.52269	8.44553	8.48389	8.33386	5.87122	7.85144	7.32566	6.96177	6.91733	8.3037	8.4818	7.68074	8.76346	6.80497	8.2606
CCR10	5.01022	5.66077	5.58148	5.33134	6.50605	6.32424	5.87098	5.08728	4.55221	5.45888	5.78926	5.68129	5.23609	4.9618	6.84005	5.17471	5.05602	6.15908	4.41547
CCR2	5.79449	5.55385	6.01181	5.93214	7.40066	5.41437	6.05447	6.28259	2.73021	5.049	6.86645	4.2705	3.52149	7.26229	5.38587	5.82496	7.4682	3.83715	7.10317
CCR3	4.93545	3.43838	5.73396	4.50233	5.08936	5.48573	6.08145	5.4873	3.50782	5.049	3.37762	5.26199	5.64548	5.37979	5.72501	5.25271	4.82905	5.45935	3.87115
CCR4	5.93928	6.34818	6.47348	7.10416	7.25487	6.6466	7.25753	5.35174	5.12253	6.15174	6.40125	6.47582	6.45768	8.01263	7.73637	7.02438	6.21167	6.73458	7.50535
CCR5	6.33215	5.50251	6.47348	6.14278	7.4911	6.36686	6.74457	6.72532	4.6233	6.33194	5.78926	5.99039	6.20476	7.03669	7.24783	5.36234	7.87377	6.25748	7.07409
CCR6	5.7559	5.54373	6.4083	6.00583	6.07606	6.05122	5.97848	5.31576	5.35749	6.2802	5.75823	6.21426	4.85814	7.25023	7.73212	5.52048	5.54014	5.98491	6.69558
CCR7	5.90443	5.00869	6.08704	5.54415	6.38187	5.86751	6.23612	5.65795	4.22664	6.01072	5.56259	5.75593	5.43085	6.82223	7.29469	5.74625	5.46648	5.71932	6.97269
CCR8	4.60968	4.09442	5.73396	5.09294	5.78878	6.13252	6.8113	5.28631	4.41471	5.63397	4.98955	5.88348	5.98763	6.71406	6.8215	4.92365	5.32967	6.27325	5.56231
CCR9	-2.61914	2.56391	5.35672	4.20146	4.93589	5.5684	6.04144	4.83615	4.24478	5.42222	3.43106	5.25343	5.63269	5.28845	6.11271	4.71903	4.50712	6.05347	4.16883
CCRL2	5.44695	5.4708	5.89867	5.43279	7.26954	6.18349	7.1901	5.95319	4.38229	5.85439	5.67207	5.94857	5.99431	6.67492	6.63684	5.94142	6.76904	5.53105	6.42574
CCT5	10.1276	10.3325	10.5772	10.6744	10.183	10.7824	10.9765	10.7882	10.509	10.5477	10.6795	11.1962	11.3497	10.1363	10.304	10.8057	10.4701	10.5605	10.7014
CD14	9.36172	10.0324	10.6035	9.17508	10.7786	10.0476	10.7436	9.79656	8.76442	10.4235	9.92117	8.7755	8.71435	9.81284	10.0455	10.2899	11.0761	8.35825	10.8302
CD160	5.81966	5.31284	5.78825	6.06448	5.82102	6.17871	6.93523	5.40065	5.24478	5.97861	3.98955	6.67489	6.34983	6.02542	7.66088	5.50463	5.28362	5.84421	4.95861
CD163	7.94597	8.01786	8.36705	8.52548	10.7563	8.51682	9.62815	9.38163	7.76206	8.81504	7.53997	7.29365	7.2375	9.2178	8.60466	8.92216	10.4821	8.13914	10.143
CD180	5.00292	5.71591	7.21604	5.91311	7.99713	7.04204	7.18593	5.81568	5.71076	6.65669	5.75823	6.30819	6.43576	6.60092	7.79594	6.04918	6.55314	6.39835	7.16883
CD19	4.58054	3.48144	6.22968	4.32175	5.78878	5.31338	5.76603	4.83615	3.53757	5.66119	4.62698	5.15573	5.47926	6.27424	7.01581	4.44773	4.71802	5.84421	6.363
CD1A	6.02832	5.48144	5.92873	6.99983	5.41921	5.91711	6.5612	5.2333	5.28041	5.44328	4.04202	6.50857	6.24452	7.77758	7.4818	5.62684	5.55959	6.62005	5.02765
CD1B	3.44695	4.32472	-0.349254	5.72229	4.67873	3.97612	1.22785	0.493757	-1.07714	1.85832	2.89763	1.56155	0.23609	4.86396	2.26558	0.00478469	1.45268	0.972082	-20
CD1C	7.11896	6.91754	5.84452	8.32536	7.67432	7.67571	6.58304	4.48082	4.71727	6.27434	5.46349	6.95651	6.15495	8.05205	7.25772	6.3971	4.90198	5.95263	5.28619
CD1D	3.87272	2.71591	5.3061	4.93843	5.16667	4.79444	5.63617	4.1942	4.24478	4.78597	3.10914	5.33684	5.03051	4.66042	6.67571	4.91168	3.98106	5.10724	4.49564
CD1E	5.20104	4.69776	6.59326	6.19097	6.20382	6.25103	6.67502	5.45459	4.84172	5.79828	5.06756	6.8498	6.34983	6.06999	7.44072	5.32671	5.23605	5.93291	4.9009
CD2	6.79661	7.45738	8.03962	7.37602	8.08439	7.65264	7.51418	8.61862	5.69764	7.06268	7.02474	6.57536	6.93479	9.29375	8.66831	6.83133	9.49959	6.83715	8.95063
CD200	8.77157	7.06641	9.33935	5.96945	8.22506	8.82036	7.64651	7.62304	5.20826	6.59215	8.42696	7.41953	8.45344	7.93796	8.48769	7.93995	7.49875	6.74969	8.05437
CD209	8.41291	8.7863	8.3018	8.55237	8.66658	9.09244	9.42742	7.82851	8.80014	8.71305	8.9118	7.69874	7.7665	8.88438	9.30997	8.9049	10.0016	8.26012	8.56812
CD22	7.49721	6.48144	9.1462	6.45049	7.67873	6.66721	6.59537	5.45459	4.78084	6.60389	4.94433	6.43854	5.75965	6.62352	7.22583	5.97633	5.46648	5.68829	6.5762
CD226	5.28775	5.02334	6.15854	6.50233	6.06937	5.99254	6.31992	5.78443	4.84172	5.93838	4.97163	6.54761	5.33412	6.31184	7.69476	5.22395	6.06512	6.3644	6.63491
CD24	8.92293	7.66778	6.07701	6.515	6.39264	7.57205	7.68426	4.55677	5.92848	5.45888	8.79117	6.64901	5.42591	9.25205	7.87773	7.937	5.99541	9.74687	7.53885
CD244	1.55079	3.43838	3.68637	2.48525	4.58796	2.69758	2.5582	4.20996	-1.07714	2.42222	3.04202	1.86111	1.55802	4.40611	1.54937	3.32671	5.41757	0.74969	4.01411
CD247	4.79872	5.4274	5.52849	5.08162	5.9578	4.36896	4.19965	5.71982	2.44642	4.25362	4.26441	3.03104	3.77525	6.84164	5.78641	4.83767	7.09209	4.04737	6.98315
CD27	4.69375	5.73383	6.27133	4.32175	6.08273	5.19536	5.2365	6.30845	2.56671	4.11612	4.53235	3.79185	4.1786	7.26708	6.48349	4.57464	7.48864	3.41265	6.5762
CD274	5.64296	5.69776	6.79642	6.0118	7.25487	6.8998	7.42739	7.56445	5.16126	5.93467	6.20429	5.87792	6.16683	7.23564	7.17456	5.8813	7.84499	5.63233	7.81171
CD276	9.90148	9.22053	9.35776	9.47069	9.6688	9.11481	9.27325	10.12	8.92215	9.86711	9.70295	9.12203	9.37756	8.33371	8.99705	8.97345	9.55354	9.81981	9.70351
CD28	5.74719	4.83692	5.90625	5.75827	6.24599	6.51065	6.83118	5.53189	5.96178	6.51218	5.6941	5.74985	5.48876	6.64945	8.02279	6.01041	5.97141	6.64451	6.01411
CD33	5.20104	5.22687	5.13617	5.66279	7.08936	5.41437	4.97489	4.45459	3.50782	4.88935	4.78926	3.74375	3.40602	6.20099	4.5622	5.06007	6.5336	3.80858	5.84843
CD34	9.0852	7.56641	7.7329	8.73047	9.22204	6.77875	7.45626	8.25531	7.21977	8.12836	8.25148	7.5353	7.09407	7.93344	7.28505	7.80082	9.16692	7.78678	7.45861
CD37	7.16222	7.56641	7.75613	8.06016	9.50481	7.92569	8.09898	7.89707	6.4107	8.01248	7.85305	7.26412	7.08001	9.14285	8.0852	7.69303	8.76486	6.83006	9.42061
CD38	3.68464	6.06641	7.65187	5.1804	5.54999	6.60269	7.05628	6.79754	5.15168	6.19274	5.46988	6.03604	5.85814	7.44681	8.58201	6.38849	8.08986	6.23619	8.15346
CD3D	4.66627	2.91754	6.0083	4.66279	6.01466	5.32207	6.07622	5.59329	3.50782	5.65217	5.04202	4.7066	5.18446	6.91371	6.81616	4.54394	6.76346	5.45935	5.6785
CD3E	6.65233	8.00316	7.66978	6.87101	8.09761	6.88374	6.73981	8.17122	3.90014	6.2655	6.59222	5.5546	5.67903	9.35412	7.84531	6.74625	9.06908	5.3839	8.82437
CD3G	6.11557	6.09442	7.11018	5.97558	7.02508	5.94551	7.05617	7.18425	5.3658	6.3063	5.95349	5.96963	5.76357	7.83842	7.70057	6.29019	8.10979	6.31955	8.02934
CD4	7.29973	8.45062	7.78106	7.80718	9.43427	7.91926	9.06868	7.65074	6.48891	8.06353	7.25888	6.67489	6.52611	8.77338	7.65041	7.21424	8.76137	6.62825	9.16424
CD40	7.07086	7.14217	7.99238	6.42833	7.05589	6.82075	6.70188	6.65219	4.52277	6.18651	6.53845	5.6359	7.99098	7.59902	7.50357	6.37547	8.03879	4.98491	7.6977
CD40LG	3.33506	1.39398	5.62803	3.70765	4.07606	4.52766	4.75429	3.83615	3.34912	5.17396	3.6497	4.25343	4.08158	5.09716	6.83213	3.32671	2.14455	5.08359	3.93004
CD44	12.7633	10.7999	10.3736	11.0211	10.7597	10.9627	11.8468	11.308	12.3437	12.8115	11.6661	10.5178	11.2995	11.2079	10.7689	12.3266	10.5997	12.0365	10.9415
CD47	10.7543	11.0417	10.681	10.4783	10.5165	11.0267	11.3267	11.1996	8.95628	10.6575	11.5941	9.79296	11.1926	10.7291	10.1004	10.0903	11.1836	9.61129	10.5837
CD48	5.64765	7.09788	7.41363	7.27036	8.58796	7.09244	7.92701	7.10425	4.92286	6.90841	6.98509	7.04102	6.8248	8.53489	8.09957	7.04918	8.12728	5.78678	8.50172
CD5	4.73842	4.43838	3.95817	4.43279	5.58796	4.20008	4.11488	3.6864	2.01032	4.28895	4.49519	4.07056	4.01745	5.97943	5.64289	4.25271	4.74092	4.59099	6.06755
CD52	7.24814	9.19407	7.85532	8.41148	10.246	8.51634	7.94588	8.14481	5.40667	7.69231	7.5354	8.34995	6.81917	9.6444	9.12734	7.93552	9.06001	7.17595	9.50898
CD53	7.27871	8.46142	8.92687	8.76448	10.1815	8.77519	9.29621	9.01732	6.82674	8.35365	8.65111	7.621	7.62195	9.62726	9.22483	8.79024	10.0537	7.32207	10.2382
CD55	4.88071	4.97894	5.88724	6.16975	5.34354	5.90848	5.61757	4.89586	4.24478	5.76939	5.10914	4.86111	6.264	5.27899	6.37138	4.95898	4.93215	5.59936	4.14417
CD58	9.61957	8.52584	9.17744	10.475	9.43687	8.95112	9.87187	10.0865	9.94557	10.6589	9.96994	9.58903	10.0376	9.39246	9.9	9.1302	9.40014	8.85473	9.91873
CD59	10.4858	10.0513	10.4083	9.891	9.81203	9.95357	9.53794	8.9526	10.8792	11.0896	11.9925	9.78629	10.2801	9.35918	9.83807	10.4038	9.69438	10.3337	9.91372
CD5L	-20	4.14887	4.67755	2.09294	3.40864	2.40213	2.66905	6.96949	0.507819	-1.66524	1.81963	-0.138889	1.23609	1.61603	5.88157	-20	5.85552	1.33465	5.48586
CD6	5.0813	5.08048	5.21756	5.02367	6.22204	4.47408	4.30783	5.49376	4.2979	4.59215	4.97163	4.30405	4.08158	6.54282	5.74764	5.12373	6.76904	4.33465	6.69558
CD63	14.1185	13.6137	13.3175	13.6964	13.0318	13.8085	13.693	13.8326	13.7868	13.4809	12.8834	13.811	14.3074	12.0396	13.6874	13.7891	12.7616	13.4767	12.6724
CD68	10.2982	11.5924	10.4303	10.7113	12.682	11.4342	11.5273	10.8144	9.72173	11.8491	10.2255	11.2674	11.2216	11.4153	10.6008	11.0964	11.5336	9.65257	11.4683
CD69	5.57069	5.20134	6.00478	5.86772	6.63406	6.6292	7.92678	6.44463	4.52277	6.09963	7.22713	5.68766	5.20763	8.43727	7.8361	7.70001	7.09209	5.82294	7.90824
CD7	5.22007	5.70686	6.2946	5.42385	6.3268	5.91998	6.25975	6.77121	4.38229	6.00364	5.67207	5.95914	5.264	7.01406	7.10615	5.30857	7.05373	5.43151	7.88796
CD70	6.77103	7.2426	5.67755	5.04713	5.6699	5.63618	5.39945	7.12311	3.92286	5.06268	4.27906	5.05094	4.86545	4.79925	6.16408	4.30857	6.70643	4.90619	4.515
CD72	5.68007	5.89383	7.48237	6.52339	6.89103	6.1811	6.92445	7.15197	6.37818	5.98222	6.26809	6.1279	6.39091	6.59712	7.41444	5.58975	8.15525	5.68829	7.94618
CD74	6.84847	9.43769	10.3369	6.40582	8.00241	7.33823	8.4844	8.25436	5.81767	7.70871	10.9756	6.32054	8.52726	8.9447	9.09847	9.26688	9.05944	6.76464	9.71559
CD79A	5.06034	4.14887	6.55041	4.6779	5.29846	5.8998	6.66307	4.99928	2.96725	5.53933	5.25703	5.36096	5.34983	6.62726	7.51186	4.3971	6.93215	5.27325	7.3763
CD79B	4.97332	6.19488	5.80049	4.91311	5.7558	4.35209	7.06412	3.44129	8.33225	4.33476	4.61549	4.66847	4.72794	6.32109	6.00411	5.62684	5.13594	4.45013	7.03438
CD80	4.92002	5.56391	7.32317	6.78293	7.30132	7.36266	7.73518	7.22943	5.13231	7.28604	6.82712	5.83265	6.75769	7.30253	8.01115	5.94142	7.87118	6.53105	7.48586
CD83	8.12654	8.36409	7.90436	11.1599	9.23407	8.56429	9.30101	9.05054	8.9158	7.94578	7.53693	8.69479	9.10066	8.46569	10.0838	7.56703	9.29768	8.2009	9.39667
CD84	6.98449	8.47746	7.70277	7.92107	9.83441	8.49344	8.21843	7.65651	6.50029	7.98491	7.11527	7.82834	7.28321	8.8836	8.15247	7.07087	8.457	6.73458	8.91372
CD86	5.41978	6.06641	7.43079	6.60073	8.08106	7.35315	7.88019	7.66654	5.95628	7.13889	6.91415	6.21866	6.62841	7.67672	7.94781	7.02159	8.45007	6.74593	8.20207
CD8A	5.99557	6.99017	8.64793	5.67036	7.90049	6.85858	7.18719	9.13193	5.01032	7.15813	5.05058	5.80363	6.63483	9.36422	9.10341	6.6047	10.2242	6.3839	9.04441
CD8B	3.80713	3.43838	5.72542	2.99983	5.52085	3.19062	2.69767	5.66368	1.24478	3.0352	1.89763	0.861111	3.36537	5.37979	5.53643	2.70522	6.49707	2.48666	5.95861
CD96	2.66627	4.86971	4.58621	4.72229	5.4297	3.9427	3.70093	4.71982	3.56671	4.02126	3.98955	2.66847	3.34461	6.67131	5.03664	4.46422	5.6711	0.74969	5.82534
CD99	10.9272	10.5677	9.61393	10.0358	10.9106	9.93014	9.33578	9.45044	9.70258	10.8159	10.5791	10.8888	10.866	9.3513	10.8732	11.4697	10.2887	10.2142	10.7369
CDC20	7.48939	7.89979	6.83463	8.72502	8.2084	9.39004	8.73654	9.83932	9.27269	7.54786	7.70363	9.07056	8.63483	7.9618	9.12302	7.83926	8.75716	8.15908	8.80189
CDC25A	5.78174	5.75153	6.68857	7.09294	7.3127	7.36371	8.02221	8.36412	6.8944	6.31204	5.83953	7.75289	7.836	6.76916	7.46312	6.66656	7.16375	7.28626	6.64813
CDC25C	5.01022	3.39398	6.23871	5.6165	5.69622	5.63269	6.81545	5.9485	6.38229	5.74839	4.6497	4.65553	5.96741	5.55463	6.60311	5.663	4.68297	6.29401	5.49564
CDC45	6.45768	6.52841	5.40563	7.90511	7.41921	8.02684	7.24015	8.71293	6.6371	4.71846	5.63839	8.44795	7.61113	6.37979	7.76854	6.40139	7.26596	7.02891	6.87864
CDC6	7.26198	6.82861	7.18213	8.50551	7.75789	8.20185	8.01375	9.49456	8.17789	6.62478	6.31504	8.65958	7.79355	7.39739	8.41621	7.49864	8.3825	7.53105	8.12854
CDC7	7.68464	8.27509	6.79234	7.99531	7.24895	8.72324	7.97275	8.14686	7.58997	6.85636	8.77189	7.54761	8.28458	6.71406	8.95208	7.39495	7.19311	8.07162	8.47971
CDCA2	6.66163	7.18188	6.75298	7.46362	6.77239	7.61689	7.49471	7.30295	6.2848	7.4498	5.74246	6.18754	7.29814	6.22089	7.6338	6.83451	6.41045	5.81578	7.30855
CDCA3	5.32338	4.20134	5.23571	5.29261	5.6875	5.44254	6.24547	5.49376	4.55221	5.63397	4.32213	5.95387	5.23044	5.80585	6.44246	5.2336	4.87118	5.67252	5.38422
CDCA5	6.38929	4.48144	5.9977	6.68913	6.511	6.72733	7.59793	7.53971	7.35331	6.22958	4.73717	6.73455	6.6476	6.4905	7.67571	6.61581	6.19932	6.55274	7.12854
CDCA8	5.61927	5.38267	5.93615	8.67602	6.73057	7.93846	7.92375	8.261	8.21863	6.61321	5.74246	7.89453	8.10645	6.65678	8.23086	6.70175	7.1743	7.21458	7.44353
CDH1	8.49656	10.2185	9.87595	8.85698	8.79082	8.84695	8.33449	-0.313598	4.96725	7.94855	9.71445	10.0051	10.459	10.4455	10.5863	8.06953	3.90198	9.09546	9.17797
CDH15	4.28775	4.58381	5.04992	4.07022	5.9578	4.82534	4.79916	3.95319	6.43461	4.7098	4.40459	5.02098	3.50288	4.27899	5.86614	5.77297	3.2758	6.29915	5.70404
CDH5	7.73511	6.59365	6.97807	7.48095	8.26222	6.57569	7.49338	7.32121	6.32374	7.15494	7.83086	6.96702	6.416	7.02259	7.36224	7.57464	8.78359	7.43385	7.11908
CDK1	7.80188	6.69776	8.1442	9.10974	8.42052	9.46944	9.77235	9.97325	9.6019	8.38936	7.00285	8.67249	8.77912	7.8206	7.92813	8.48557	8.94761	7.68436	8.44606
CDK4	10.0878	9.81183	8.91284	10.579	9.59614	10.3373	10.5654	9.34551	14.9329	9.97365	9.55885	10.4179	10.2621	8.93721	10.8116	10.1331	8.92966	10.0795	9.65851
CDK6	10.7083	10.5149	7.31324	8.98775	7.3268	10.0106	8.51931	8.8688	9.9849	10.0633	10.3077	9.66645	8.62841	7.90451	8.53887	8.55071	8.33532	8.80226	8.19007
CDKN1A	10.4434	10.0073	11.0323	10.9505	9.06011	10.2362	12.0777	9.40707	8.97134	9.70135	10.8826	11.5079	10.4605	10.9321	9.08687	9.89315	9.71982	10.2071	9.4536
CDKN1B	9.60003	9.11849	8.43211	9.01031	8.80096	8.66465	8.80385	9.08568	7.94938	9.05372	8.67138	9.01846	9.1753	9.03036	8.7243	9.22456	8.86141	8.42447	8.95507
CDKN2A	3.57069	7.02334	5.40028	6.12636	6.70055	8.3721	3.8642	3.07872	8.3044	3.00718	2.89763	5.79775	6.71789	6.20099	6.93184	2.32671	4.35215	3.33465	5.35228
CDKN3	6.68007	5.69776	6.64623	8.67508	7.59963	7.9939	8.18243	8.9718	8.08147	7.51963	6.48259	7.82401	7.76259	6.93193	7.60311	7.83292	7.91589	7.6922	8.06426
CDT1	5.48415	5.1884	5.95087	6.20146	6.5355	6.39184	6.33173	6.12103	5.39046	6.02825	5.18886	4.75593	5.9469	5.6384	6.94414	5.80568	5.55314	6.56987	6.19308
CEACAM1	10.4463	10.5686	7.88437	7.10136	6.3546	10.3514	8.57953	7.68922	5.67774	6.3063	8.90237	8.34291	7.87724	7.39082	12.19	7.34463	8.08539	6.9428	6.73327
CEACAM5	4.59032	-0.0210566	-1.08622	0.414864	2.40864	5.01416	4.00734	-20	1.09278	-20	6.06333	-2.13889	-20	6.79925	4.88157	4.00478	1.92216	3.99762	4.57159
CEACAM6	4.74719	4.67938	6.2206	4.90029	5.36557	6.45642	7.13323	5.27136	5.26271	5.31775	8.04952	5.89453	5.8508	8.33599	7.62771	6.11331	5.75224	6.89265	5.71245
CEACAM8	9.05902	8.05576	7.8514	6.02957	6.10908	9.51208	8.74186	7.24864	6.41871	6.28895	7.8506	8.00832	7.42591	7.71406	12.3306	7.62317	7.69475	7.77944	6.63491
CEBPB	9.48841	8.66311	8.89058	9.33015	9.78776	9.76228	10.5419	10.508	8.89368	9.88911	10.7018	9.95519	9.13015	10.455	9.91913	11.5178	10.7624	8.84509	10.3763
CENPA	6.29973	6.28272	5.98345	8.3515	6.89103	8.18706	8.18855	8.77187	7.99834	6.72493	5.63839	7.88625	7.416	6.37979	7.7973	7.19954	7.39969	6.74969	7.78603
CENPE	6.07086	5.50251	6.83264	8.60271	6.9248	7.53047	7.40721	8.20309	7.34912	6.30054	6.1575	7.768	6.44798	6.37536	7.6338	7.04644	6.84235	6.77575	7.0806
CENPF	8.70561	8.38692	7.63488	10.0848	9.06601	9.73284	10.2899	10.8538	10.238	8.57495	7.86281	9.27738	10.3144	8.63932	8.81147	9.6346	9.42599	9.61697	9.19157
CENPH	6.66858	5.67011	7.49749	7.12911	7.35184	6.80997	7.85397	7.16011	8.85655	6.65669	5.92117	6.7066	7.79642	6.82873	7.40023	7.26688	6.26003	7.66058	7.08709
CENPI	7.25891	7.3365	6.7903	8.79597	7.23706	8.19654	7.86608	8.22653	8.10897	6.89126	6.80958	8.59836	7.71587	6.93495	7.47503	7.37765	7.93339	7.18432	7.39732
CENPL	6.99189	6.91754	6.69514	9.14142	6.98651	7.42248	7.79688	8.24673	8.41771	7.06098	6.3327	8.58562	8.12483	6.44892	8.03088	7.61026	7.19518	7.52886	7.3251
CENPU	8.66684	7.66077	7.21146	9.29934	8.36284	8.42702	8.30877	9.63513	8.056	7.39004	7.3979	9.81057	8.95762	8.28018	8.91819	8.67633	8.38886	9.11382	8.76496
CENPW	3.7559	4.94857	6.91753	5.33134	5.30986	5.15215	5.63418	4.96253	6.02089	5.91596	3.6039	5.94326	4.47449	5.16035	5.79187	5.13407	4.90198	5.47761	3.41547
CEP250	8.10367	7.52326	8.19532	7.55032	8.19	8.88264	8.26798	8.43459	8.54032	8.60272	7.6327	8.93391	9.15905	7.67312	8.80474	7.91168	7.74234	7.13914	8.12224
CEP55	5.38649	4.03784	5.3175	8.05004	6.39264	7.77242	8.50327	7.99928	7.68773	6.64082	6.03341	7.0534	6.87453	6.05343	6.49021	6.40139	6.99303	6.00393	7.36833
CES1	6.65699	7.3365	6.73821	5.39672	8.9248	7.07584	7.31815	5.35883	4.75575	6.61785	5.88332	7.36494	6.19609	6.66769	7.14929	7.43105	6.37062	6.50458	7.69345
CGREF1	8.05241	9.58442	5.96181	8.24902	7.18846	9.31066	7.20704	6.90315	7.61809	8.3668	8.18011	7.69874	8.8659	6.66042	6.99705	7.62317	6.04686	7.20912	6.75786
CHDH	4.92776	3.30087	7.75508	4.48525	6.07606	5.11762	6.09661	5.40065	3.73021	5.67905	5.01603	4.86111	5.6873	5.97943	6.20554	5.18469	5.10096	6.17595	4.9009
CHGA	3.7559	3.20134	4.80455	4.53588	5.6431	5.43455	5.2058	3.7308	3.65078	5.02126	4.00726	4.616	5.29137	5.37979	6.48349	4.2336	4.14455	5.59099	3.57159
CHIT1	4.06736	9.08136	5.01532	6.47664	7.3268	9.20214	6.25661	4.3729	2.6233	5.15494	5.3362	9.01276	5.20187	9.25326	5.74764	4.61949	3.5336	5.05954	7.13793
CHMP4B	9.98935	9.87275	9.6935	10.0695	9.50915	9.66721	9.58983	9.65723	10.1326	10.4658	9.808	10.3746	10.0636	9.29902	9.91006	9.43367	9.50963	9.01178	9.15346
CHRM2	4.20104	3.39398	5.00124	3.99983	4.36557	4.80688	5.02568	4.06144	4.44642	4.52458	2.50769	4.94857	5.62411	4.4905	6.42852	4.81214	3.79663	5.41265	3.95861
CHRM3	3.73842	3.67938	5.46324	3.8743	4.92109	4.98709	5.83502	4.20996	4.67774	4.86614	3.5566	4.44607	5.8248	5.13959	5.75325	4.44773	3.68297	5.50458	2.37365
CHST10	7.31455	7.25507	6.33163	7.56054	6.76412	7.91352	7.29267	7.06794	7.99029	7.11284	7.20813	7.67649	7.73892	6.14481	8.11271	7.44358	6.71513	7.87897	6.81366
CHUK	7.18983	6.42189	6.34005	7.09012	6.87192	7.23041	7.22501	6.61418	7.04956	6.52211	6.80452	6.37681	6.92434	6.61603	7.06845	6.49664	6.12292	6.64451	7.8749
CIITA	8.34304	9.59488	10.104	9.05004	9.82102	9.00676	8.77758	9.70565	6.51905	8.39275	10.9295	7.66201	8.21694	9.65997	8.6338	9.02715	10.3051	7.52228	10.2455
CIP2A	7.38789	5.58381	6.61422	7.62821	7.56673	7.60001	7.90571	8.26005	7.28918	6.88935	6.39117	6.36891	7.41475	6.34848	7.23787	6.3222	7.31257	6.95589	6.74151
CKAP2	8.4933	7.63	8.67311	9.80374	8.54397	8.60803	9.37291	9.45044	9.69764	8.91172	8.24683	8.93056	8.63483	8.41908	9.74237	8.76467	8.90769	9.03817	8.10955
CKAP2L	5.95829	4.69776	6.05333	8.08729	6.48608	7.43154	7.7363	7.68076	6.95903	6.51963	5.50769	7.25985	6.4625	6.43195	7.63986	7.2384	6.8397	7.13627	7.23455
CKLF	6.25431	5.58381	6.06353	5.82086	6.07606	5.93422	5.37103	5.62892	4.92286	5.99654	6.02474	6.28318	5.63697	5.93193	6.28891	5.8996	5.78566	5.75718	6.76192
CLCA2	8.9663	9.0717	5.193	6.55646	5.19154	8.97198	8.82872	5.01732	7.43065	5.19274	10.0783	7.57707	5.37564	11.0961	8.06507	8.37001	5.02836	10.219	8.1673
CLDN3	3.57069	4.34818	4.95087	4.6165	5.97223	5.4103	5.23837	4.53189	3.87705	5.09631	4.17327	5.57536	5.67903	5.5068	6.29277	4.11331	5.41045	5.45013	3.19308
CLEC12A	8.44628	7.32176	8.39356	6.70027	6.91737	6.78975	8.01446	7.208	5.8055	6.43279	6.52007	6.36096	5.95377	7.37536	7.43551	6.49664	7.84235	6.45935	7.07082
CLEC2B	7.04086	6.2888	6.83859	6.04713	6.40333	5.50875	6.99254	7.10425	5.15168	7.37915	7.33445	5.36096	5.08158	6.41477	6.25377	6.98206	7.0237	6.14201	6.83693
CLEC4A	7.72849	7.48938	7.11672	8.90592	8.45303	8.3334	8.40129	7.20604	6.85359	8.04212	8.0388	7.43665	6.66026	7.95439	7.54292	7.90263	8.22594	7.15908	8.01581
CLEC4C	4.74719	4.76902	5.3841	5.27284	5.70488	5.63618	6.50409	5.25626	4.88864	5.34038	5.24216	5.15573	4.92259	5.48228	6.74483	5.96479	4.74092	6.05954	6.68279
CLEC5A	6.13909	5.27662	6.07701	6.85781	8.04057	7.69089	8.28942	7.70877	6.2848	6.97138	6.31859	6.75896	6.56252	7.02542	7.15987	6.8813	7.27971	6.74969	6.71664
CLEC6A	5.10196	4.32472	5.51369	5.27284	5.10254	6.56658	6.53978	6.0307	5.50029	5.54421	4.30792	5.74375	5.08158	5.44892	6.53318	5.81214	6.44572	6.26276	5.10636
CLEC7A	6.63116	4.85341	6.64397	7.42161	7.98651	6.94832	7.80037	7.00381	6.48128	7.05415	6.48891	6.02602	6.29679	7.13959	7.0662	7.02715	7.80209	6.6922	7.20207
CLEC9A	5.51529	4.34818	6.07029	5.84782	5.60658	6.48573	6.74562	5.6694	5.50782	6.17711	5.08433	6.14188	5.64548	6.53091	6.96119	5.92365	5.80752	6.52228	5.57159
CLSPN	6.19144	6.60343	6.49121	8.06016	7.29559	7.81921	8.23246	8.78772	7.46975	6.59215	6.25703	8.33075	8.46009	6.88593	8.7623	6.92066	7.98586	7.77021	7.64813
CMA1	5.90834	5.02334	5.17431	5.21188	6.57856	5.85559	5.93916	4.69763	3.44642	5.81454	5.98062	6.06078	5.401	7.08635	7.13862	5.89353	6.24809	5.59936	4.91554
CMKLR1	6.361	7.80761	7.00478	6.66658	8.81403	7.44055	7.14276	6.07442	5.81767	6.91972	6.03772	6.01593	6.30487	7.84645	6.5558	7.07087	7.88152	6.23082	7.75583
CNNM1	6.01386	6.21416	4.149	6.09294	4.69622	6.6638	4.89256	4.78443	6.34071	5.27727	5.82463	6.47582	6.4625	3.75899	4.46994	6.02715	3.65913	5.34464	4.515
CNTLN	8.18096	7.601	7.66755	8.57272	8.29846	8.15884	7.45142	7.45293	7.73182	7.30054	7.78413	8.37484	8.28321	7.30719	8.10177	8.16087	7.70206	7.22001	8.29321
COCH	-20	2.97894	4.68637	1.99983	3.87577	4.10257	3.61007	1.93433	2.17078	2.08965	3.29356	4.44607	2.36537	3.16035	5.7078	3.52835	1.92216	3.07162	2.98663
COL1A1	13.941	14.1069	14.0193	13.0712	16.0077	12.2085	12.4716	11.8506	12.6211	12.9344	13.9388	13.4087	12.6314	11.9587	10.9606	13.1842	15.0575	13.9883	12.803
COL1A2	13.7927	14.0196	13.8657	12.7788	15.9455	12.1597	12.2428	11.9267	12.6242	13.7944	13.5479	13.1494	12.1735	12.022	10.8034	13.196	14.7273	13.7286	12.3457
COL3A1	13.5579	13.2781	12.4914	12.1366	15.2713	11.1037	11.3322	11.2065	11.9183	11.7562	12.9101	12.3363	11.6208	11.287	10.1141	12.3266	13.4777	13.3167	12.3693
CORO1A	8.2177	9.41218	9.3912	8.77944	10.105	8.93245	9.06195	9.42407	7.07006	9.0631	8.82899	7.91232	7.4625	10.184	9.28021	9.0069	10.2101	6.82651	10.2602
CPA3	8.11218	6.73828	5.63716	6.96021	8.52085	6.15458	6.59611	5.44129	5.58819	5.71846	9.28088	6.48316	6.15793	7.94844	7.28698	6.9296	7.37612	6.98809	5.93724
CPE	9.00977	8.96194	7.63488	7.81915	8.44271	7.13499	7.23818	8.48163	8.13839	8.24615	8.4897	7.37484	7.13242	8.55854	6.51681	8.47646	9.37154	8.38026	7.93724
CR1	6.07435	5.30087	6.49624	6.32656	6.44012	5.67062	7.25522	5.78969	5.91721	5.92722	5.95349	4.8498	6.00427	5.95588	6.89177	7.19461	7.29333	6.58679	6.66556
CR2	4.65699	4.30087	5.70386	5.3121	5.08936	5.70757	6.20656	4.95319	4.41471	5.35713	4.1575	5.03104	5.71991	5.17062	6.58437	5.3971	5.15312	5.70389	4.98663
CREB1	9.12233	9.00961	8.24694	8.66658	8.42578	8.95637	8.69978	8.12935	8.8335	8.49274	8.989	8.89453	8.61113	8.37758	9.02973	8.88819	8.58117	8.35948	8.70298
CREB5	7.69034	7.19811	7.42158	6.10974	6.97581	6.65522	6.98853	6.07872	9.55403	6.49967	8.64193	5.94857	8.92565	6.43621	7.25179	7.0076	6.80209	6.62825	7.4834
CREBBP	10.481	10.097	9.70413	10.0511	9.50481	9.9427	9.22978	9.34417	9.6546	9.4775	10.4665	9.83767	9.69655	9.64393	9.57015	9.96623	9.71441	9.64754	9.8122
CRISPLD1	9.92002	8.09442	8.90057	9.53795	7.5691	8.62525	7.21696	7.62157	11.3921	8.03606	7.70634	9.98781	8.39154	6.33027	9.12842	9.57748	8.05144	9.18779	7.99009
CRMP1	4.64765	2.64191	5.21756	4.35972	4.90614	4.99254	5.84366	4.48082	6.84172	5.20512	4.36395	5.26199	4.87271	4.92588	6.53318	4.2336	4.68297	5.30428	3.64374
CRP	5.01022	3.64191	6.47857	5.73679	5.32118	5.65005	6.69957	4.77386	4.73021	5.56358	3.93511	6.25343	6.41848	5.68928	7.46483	5.69827	5.14455	5.73458	4.41547
CRTAM	3.82381	3.85341	5.64623	3.99983	5.92109	5.51255	6.18282	5.59329	5.14203	5.54421	3.6941	5.02098	4.53987	6.31184	6.24981	4.63414	5.61022	5.89265	5.60811
CSF1	7.29226	6.43838	8.56423	7.06735	8.84474	7.65092	8.19624	7.92122	6.69435	8.40286	7.02691	6.46474	6.69961	7.87656	8.70202	7.29941	8.83039	6.40313	8.5138
CSF1R	7.95167	8.51292	9.09369	8.24902	9.68202	8.97921	8.69961	8.55985	7.78859	9.33229	8.21481	7.616	7.76259	9.16678	8.99054	8.71817	10.3542	7.17316	9.72913
CSF2	-20	1.71591	-2.67118	2.48525	3.02162	6.25103	5.75639	1.6864	-1.07714	1.33476	4.3362	1.18304	0.821053	-1.96893	-1.25798	2.95898	2.79663	-20	2.93004
CSF2RA	6.72294	7.79486	7.21451	7.89707	8.98917	8.13745	7.96508	6.88607	5.8055	7.2802	7.93857	6.75896	6.96911	8.36757	8.14503	8.00338	7.8048	6.87209	8.56231
CSF2RB	6.62642	6.1884	6.3841	7.30482	7.8467	6.81768	7.5268	6.46776	4.98895	6.18963	7.81712	6.36096	6.33149	7.92588	7.34564	7.17971	7.59301	6.42211	8.3251
CSF3	4.27568	2.91754	5.60494	5.22222	5.60658	5.55741	8.03223	4.89586	3.67774	5.4485	6.8905	5.43097	5.23609	5.42338	6.75883	6.54006	4.76346	5.92628	5.63491
CSF3R	6.65466	5.66077	7.00654	7.83272	8.4986	6.92141	8.54448	7.50658	5.45424	6.84651	8.76475	6.65877	7.23186	7.55463	8.07964	8.34129	8.31448	6.51787	9.28548
CSK	8.82381	8.31433	8.64283	9.0802	9.09843	9.48258	9.14539	9.23522	9.56671	8.89461	8.82588	9.35996	9.35048	9.2961	9.13165	8.91092	9.34796	9.04661	9.05354
CT45_family	6.44695	4.25196	8.73076	6.62041	7.33798	7.72159	8.35108	6.77651	7.08273	8.56117	5.6327	7.408	6.74388	8.43195	10.3732	6.75967	7.03995	8.46622	5.46609
CT47_family	5.10878	3.56391	7.36224	5.62432	6.02854	6.63966	6.66752	5.49376	5.63022	6.97861	5.3979	6.01593	6.11567	6.92891	8.2086	6.28556	6.24008	7.64854	4.60811
CTAG1A_1B	-20	3.03784	2.49874	-0.907064	1.78061	4.31774	6.16854	-20	-20	-0.343313	2.29356	1.32054	-20	-20	1.44246	-20	-20	5.66457	-1.71381
CTAG2	2.55079	3.60343	1.72114	1.55237	4.47092	5.06164	10.2981	-2.3136	-20	1.58269	1.5566	1.768	3.21337	1.03107	7.29084	1.46422	-20	10.8274	0.871148
CTBP1	10.1069	10.3095	10.0839	10.5333	9.80146	10.0962	10.2708	9.76955	9.79822	10.1989	10.1927	10.1155	10.1939	9.4683	10.179	10.3284	9.59144	9.87209	10.3455
CTLA4	5.81549	6.59855	6.9906	6.8344	7.19462	7.48185	7.94284	11.192	5.13231	6.72493	7.64688	5.99039	6.17273	9.00906	8.28408	6.07625	9.83439	6.79772	8.51741
CTNNB1	13.7069	12.9966	13.0179	12.6332	12.8777	14.1159	12.6673	14.0159	12.1843	13.112	13.2526	13.7178	14.5537	12.1614	11.7194	12.228	13.1402	13.0397	12.3768
CTRC	3.28775	-0.606019	1.32882	2.1804	4.38727	2.36896	1.52665	0.686402	3.96725	1.91972	2.73717	1.66847	0.558018	2.20099	2.54937	1.58975	3.07416	2.07162	2.19308
CTSG	8.46168	6.92536	4.3061	6.85449	8.41129	6.25103	5.88827	4.16214	4.43065	5.68349	8.03125	6.42716	5.36021	7.62912	6.75045	6.74962	7.06739	6.15908	6.06755
CTSH	10.3046	10.3989	8.75613	10.8376	9.86711	10.7543	9.45207	11.1935	7.87268	10.213	9.42614	10.8629	11.253	11.021	9.53968	9.97956	10.7019	9.99999	10.1457
CTSL	9.39349	10.966	9.85458	10.3304	12.3542	10.5652	11.6933	10.7895	10.6089	9.27029	10.1874	11.1832	10.1235	9.69017	12.5232	11.7472	10.3816	9.05119	10.7258
CTSS	8.98542	10.6646	10.2046	9.03618	11.6025	9.97698	10.8688	10.0546	9.40969	9.51467	9.21004	9.24373	8.49053	10.9893	10.5556	9.50014	10.9631	7.9753	10.7395
CX3CL1	6.72071	5.3365	6.27719	5.84782	6.60195	6.36055	6.3231	5.12103	4.20826	6.33476	5.55057	5.77997	5.39596	6.43195	6.77269	5.54394	5.75224	6.37418	5.58997
CX3CR1	5.91614	5.69776	6.70603	6.05872	7.08273	6.55556	7.05075	5.82595	4.22664	6.91784	5.70499	6.37286	6.71789	6.81897	6.66683	5.89353	6.30683	6.16473	6.55765
CXCL1	7.23417	5.84519	7.21146	9.44332	8.5821	9.47724	12.2056	9.47797	5.88864	6.2326	9.9722	11.0748	11.1841	8.79179	8.39934	12.2116	9.99362	6.60352	10.1912
CXCL10	6.69375	6.94088	11.2713	6.10974	8.57029	7.90415	9.63049	10.4342	6.34492	9.80516	4.80958	6.57879	7.92434	11.3582	11.1552	7.71731	11.0237	7.80497	10.2458
CXCL11	3.93545	4.06641	6.3175	4.8344	5.85256	5.84658	6.46301	5.46776	5.09278	5.70108	3.98955	5.76198	5.41102	5.44046	7.47503	5.83767	5.37429	6.42211	4.82534
CXCL12	10.8866	9.52198	9.95612	8.92345	10.4066	7.89179	8.71836	9.28306	7.97271	9.93118	10.6336	8.74757	8.4852	10.5627	8.98102	9.94547	11.067	8.28107	10.2331
CXCL13	3.38086	3.7863	5.93244	2.73679	5.32118	2.98709	5.04508	7.61714	1.09278	2.69231	4.39117	4.03104	3.71182	7.64762	5.7193	2.64864	8.25009	3.94609	7.59907
CXCL14	11.346	11.0351	8.07281	9.62675	11.9648	9.32694	9.55172	5.20996	9.87705	10.6648	9.35793	8.77848	8.43392	11.8759	7.81348	10.1731	10.2674	12.1453	10.3996
CXCL16	9.13031	8.54627	8.59619	8.38985	9.99139	9.00204	9.76699	9.97036	7.57928	9.32805	9.01603	8.20319	7.73892	9.56293	8.04466	9.09424	10.3006	7.89944	9.64209
CXCL2	7.02292	6.2888	6.58856	6.94468	8.3254	8.49488	10.6524	9.10056	5.50782	6.23864	8.4286	6.82978	6.42591	7.39082	8.00176	9.02438	8.66438	6.73078	8.01411
CXCL3	6.17853	5.06641	6.30323	7.5129	8.17293	8.42702	11.6382	8.48001	5.34912	6.07959	8.25426	7.54235	6.5238	6.31184	7.76022	9.36234	8.08539	6.27847	8.32236
CXCL5	-20	2.85341	1.13617	2.90029	4.74744	7.31011	12.841	1.77386	5.19898	3.96412	7.69819	6.91096	4.54897	4.16035	1.74202	10.5398	0.337199	3.59099	8.98315
CXCL6	4.59032	3.34818	5.20534	4.60073	5.6699	5.73711	6.67363	4.74168	3.78084	4.76939	6.15353	5.64247	5.36537	4.58566	6.6579	6.32671	3.63488	6.21458	5.16883
CXCL8	6.67548	5.80337	7.59911	11.8	9.78214	10.4121	14.2194	9.89372	6.69435	7.78081	11.1112	10.6154	8.52784	8.72019	8.92006	13.707	9.53196	7.87897	11.6631
CXCL9	8.1257	8.40521	11.1632	6.85781	9.05334	7.73874	8.20938	10.9715	7.12743	8.7505	5.80958	6.64247	9.15719	11.6217	10.7103	6.52835	12.2051	7.82651	10.4886
CXCR1	4.06736	2.7863	4.69514	5.23249	4.93589	4.55003	6.03499	4.49376	4.0726	5.44328	6.56857	5.08028	5.27501	5.41477	6.91194	5.81857	4.75224	5.57412	5.77804
CXCR2	7.28173	5.86159	8.48174	7.14278	7.68531	7.54539	8.24854	7.96601	6.15168	7.3668	8.0193	7.14882	6.96571	8.73583	9.6746	7.52245	8.62645	6.98491	9.07653
CXCR3	5.20104	5.02334	6.3976	5.09294	6.39264	5.22347	5.42928	6.3694	3.6233	5.78597	4.50769	4.1279	4.34461	6.71406	7.30044	4.51258	7.08315	5.18709	7.23747
CXCR4	7.01568	7.53353	8.3976	8.06735	8.92851	8.48282	8.5517	8.10847	6.46202	8.19972	8.1762	7.64083	7.21194	10.3479	9.24932	8.58032	8.82504	7.8824	9.289
CXCR5	5.28775	3.09442	5.57199	4.76536	6.3268	5.97612	6.43746	4.62892	3.98895	5.58742	4.86887	5.46102	5.49348	5.95588	6.54937	4.58975	5.2914	5.64046	5.54357
CXCR6	4.95072	5.09442	6.84845	4.79338	6.72632	6.25331	6.55625	6.75518	4.05214	5.79419	5.85428	5.70031	6.36279	7.49255	7.14503	4.7992	7.63946	5.78678	6.95152
CYBB	7.34231	8.9195	9.70005	8.78381	10.8388	9.73711	9.98773	9.45913	7.70749	9.79547	8.5708	8.13024	7.94517	10.1109	9.35765	8.96334	10.7195	7.04431	9.96038
CYLD	8.09854	7.86159	8.71252	7.79338	7.97581	7.79288	7.8318	7.77784	7.09778	7.70545	7.65673	7.44983	6.95034	8.34508	8.0088	7.81214	8.10096	7.53105	8.43084
CYP27A1	10.2568	10.9634	9.46485	9.92107	10.4284	10.1263	9.99708	8.71154	9.25321	10.6043	9.75561	10.8012	10.5319	9.47297	10.8699	10.0849	8.53769	8.59413	9.88749
DAPK2	5.51529	4.41635	4.65973	3.92583	5.52085	4.08225	3.61007	4.51929	4.73021	2.69231	4.59222	3.96963	4.21337	7.15519	4.02742	4.86277	6.0237	5.17595	5.85604
DAPL1	8.3175	6.24573	5.89106	7.30239	5.87577	6.05122	7.83477	5.21778	7.20595	5.48958	5.51389	5.44607	5.2529	8.46882	7.6579	8.01321	4.99064	8.27717	5.52459
DBF4	7.08304	7.26126	7.90341	8.68165	7.79082	8.31229	8.65919	9.24482	9.57076	7.55393	7.25333	8.55023	8.46911	7.38862	8.94108	8.24199	8.05716	8.73173	7.46858
DCLRE1A	8.08217	7.25507	7.43865	7.25028	7.0794	8.38512	8.02585	7.31576	6.94522	7.74096	7.34145	7.31438	7.67903	7.06724	7.90063	7.04644	7.0049	6.99128	7.61037
DCN	3.8403	5.00869	5.41097	5.72229	6.21599	6.17871	6.18535	4.75249	4.70422	5.29476	4.53235	6.06568	4.61113	5.10788	6.39665	5.90565	5.46648	6.29401	5.41547
DDIAS	5.95829	4.86971	5.97628	6.8344	6.32118	6.38356	7.57817	6.79493	7.2979	6.03173	4.86887	6.51932	6.30755	6.9677	7.49189	6.33121	5.8397	6.67648	6.28619
DDX5	12.8323	12.6181	12.8213	13.6959	12.4838	12.7255	12.9967	12.1364	14.2334	12.4436	12.9376	13.4012	12.4841	12.4192	11.8054	12.9204	12.464	12.2635	13.295
DDX58	5.80713	5.63239	6.69951	6.16975	6.36557	6.43054	6.60804	6.44795	6.01561	7.04556	6.03772	6.00066	6.78105	8.06587	7.11923	5.8813	6.98106	6.71547	7.34147
DEFB1	9.19865	7.89582	6.50873	7.12911	5.44012	8.19418	7.40971	5.17825	6.31087	5.61088	8.41042	6.64247	5.49348	10.1357	7.02973	8.24558	5.35215	10.1178	6.93724
DEPDC1	6.57562	6.11508	7.21908	7.80202	7.37646	8.18884	8.29906	8.98102	8.03007	7.1308	5.81963	7.91775	7.60896	6.77926	9.16776	7.77957	7.58037	8.03046	7.52459
DGAT2	6.98819	5.67938	4.23571	5.84113	6.58796	5.70757	5.55369	4.09579	5.73664	5.81049	4.99843	6.18754	4.60241	9.41423	6.38226	6.10282	4.22797	5.90619	5.42574
DGKA	8.26808	8.08572	6.90813	7.29995	7.91176	7.42147	8.07805	6.62892	8.27269	7.02126	8.52084	7.08993	4.94345	9.23319	7.10177	8.20568	8.09431	8.33215	8.47971
DHX40	9.76295	8.66894	9.45165	10.1366	8.40864	8.54447	9.61648	7.93552	10.9708	8.99431	9.19804	9.04288	9.02644	8.4266	9.33214	9.98635	8.04571	9.21117	9.13559
DIAPH3	6.08822	4.94857	7.141	8.20015	7.46073	7.54354	7.82427	8.15095	8.14324	6.7505	6.03772	7.53177	7.16239	6.77253	7.8981	7.24796	7.10538	7.16754	6.49564
DLAT	8.06298	6.81605	6.72756	7.67414	6.88723	7.20597	7.76395	6.97411	8.54674	7.06947	6.96485	7.42526	7.10028	6.72803	7.56539	7.53226	6.6226	7.62416	7.51981
DLD	10.3225	10.2324	10.6571	11.1317	9.80096	10.1744	10.3633	11.0376	11.9588	10.0076	9.74114	11.0777	10.814	9.99034	10.79	10.3247	10.1101	10.3255	9.71873
DLGAP5	5.69828	6.99761	6.54071	8.55134	7.4961	8.33555	8.219	8.12103	7.40062	6.975	6.25333	8.38956	7.42715	7.26229	7.54937	7.69653	7.28751	7.45705	7.83501
DLX6	4.60003	2.56391	6.40563	5.13733	5.54034	6.15701	7.11835	5.44795	7.64053	5.50968	4.81963	5.98005	6.05627	5.33485	6.99705	4.93552	5.3372	6.27847	4.16883
DMBT1	3.73842	2.85341	5.16802	4.32175	5.32118	5.93138	6.14416	5.43459	3.65078	5.42222	3.83953	5.09952	5.58924	5.37092	6.3604	4.34463	4.57242	5.14201	4.11908
DNAH14	8.33069	8.60343	7.74983	10.038	7.45303	8.41132	9.09811	8.99872	10.3499	9.19235	9.07229	8.63754	10.3288	7.09716	9.41533	9.31993	7.88281	9.05271	8.39993
DNMT1	9.03997	8.08747	8.56782	9.82383	8.7348	9.07327	8.92343	8.82595	9.78549	8.619	8.7104	9.27368	8.82995	8.70702	9.32792	9.02159	8.77668	8.5773	9.26847
DOCK9	9.08822	7.82861	8.7759	6.91311	7.88533	7.92141	8.3464	7.80275	8.57749	7.619	8.48497	8.09712	7.62411	8.88671	7.90315	8.0437	7.99779	8.24021	7.56464
DONSON	7.60124	7.10479	6.61653	7.62627	7.48357	7.82304	7.50953	7.71845	7.73984	7.27287	6.97613	8.09473	7.87362	7.09716	7.81348	7.34463	7.74234	7.12473	7.83693
DPP4	5.89656	7.47613	5.24768	5.63983	8.84768	6.31774	6.00492	5.13761	3.82975	6.47687	6.7131	6.32054	6.37564	7.18841	9.11271	6.88437	6.20345	6.05954	5.97269
DPYSL4	6.58544	6.92536	2.88341	3.34086	5.66103	3.75005	3.28987	6.09154	9.27711	5.7098	5.3362	6.40414	5.10645	3.24052	4.09957	6.04918	6.03764	5.83715	4.84077
DSC3	10.6006	10.9653	5.32882	8.05583	6.19769	10.3827	9.68572	4.06144	8.91083	5.049	10.6439	8.87583	5.49818	12.0803	8.19426	9.91505	6.97865	11.2318	9.25413
DSE	7.21691	7.12869	8.48743	7.17508	8.77239	7.50303	8.09527	8.0647	6.91154	7.99921	7.99289	7.40607	6.95719	8.41369	7.88157	8.07087	9.3752	7.52008	9.02765
DSG3	7.62404	7.78415	5.49372	5.64752	5.26369	7.87195	8.50751	3.66368	5.94522	4.81049	9.48022	6.32872	5.01088	9.19157	7.97324	7.55745	4.72952	9.85603	7.28619
DST	10.7788	9.50185	11.0418	9.58128	9.7959	9.86973	9.84583	8.45127	11.4393	9.45338	10.1762	9.71325	10.4356	9.92361	9.50855	10.4537	8.56361	11.1382	10.4442
DTL	5.81549	6.01603	6.53583	8.9282	6.78061	7.47408	7.63183	8.02736	7.0366	6.31204	4.66093	6.94326	8.04425	6.43621	7.44592	7.21667	7.11637	7.14487	6.85983
DUSP4	12.0195	11.6186	12.3467	12.0134	9.44141	10.6061	10.4687	12.2813	6.61285	10.2305	11.9316	11.1169	11.0875	9.65129	10.5592	12.1382	11.1522	10.1273	9.91918
DUSP6	6.27265	5.13545	5.8086	5.76536	6.17916	6.62218	6.27187	5.7308	4.2979	6.6967	6.00285	6.4573	5.70777	6.12382	6.38948	5.74625	5.48695	5.99762	4.91554
E2F2	4.98078	1.20134	4.98703	4.79338	6.05589	4.90848	5.99453	6.39721	4.66432	5.43279	4.61549	4.694	5.264	5.41477	7.0662	4.7992	4.45268	6.22542	4.74562
E2F7	5.41978	4.50251	3.65075	7.03545	5.15407	7.14114	7.19233	6.50018	5.06241	4.73564	4.37762	6.76198	6.91557	5.57022	5.37864	5.25271	5.85552	5.33465	5.40513
EBF4	6.91808	5.52326	6.87378	4.24268	5.6699	3.48185	5.11855	3.20996	6.11761	5.32911	5.67761	6.29156	7.25846	4.87656	6.84268	7.85965	5.18686	4.93291	5.89352
EBI3	4.57069	5.22687	6.38681	6.14278	5.02162	5.81614	5.72064	5.25626	4.15168	5.39004	4.82961	5.22743	5.41102	6.20099	6.75883	4.07087	5.61642	5.29401	5.89352
ECT2	7.25431	7.88182	7.3773	8.83609	8.26662	8.92426	8.99741	9.3057	8.57301	7.59685	8.42449	8.96702	8.71537	7.76916	8.8215	7.92811	8.6531	7.85821	8.66014
EEF1G	13.6773	13.2946	11.2086	13.063	12.0355	13.1031	12.4987	11.7603	14.0213	12.9391	13.46	12.5672	14.0747	13.1216	12.8735	13.408	12.0796	13.1351	12.3634
EEF2	13.949	13.4434	12.1043	14.4166	12.8892	13.7014	12.6891	13.0277	14.9215	12.9435	13.6802	12.7775	14.163	12.9818	12.9151	13.3934	12.6288	13.7558	12.9738
EFNA4	6.71849	7.13545	7.1961	7.43279	6.8796	7.02085	7.06592	6.14993	6.86537	6.47942	6.92117	7.98135	7.89519	7.15001	6.87901	6.80568	6.49033	6.86517	6.58997
EFNB3	7.209	6.37126	5.86409	6.19622	5.97939	8.35579	7.36178	5.42111	7.78859	6.897	7.25888	6.45357	5.836	6.55854	6.08631	5.37111	5.45268	7.10724	3.84077
EGFR	8.26503	7.67938	5.99415	6.32175	7.58796	7.11637	7.23556	5.58727	6.85655	6.13242	7.87612	6.4795	6.1609	9.21904	7.04808	7.91318	6.83172	8.52667	6.48586
EGR1	10.7168	8.10134	9.79821	9.2177	8.70272	8.75287	9.73032	8.62965	7.23347	9.23902	10.4881	7.96963	7.63697	10.3046	12.1355	9.14498	9.01551	8.07011	9.99398
EGR2	7.15235	6.39961	7.21146	6.72229	7.41129	6.98024	6.69876	6.60228	5.90585	6.22045	6.45384	6.57192	6.12787	8.36757	8.33073	6.54006	7.08763	5.93951	6.16883
EGR3	8.98727	6.92536	7.41363	8.11808	5.92851	5.55372	6.49346	8.82915	4.58107	6.15174	9.03341	7.00832	6.64972	9.17763	8.80474	7.97633	8.36695	5.49564	9.50898
EHD2	9.35779	9.32324	9.24694	8.11114	10.1737	7.84658	8.41668	8.99132	9.47408	10.3195	9.82619	7.93123	7.45768	8.69462	6.95147	9.95971	10.3042	9.11017	8.8861
EIF2A	8.77318	5.91754	7.31181	6.56867	7.21902	7.97681	7.72806	7.26948	7.44838	8.2566	7.88332	6.86111	8.2062	6.58949	8.24584	6.99914	6.38159	7.63029	7.03438
EIF2AK2	10.1596	9.70289	8.61653	9.61552	8.87385	9.10257	9.17457	9.15095	9.2329	10.4196	9.09472	8.9191	9.19428	9.09446	9.63418	8.76384	9.15791	9.27651	10.3523
ELK1	8.21928	8.16217	7.6417	8.57373	7.81703	8.4944	7.88588	8.59479	8.30332	7.98132	7.80831	8.27474	7.8943	7.62726	8.98757	7.99631	7.70498	8.0196	8.28054
ELL3	5.16877	5.13545	2.28301	3.45049	4.34354	4.57205	4.76992	2.44129	3.47745	3.19274	4.50769	5.04102	3.32355	6.67492	3.7193	4.29019	3.5336	4.20912	5.05437
EME1	5.65699	4.88583	5.31181	7.03545	5.6431	5.90559	6.5612	5.96253	6.87996	4.49463	4.43106	6.70973	6.22477	4.63098	6.37138	5.68426	4.8397	6.03509	5.68707
EMP1	12.1697	11.1659	9.69268	11.487	11.1424	9.68942	11.5918	10.3237	10.7812	12.7054	12.2252	10.8694	13.1852	10.9723	9.81649	11.6133	10.8447	11.2814	12.2575
EMX2	6.14242	4.43838	5.44776	4.76536	6.5691	6.05644	6.20234	3.99018	4.26271	6.01072	4.63839	5.13723	5.264	5.99107	6.34935	5.28091	6.35586	5.40313	5.06755
ENG	9.88593	10.0096	9.36877	9.74802	10.7011	10.0056	9.67783	10.178	9.72295	9.51839	10.4378	9.83158	9.15197	9.35412	9.28505	10.1208	10.7241	9.66756	10.0927
ENO1	12.8608	13.2839	12.6256	13.8683	13.0303	13.9797	13.7649	14.5801	13.9361	13.386	13.4321	14.41	13.1209	13.0102	12.95	13.9465	13.3172	13.5881	13.3836
ENTPD1	7.63116	7.54627	7.95544	7.77066	8.62038	7.9264	9.51744	8.43543	8.43263	7.32202	8.65953	6.77997	6.74388	8.48434	8.80001	7.49463	9.01668	7.37418	8.33195
EOMES	5.45233	7.00501	6.35672	5.75827	6.39799	6.40418	6.48638	6.32303	6.23574	6.02476	4.88811	6.44983	6.41351	7.08363	7.07964	6.22879	6.87636	7.05042	6.37365
EP300	10.0462	9.66369	8.69842	9.9813	9.26369	9.6466	9.14494	9.32031	9.3044	8.79624	9.94088	9.88694	9.50668	9.29492	9.25673	9.04233	9.34095	10.3046	9.92598
EPCAM	1.62879	1.39398	0.650746	1.09294	3.07606	4.86156	0.435503	-1.3136	0.507819	-0.665242	3.87852	1.66847	-20	3.93796	1.32698	1.70522	5.05602	2.07162	2.53411
EPHX3	7.26503	6.05219	5.02926	5.41486	5.12853	6.09751	5.56807	4.95319	4.8055	5.20512	6.05485	5.81531	5.34461	8.0985	6.559	6.01041	4.65913	6.56987	5.11908
EPSTI1	7.56202	6.18188	8.04306	6.19097	7.23706	6.18825	8.39819	6.81052	5.68441	8.59038	5.48259	5.91096	6.03375	8.13041	8.34842	6.38416	7.56441	7.52228	8.40253
ERBB2	9.88394	9.4641	7.68967	7.96176	8.3338	9.15884	8.55305	8.09791	9.27766	8.88935	9.27359	7.51216	6.67488	9.78512	7.48853	9.2336	8.54259	8.87725	7.93184
ERBB3	11.7867	11.5319	9.94652	11.8288	8.64198	10.2418	9.26023	7.33206	10.2269	10.2518	10.2415	10.3053	10.3109	9.00978	10.1402	10.7338	6.42819	10.8954	9.53055
ERCC6L	4.01022	2.97894	6.6417	6.66279	5.6431	5.70757	6.08354	6.92719	6.34912	6.00718	4.58044	5.68129	5.53071	5.77926	7.84268	5.57464	6.01902	6.13627	5.37365
ESCO2	5.30568	5.63239	7.16487	7.14822	7.01814	7.54354	7.70507	7.93314	6.61982	6.95681	4.86887	6.64247	6.71182	6.03107	7.29469	7.08693	7.17009	6.04737	6.89721
ESPL1	4.88071	5.06641	4.41628	7.72047	6.3601	6.93138	7.45352	6.81311	7.30224	4.98581	5.00726	6.58903	6.11261	4.92588	6.01348	6.0437	6.19932	5.95263	6.45611
ESYT2	10.532	10.032	9.89725	9.75916	9.63349	9.38875	9.88567	11.4774	10.4182	9.93537	10.2866	10.1534	11.1814	8.90988	8.02511	9.95242	10.2396	9.52173	9.19608
ETS1	11.3999	10.3166	10.1704	10.7323	10.1277	10.6351	10.8363	9.8021	13.7598	10.8899	10.7474	10.7489	11.2576	10.1474	10.3613	11.059	10.329	11.2682	10.9194
ETS2	7.73511	8.37697	6.92128	7.85946	8.15565	8.29474	8.93336	7.02179	8.39046	7.26697	9.08225	6.41186	5.7037	9.18018	7.67718	9.5386	8.12183	8.42094	8.25773
ETV1	10.1948	10.0875	9.62143	8.62432	6.99006	8.48379	8.0161	9.51533	6.06241	8.46918	9.68759	8.83409	8.98972	6.88282	7.96602	8.9495	8.4639	8.39595	7.6892
ETV4	8.97426	9.05041	7.54799	9.37139	7.34354	8.90125	8.20503	8.76455	4.26271	9.00276	9.45384	8.32463	8.58758	7.78261	9.89937	8.50363	7.41579	8.44434	7.40253
EWSR1	10.7063	9.97235	9.80835	10.1988	9.85839	10.3117	10.2555	10.4073	9.8796	9.57495	9.45666	10.3277	10.2343	9.71406	10.1935	9.81696	9.68666	10.1947	9.93319
EXO1	6.63825	6.86971	6.61191	7.34086	7.22807	7.63531	7.96139	8.55677	7.4984	6.3063	5.90709	8.85121	8.06423	6.61978	7.16828	7.2336	7.71658	7.26276	7.0107
EYS	-20	-20	-1.08622	0.0929359	1.78061	-3.0573	-1.67302	-20	-20	-0.665242	1.45706	-20	-20	-20	-20	-20	-20	-20	-20
EZH2	7.91808	7.6886	8.1426	9.22608	8.46711	8.6578	9.04538	9.84185	9.36217	7.37231	7.3979	8.96898	9.6702	8.22705	8.44419	7.94142	8.64174	8.83804	8.14417
F13A1	8.8087	9.98457	8.5803	9.05655	8.87	10.4852	9.72694	7.3194	8.54399	8.67794	9.45907	8.67409	7.76259	10.4053	7.65939	10.3054	11.0353	8.30172	8.95684
F2RL1	5.91614	6.15553	6.51369	5.02367	6.17916	6.20479	6.95269	4.35883	5.51531	5.93838	6.4506	5.694	5.37052	7.8157	6.78641	6.3222	4.79663	7.07462	6.15037
FABP4	7.76996	6.31879	6.48869	6.8906	9.83835	6.3112	6.26472	5.46119	6.903	8.72439	5.72652	6.49047	5.264	7.16292	7.05036	7.39495	6.03301	6.62005	6.19908
FADD	9.14863	8.17698	7.99238	8.68633	8.21144	8.58339	8.50257	7.89097	8.11021	8.24615	8.70295	8.95321	9.1328	8.22089	9.04751	8.75549	7.92591	9.2588	8.74664
FAM111B	6.29973	6.35977	6.66867	6.77593	6.85256	7.3112	7.84231	8.51216	5.60234	6.90271	6.26809	8.15573	7.61655	7.21346	8.39844	7.731	7.71079	6.89265	7.58768
FAM122B	9.77907	9.84982	8.74614	10.1236	8.45303	9.52366	8.95017	9.88331	10.0346	8.84354	9.2524	9.67969	8.83368	8.35974	10.0521	9.13536	9.30058	8.82115	8.84843
FAM161A	8.07435	7.42189	6.46581	7.74936	6.8796	7.95252	8.13855	6.81568	8.3554	7.84651	7.70905	8.74299	9.02644	6.90143	8.20043	7.55168	6.55314	8.08359	7.15346
FAM222A	7.46035	6.81605	6.88532	8.5171	6.30986	7.25785	6.91041	5.65795	7.13718	6.72493	5.77383	6.58562	6.52841	5.87656	7.64138	5.98778	5.01902	7.95589	5.44606
FAM69B	9.2369	9.99296	7.72756	10.2187	9.37849	8.07327	8.0877	6.27512	9.5237	7.016	7.36567	9.62141	10.4451	7.30019	9.67976	8.75967	6.7939	10.6819	6.97269
FAM72_family	7.99557	6.36552	9.40864	8.57877	7.93404	8.27025	9.37891	9.07496	8.69352	7.95498	7.22713	8.77997	8.79068	7.95291	9.3627	8.90565	8.12292	8.68043	8.20207
FAM83B	7.59882	6.69776	6.34005	6.09294	5.57856	6.6655	7.51054	5.14583	6.75258	5.60622	8.01384	6.00066	5.79833	8.93269	7.66831	7.28091	5.4937	8.73932	6.80975
FANCA	7.55828	7.41912	6.67089	7.83103	7.64085	8.03545	7.39811	7.41602	6.84172	6.94394	6.64123	6.93525	6.66026	6.68212	7.45798	6.86897	6.39609	7.47079	7.93364
FANCD2	7.87872	8.60465	7.1474	8.11946	7.99183	8.76726	8.12924	7.84879	8.74782	7.58742	7.10092	9.03666	8.34069	7.39082	7.95876	7.74962	7.36879	7.76464	8.47601
FANCI	8.51015	7.63715	7.51369	8.9832	8.23257	8.6638	8.98589	9.27839	8.51718	8.03606	7.94203	8.982	9.17457	7.80256	8.45626	8.4078	8.44572	8.59936	8.8009
FAP	8.97332	8.65019	9.59209	8.48633	10.6343	9.18825	9.57998	10.9352	8.00899	9.17789	9.02474	9.22907	8.08628	7.75046	8.97624	8.99631	10.8599	8.59831	8.66231
FAS	7.33215	6.52841	6.25066	5.52756	6.19154	5.50494	6.4799	4.99018	5.55221	6.45888	5.52007	5.17399	5.8508	6.76578	6.20554	5.99914	5.88666	5.92628	6.25197
FASLG	5.3116	4.90178	6.78825	5.54415	6.13496	5.6638	6.68219	6.77916	5.44642	5.57793	4.81963	6.42716	5.9606	6.66042	7.57174	6.07625	7.58513	6.05347	6.95861
FBLN1	9.70448	10.1455	8.83661	7.49168	11.1017	7.72569	8.10998	5.86133	8.86097	8.97365	9.89437	9.11437	8.5238	9.4023	8.0662	9.28903	10.3431	8.4455	9.33058
FCAR	4.92002	2.85341	5.97267	5.60073	5.87577	5.79444	8.15119	5.46776	3.82975	5.65217	5.95804	5.62266	5.53071	5.76578	6.93924	7.01321	5.64705	5.87209	5.7374
FCER1G	8.30864	9.24339	9.57941	9.31754	10.801	9.50946	10.4385	9.96804	7.72699	9.27176	9.09679	8.61098	8.45707	9.61837	9.51186	9.3171	10.7374	7.88583	10.6563
FCER2	3.05329	3.97894	5.1868	4.79338	5.73057	5.01951	5.43256	4.49376	3.53757	5.62938	4.00726	5.03104	5.36021	5.41477	6.61546	4.25271	4.5336	5.51346	4.55297
FCGR1A_FCGR1B	6.40877	7.24573	9.45842	7.15093	9.00417	8.36844	9.0911	9.44045	7.48701	8.4775	7.3397	7.75441	8.11644	8.71406	9.16986	8.31993	10.4572	7.94773	9.50777
FCGR2A_2C	11.1493	10.0809	9.75088	10.2828	10.1354	10.541	11.7236	10.4569	8.70258	10.2993	10.8127	9.24697	10.5383	10.1132	10.0985	10.5188	11.7741	8.77298	11.2437
FCGR2B	8.09425	8.94184	7.25808	8.17508	8.02854	7.95462	8.78317	7.4075	5.79322	7.58387	7.29176	7.59751	7.95291	8.74874	8.13541	8.15072	8.6172	7.44318	8.30021
FCGR3A_3B	8.18015	7.82861	10.9426	9.35679	10.7701	9.42626	11.0956	11.8604	8.07133	10.1688	9.39748	8.4157	10.3521	9.90835	10.1546	9.5254	12.9475	8.45244	11.6806
FCMR	6.56326	8.1236	6.43995	8.13048	7.11884	9.17061	9.01679	9.11004	5.03138	6.34038	8.36909	6.68129	8.77476	8.08499	7.92441	7.3971	7.96291	7.63843	7.43593
FCRL2	4.41429	3.97894	6.08371	5.37834	5.3546	5.17151	6.50409	5.75249	4.69104	5.31204	3.67207	6.14188	6.23327	5.47401	7.2695	4.32671	5.57242	5.47761	4.8861
FCRLA	6.40045	8.95144	9.19339	10.5226	7.65433	6.8896	8.37666	7.61566	7.02877	7.31204	6.73717	11.1797	9.26158	7.27186	9.86128	7.77462	6.01433	8.13051	8.15655
FEN1	3.87272	3.64191	3.77176	4.35972	4.81303	5.09751	5.09392	3.54438	3.50782	5.92347	5.35014	5.62266	5.48402	5.44046	6.76992	4.88743	4.2758	6.05954	4.58997
FEZ1	8.05858	8.21256	8.36911	7.49595	6.67432	6.49536	7.26858	4.28631	9.03464	8.18963	8.29356	4.57536	7.92347	5.29785	5.98519	8.07759	6.64098	5.74216	7.65687
FGD6	7.26808	6.63239	7.05333	7.60073	8.13656	7.08353	7.42945	6.19023	6.56671	7.08295	7.00945	7.0827	6.27226	8.14871	7.4215	7.14178	7.4682	7.54627	7.00043
FGFR3	8.40393	8.72041	4.84452	6.33611	6.23407	8.24705	7.47934	5.14583	6.0726	5.54421	8.68313	6.46474	5.37564	9.30835	7.10396	8.38308	5.01902	8.4079	7.80582
FICD	7.2772	6.20134	6.41363	7.02663	6.9322	6.95532	6.74983	5.94379	5.11268	6.77563	6.05485	7.29365	6.40351	6.37979	6.76716	5.86277	6.38523	6.46851	6.34688
FLI1	5.0813	3.43838	6.35119	5.52756	6.60658	5.53141	6.81079	5.58122	5.12253	5.70545	4.94433	3.10904	5.86545	5.27899	6.78368	6.02159	5.88666	6.58258	6.40513
FLT1	6.185	5.22687	7.90625	6.74757	6.90614	6.9128	7.8277	8.08301	6.70093	6.32628	7.08016	7.28528	5.98428	7.28136	7.19735	7.7293	7.85027	6.9296	6.13168
FLT3	5.15565	5.08048	6.4811	5.39672	6.37646	6.16911	6.4301	4.81568	4.2979	5.95681	5.55057	5.80948	5.58924	6.69995	6.72501	4.87515	5.48695	6.05954	5.82534
FLT3LG	7.58666	7.29786	7.89867	6.95402	7.86614	7.39391	7.53071	7.68358	5.12253	7.19585	6.94891	6.771	6.70166	7.94993	7.52665	6.74625	8.00845	6.91961	8.35093
FLVCR1	7.5011	7.24885	6.70168	8.8089	6.94689	7.00069	7.2477	6.52875	7.87705	7.37505	6.57452	6.13257	8.01663	6.11853	7.19735	7.39065	6.06512	7.08061	7.29741
FMO5	7.11896	6.52841	5.86409	6.56461	6.22807	6.17871	6.44495	4.90557	5.15168	6.87392	6.64123	7.06323	6.49112	6.19094	7.42326	5.91168	5.87118	6.23082	5.62604
FN1	12.3895	12.7207	13.655	11.4426	13.8857	13.0947	12.1132	13.9271	14.9907	12.015	13.8201	13.5016	13.9984	11.1963	9.28312	14.5246	14.1042	12.6166	14.0493
FOLH1	5.21375	3.91754	5.16171	4.46798	5.5973	5.84356	5.89731	4.60527	3.94522	5.35713	4.66093	5.4157	5.39091	5.41477	6.90693	4.88743	4.09209	5.55704	3.77804
FOS	9.50078	8.16712	9.2327	8.62432	9.6221	10.0381	10.0371	9.45707	8.39758	10.0025	12.0142	9.58648	9.32819	11.9911	11.7891	10.2474	9.00076	8.48666	10.0064
FOXA1	-20	2.48144	3.82067	3.73679	4.71349	4.43455	4.39844	3.04395	2.67774	4.28895	4.3362	4.64247	4.14298	4.29785	5.36407	4.04918	3.2758	4.65658	2.93004
FOXG1	3.44695	3.03784	5.33444	4.13733	4.90614	5.18587	6.26306	4.09579	5.85949	5.10294	4.27906	5.09952	4.92259	5.31647	7.33073	5.98778	3.98106	6.71162	4.95861
FOXJ1	4.72071	3.39398	6.13617	5.77242	5.69622	5.3393	6.29637	5.35883	5.03138	5.56358	5.08433	5.36891	5.401	5.60092	6.5102	4.75967	5.09209	5.85821	4.64374
FOXM1	8.36314	8.04324	7.1899	9.92345	8.3546	9.03082	9.30654	10.0811	8.85063	7.84947	6.50145	9.10309	8.66026	7.91829	8.09847	8.50164	8.90769	8.86603	9.25845
FOXO1	8.56388	7.8778	8.3267	7.71316	7.27537	7.36791	7.08395	8.26383	7.60058	7.83759	8.78413	7.81676	7.62518	7.5741	7.77819	7.75633	8.02603	7.71547	7.23455
FOXP1	8.39558	7.47613	8.91987	8.19753	9.50109	8.00676	9.02826	9.47919	8.09653	8.92066	9.41333	8.58135	7.13847	8.97285	9.80508	8.1558	9.4844	8.36317	8.68707
FOXP3	4.63825	4.7863	3.00124	4.77944	4.5691	4.34358	3.97084	3.85633	2.01032	3.96412	4.45706	3.25343	2.75965	5.71055	4.15141	3.09225	4.30683	3.68829	5.76192
FOXRED2	7.8837	7.82234	6.7759	7.34796	7.07606	7.79366	7.28399	7.13349	7.276	5.4537	6.81712	7.77699	8.24242	6.63098	8.12248	6.70175	6.31066	8.16332	7.09032
FPR1	4.41429	4.58381	6.10031	6.1804	6.54999	5.61865	7.45215	6.63477	3.94522	6.67683	7.70091	5.89453	6.16387	5.97358	6.96843	7.51456	7.44223	6.30939	8.367
FPR2	3.28775	4.27662	5.57675	5.88735	5.73057	5.82228	7.96094	6.27886	3.65078	5.11612	7.3239	5.62929	5.60678	5.73843	6.98281	7.39495	6.5336	5.59936	7.00386
FRYL	8.9905	8.70913	8.78876	9.35679	8.59614	9.07969	8.92285	8.77453	7.38229	8.65556	9.3806	9.12379	8.56645	8.82386	8.94414	8.83609	8.58829	8.3754	8.85604
FUT4	7.07261	6.71591	6.5956	5.80718	7.15723	7.17871	7.19571	6.95786	8.00367	7.29331	6.91883	7.25128	7.02888	6.72803	7.01115	7.42895	7.11637	7.19539	7.19007
FUT5	4.33506	4.86971	6.13617	5.98775	6.37646	6.68416	6.56434	6.17022	4.99967	6.69011	5.43106	6.44231	6.44554	6.32569	7.60311	5.43941	5.44572	6.76464	4.515
FXYD5	12.2355	10.7145	8.37458	10.3864	10.2772	10.648	11.2556	12.075	10.9017	11.6157	10.2375	8.78666	7.51454	9.86948	10.0486	10.997	11.3288	9.32397	10.104
FYB1	7.07609	6.8778	7.90908	7.54002	8.87192	6.72077	7.44349	9.0423	5.22664	7.87972	6.96259	7.57879	6.68524	8.90835	7.85966	7.17971	9.39293	6.63233	9.07653
FYN	10.529	8.50642	9.90861	10.235	9.28118	8.43305	8.82757	9.38032	9.90656	9.78055	9.61079	9.9014	9.82316	9.26947	9.27827	8.91917	9.55959	9.14058	9.59054
FZD3	6.53061	7.29786	7.88915	7.56664	6.39799	7.1811	6.48069	5.42111	7.03399	8.18729	6.98733	6.50857	5.87995	5.4905	6.0458	7.07087	4.87118	5.18709	5.515
G6PD	8.37168	8.20616	7.80556	7.83777	8.39666	7.9595	7.66989	7.87499	7.99164	7.99654	7.84815	8.48956	7.88624	8.35637	8.20145	7.64141	7.60242	8.10284	8.59793
GABRA5	4.68464	3.30087	4.74667	3.90029	4.76412	5.59375	6.03304	4.42787	3.13231	5.00009	2.93511	6.60594	6.69552	5.11853	6.72501	5.18469	4.39609	6.61181	4.39471
GAD1	3.96583	4.83692	-20	0.0929359	2.4911	7.50589	5.84366	3.56904	-20	0.142113	6.85428	0.861111	-0.441982	3.52292	6.35304	4.02715	4.45268	4.07162	-1.71381
GADD45GIP1	9.9292	9.13713	9.193	10.0047	9.36694	9.48137	9.14441	9.61825	9.8756	9.48133	9.39915	9.23234	9.73917	8.86869	9.17925	9.13213	8.66737	9.57146	10.1195
GAGE_family	-0.619136	-1.60602	0.136173	-0.907064	3.36557	10.944	5.75691	12.9155	-20	1.97861	2.6497	12.958	-20	2.88905	2.06395	0.326713	11.751	-20	-20
GATA2	6.95072	5.63239	6.34284	6.70396	7.29846	6.88374	6.6249	5.77916	6.49271	6.22654	6.96485	5.80948	5.99764	6.38862	6.33073	6.40139	5.81833	6.18709	5.53411
GATA3	6.1257	4.41635	5.40563	5.34086	5.85256	6.18825	6.28644	5.24864	4.17078	5.55876	4.84938	5.23615	5.23044	7.12118	6.45282	5.01601	5.52042	5.80135	5.87864
GBP1	8.81393	8.55006	11.4797	7.94156	9.22506	8.95427	10.113	11.7948	7.88431	9.71549	8.03557	7.2318	8.01991	10.9622	12.4542	8.19584	12.2739	8.46851	10.9731
GBP5	6.45233	6.08747	8.91143	6.27781	7.14136	6.30902	7.58709	8.9793	5.01032	5.85832	5.72652	5.88348	6.65183	8.77253	8.21978	5.83767	9.72342	5.52228	9.00643
GCK	4.13575	4.86971	4.89106	4.64752	5.15407	5.44652	4.97399	4.79493	3.13231	4.53443	4.17327	5.47582	5.58924	4.94993	5.68453	4.36234	3.65913	6.04737	3.41547
GCK_liver	3.10878	2.09442	5.24171	4.76536	5.37646	5.13252	5.34761	5.55677	2.92286	4.43279	3.45706	5.37681	5.48876	5.19094	5.7307	4.00478	4.36695	5.61594	2.60811
GCK_Pan	5.33506	2.85341	5.39491	4.34086	5.25191	5.45049	5.59844	5.51295	3.85359	4.8346	3.83953	5.80948	5.91205	5.1291	6.09517	4.52835	4.38159	5.37418	4.53411
GDF15	10.8095	8.4641	11.1682	11.1409	7.29272	9.50183	10.9778	9.88085	8.40466	8.95131	8.95406	10.0812	10.6042	7.87184	10.2426	9.89467	8.60944	8.66756	7.68707
GGT7	8.38016	8.54246	7.67311	7.49382	6.98295	8.31011	7.70263	7.20407	8.15767	8.70545	8.06861	8.73225	8.43821	6.70349	8.08742	7.5935	7.10759	6.35948	7.98315
GINS4	7.16877	6.83692	7.36911	7.46144	7.22807	7.71088	7.25513	7.87623	7.59174	7.56598	6.29356	6.40414	6.42838	5.84485	7.92813	7.2336	6.69768	8.18014	7.14417
GLB1L2	8.31603	7.90573	4.04306	3.37834	3.5691	4.69089	3.88922	2.27136	8.54491	4.88935	5.07597	3.64247	7.57705	5.9618	4.40023	6.58599	1.92216	7.05042	5.95861
GLIPR1	6.05329	4.58381	5.84057	6.80374	6.97939	5.91998	6.6593	7.16618	8.0392	6.35435	5.98509	5.68766	5.32355	6.36646	6.62466	6.14434	6.64705	6.47761	6.48094
GNLY	5.48939	6.17534	5.92128	6.22222	7.01814	5.12757	6.31832	8.10214	4.17078	7.23563	5.95804	5.07056	5.96401	8.89989	7.54937	5.6047	8.1764	5.55704	8.6327
GPI	10.6474	11.1682	11.34	11.9122	10.2415	11.4115	11.0292	11.5262	11.3667	10.2875	10.6248	11.5217	11.1024	10.3196	11.1292	10.9115	10.7072	10.8389	10.0891
GPR18	4.92776	4.03784	6.53339	5.02367	5.54999	5.73386	6.48527	5.4075	5.55948	5.80236	4.98062	5.58903	5.53987	6.33027	6.6216	5.61949	6.13161	5.95263	6.31961
GPR19	6.07783	5.38267	6.20534	6.41035	5.76412	6.32207	6.53598	5.72532	7.07767	6.41157	4.0591	7.06323	6.99431	5.90758	6.72501	6.2948	5.07416	6.42682	5.57159
GPRIN1	6.70279	6.32472	1.32882	8.80202	6.96503	7.74602	8.51796	6.09154	8.29136	0.334758	7.47148	7.16032	2.55802	7.41044	7.9132	7.25745	6.22391	7.56987	7.53648
GRAP2	5.52042	5.32472	5.45294	5.12636	6.15407	6.03281	6.1958	5.95319	3.67774	5.07623	5.79436	6.2318	6.49818	6.89834	7.2695	5.00478	6.16586	5.89944	6.30299
GSDME	7.39069	8.70913	6.56722	9.0118	8.62496	9.46724	8.66087	9.26477	5.32374	6.05586	7.08225	9.50677	10.0074	7.04229	6.6062	7.02715	7.88409	7.30939	7.07082
GTF3C1	9.38508	9.27127	8.89915	9.03178	8.53913	8.93315	8.23124	8.78312	8.2979	8.99787	8.88811	9.33684	8.61222	8.86079	9.34472	9.10873	8.45527	8.88326	8.80779
GTSE1	6.91029	6.10134	5.45294	7.74399	6.96503	7.31556	7.01643	8.11267	6.83874	5.37368	5.27176	7.60594	7.41475	6.01975	6.96602	6.37111	6.94453	5.86517	8.00729
GUSB	9.26618	9.69776	8.29388	9.1346	8.46456	9.1439	8.25031	9.93166	9.64267	8.79163	8.16737	8.95519	9.57455	7.41261	8.37864	8.26805	8.52373	8.78769	8.24474
GZMA	6.86064	6.34235	8.07785	5.60073	7.71564	6.1226	6.17031	8.26948	3.85359	6.27434	5.23467	5.28738	5.52149	8.577	7.13862	5.61949	9.55233	4.45013	8.09997
GZMB	5.72071	6.56891	6.91566	5.56054	6.77239	6.55187	6.91967	8.78903	3.34912	5.61088	7.37762	5.44607	5.79068	7.57216	7.92068	5.9473	9.14884	5.79408	8.39863
GZMH	5.05329	2.71591	5.9472	4.60073	5.60658	4.83144	5.19194	6.87623	2.73021	4.63854	3.32213	5.28738	4.85814	6.14481	6.45969	4.02715	7.44572	5.11892	6.04774
GZMK	5.06736	4.46007	5.53827	3.82086	6.4453	3.76287	4.76265	5.53189	3.6233	5.21128	3.91649	4.21866	3.8508	7.09446	5.92689	4.48052	6.99064	3.02271	7.03438
GZMM	4.34665	4.76902	4.43734	5.19097	5.10254	5.72733	4.92363	4.49376	4.3658	4.75261	4.3362	4.8498	4.03051	5.64578	7.20554	5.03821	5.32967	5.57412	5.44606
H2AFZ	10.4812	10.0987	10.3739	11.3276	10.4271	11.2438	10.5371	11.2876	11.2242	9.73564	9.57526	10.9525	10.9391	9.59092	11.5061	10.3354	9.67147	10.7923	10.434
HASPIN	6.62879	6.1219	6.6417	7.84949	6.72206	7.5078	7.47831	7.95084	7.94522	6.57555	5.59807	7.54936	6.83786	6.75558	9.1138	6.76634	7.24008	7.18709	6.05437
HAVCR2	6.05329	6.21416	7.60261	6.95712	8.43362	7.77004	7.84698	8.16011	6.43856	7.3149	6.55057	6.71909	6.92609	7.97651	8.17352	7.03269	8.67035	6.78678	8.40901
HCAR1	4.65699	3.71591	3.95817	3.99983	5.54034	5.35209	5.13111	3.56904	2.78084	4.91219	4.32213	5.20096	4.54897	4.85125	5.2734	3.83767	3.36695	5.47761	3.98663
HCAR2	5.44156	3.91754	4.70386	4.92583	5.11559	5.29142	7.29114	3.83615	3.31517	5.36266	6.57155	5.27896	5.19029	6.97358	5.95634	8.05599	4.21167	5.72697	6.31409
HDC	6.19465	5.4708	3.65075	4.92583	6.28118	4.01951	4.15273	3.14583	2.82975	4.0352	6.76865	4.35296	3.04344	4.98526	3.76439	4.04918	4.6226	4.57412	4.72913
HELLS	7.4483	6.61315	6.13617	7.38526	6.9936	8.50398	7.5205	7.24482	6.99432	7.00541	6.22713	7.06323	6.94172	6.48228	7.1994	6.0816	6.41401	6.17035	7.33875
HERC6	7.57316	7.19164	7.30467	6.41486	6.87577	7.67401	7.08281	6.95553	5.87122	9.03693	5.60971	6.49047	6.10645	9.08838	9.04294	6.29941	7.02603	7.85123	8.21248
HES1	11.003	10.3091	8.57021	10.3714	9.13496	9.00542	9.39395	9.14173	9.74742	9.6967	9.5034	10.3077	9.8822	9.38256	9.28602	9.88399	8.80277	9.2234	8.84269
HES5	4.99557	4.41635	3.92873	4.41486	4.34354	4.7436	4.75167	4.48082	3.38229	5.07623	5.56857	6.10904	4.82105	5.07546	6.65191	3.78614	3.88152	5.58258	3.33058
HEXIM2	5.86468	6.82025	6.93244	6.27284	6.19154	6.72897	6.80714	6.68358	5.79322	7.00718	6.994	7.09952	6.98596	6.47401	7.41444	6.57843	6.36695	6.52667	6.64813
HEY1	8.14408	7.77119	5.52849	7.35738	6.10908	8.02151	8.2615	9.51136	7.07767	7.63282	7.28633	7.9891	6.79451	5.16035	5.74202	6.1596	8.54503	8.12618	5.24038
HEY2	6.54577	7.58381	11.2562	6.36906	7.17604	6.4245	5.71822	6.63185	8.07133	5.62478	7.99622	8.1019	7.76454	6.24539	7.90063	6.55168	6.45268	6.43619	6.06755
HEYL	6.46301	6.11508	7.89582	6.15363	6.81303	6.21882	6.04957	5.86133	7.25825	5.76521	5.32918	6.01086	6.50053	6.07546	8.13111	5.67721	6.2914	6.77575	4.72913
HGF	5.8566	4.71591	6.98345	5.92583	6.93956	5.93988	7.10156	6.14583	6.59881	6.17396	7.7131	6.08993	7.10028	6.25988	7.39486	6.9473	7.75926	6.67648	6.85604
HHLA2	-20	-20	0.78825	1.26286	2.84474	-3.0573	-1.46357	0.271364	-20	0.142113	0.971633	-20	-1.17895	-20	-20	-0.995215	-20	-20	1.60811
HIF1A	9.26236	9.72434	10.2627	10.2449	10.2611	10.3692	10.6726	11.5057	9.70994	9.86248	10.802	10.8117	9.37052	10.1584	9.5566	11.196	11.3588	9.63691	10.7637
HIST1H2BH	8.88121	7.70232	9.46164	7.3644	8.18226	10.0859	11.0296	8.41006	6.7963	7.38325	7.57155	9.23234	6.45284	8.98599	9.63114	10.3871	8.5229	8.87897	8.16577
HJURP	6.10538	3.82025	5.193	7.38295	6.62496	6.47991	6.75573	7.66797	6.75258	6.04556	4.23467	6.28738	6.32355	5.73151	7.31756	6.78614	6.76626	6.16473	6.99009
HK1	10.3179	8.67243	9.29171	10.0013	9.23481	9.96281	10.2569	9.22653	9.40415	9.75551	9.93771	7.43854	8.6095	9.25988	8.43725	10.0254	9.26547	9.04737	9.7695
HK2	7.87572	8.4274	8.45617	8.60568	8.53185	8.79679	9.42186	9.64169	9.31464	8.12674	7.86645	10.0596	7.70064	8.69729	8.23086	10.5136	8.24008	8.63233	8.74664
HLA-A	13.312	12.7285	15.237	12.8629	13.556	13.3134	14.3042	15.2794	11.4906	13.8634	13.1764	14.1561	13.6255	13.7118	14.7543	12.635	14.7879	12.7976	14.1417
HLA-B	13.9823	14.0805	15.7484	11.6496	13.6398	13.3686	14.323	16.5201	12.4126	14.2561	13.2177	12.4986	13.958	14.4084	15.3828	13.0521	15.9397	12.3119	15.1062
HLA-C	12.2944	10.5989	14.9238	12.1316	12.2135	11.3167	12.4339	13.8187	9.70299	12.3531	11.6197	11.337	12.9114	12.2932	14.5409	10.9532	13.2606	11.0476	13.016
HLA-DMA	9.0964	9.77769	9.88341	9.70442	10.2597	9.24904	9.43785	9.40836	7.6744	9.1826	10.6043	8.15688	8.62948	10.0826	9.52788	8.95898	10.6092	7.84772	10.5276
HLA-DMB	8.35957	8.69662	9.49655	9.11738	10.2482	8.63879	8.99223	9.24387	7.36165	8.71954	9.50924	7.75744	8.05547	10.1597	8.87259	8.36234	10.4628	7.56561	10.1554
HLA-DOA	6.63116	6.38267	8.86555	7.68913	7.46073	7.14359	7.37351	7.38511	6.18024	6.7163	8.81524	6.35697	6.87995	7.6085	7.80945	6.50463	8.12619	6.98171	8.64484
HLA-DOB	5.8566	6.6886	7.63716	6.62821	6.02162	6.08225	7.30855	5.86631	5.84767	6.38461	6.38102	6.4157	6.27775	7.25023	8.10615	5.52048	6.12728	6.83361	7.25485
HLA-DPA1	10.9262	11.5409	12.5292	11.1837	12.2073	11.1263	11.5676	11.6848	10.1619	11.0917	11.8691	10.2057	10.7268	12.5475	12.1376	11.0916	13.174	9.39954	12.5894
HLA-DPB1	5.91225	5.1884	7.45165	6.80374	6.9322	6.44851	7.52826	6.33386	6.0418	7.00009	6.7451	6.16032	6.24171	6.5507	7.72216	6.25271	6.84235	7.17316	7.2606
HLA-DQA1	6.21691	5.1219	7.62344	8.01031	8.18846	2.26462	5.03735	6.30111	6.19432	4.06268	7.38102	4.86111	-1.17895	6.82223	7.46141	5.01601	7.4492	6.45475	8.98141
HLA-DQA2	3.05329	4.85341	-1.67118	6.09294	3.67873	3.58655	0.719296	-1.3136	0.507819	0.656687	0.457059	3.44607	3.46491	6.61978	-0.257982	-1.99522	1.3372	3.48666	5.64374
HLA-DQB1	7.0355	7.5912	7.35672	8.10556	8.03198	3.78819	9.95438	7.07011	2.92286	8.31989	2.45706	5.90003	1.99098	7.25023	11.075	9.32953	8.03879	5.74969	8.51741
HLA-DQB2	6.65699	6.40521	6.05674	6.77242	5.92851	6.63966	6.39408	4.61714	4.60936	5.69231	4.43106	6.54059	6.11261	8.48434	6.94414	4.37982	4.50712	7.14201	4.9444
HLA-DRA	11.9662	12.8007	13.6587	12.8054	13.7665	12.6354	13.0582	13.2583	11.0283	12.3741	13.4116	11.624	11.9357	13.7617	12.8692	12.6106	14.6156	11.2524	14.0721
HLA-DRB1	7.54703	8.4708	9.54192	8.515	8.98651	8.21007	8.62547	8.90072	6.99432	9.12714	7.96032	8.3993	7.80119	9.1597	10.485	7.8996	9.87539	8.16614	9.29811
HLA-E	12.8728	12.619	13.3476	11.8298	11.9502	11.3893	12.1313	12.8397	11.6257	12.9007	12.5353	11.1273	11.8348	12.1218	12.3306	11.6746	12.8377	11.6022	13.0582
HLA-F	10.0164	10.5881	12.7638	9.22544	10.3275	9.79132	10.8617	12.8767	8.12987	10.7272	10.9433	9.7113	10.79	11.4407	12.2502	9.01391	12.3575	9.07986	11.5344
HLA-G	8.14408	5.1219	6.58385	5.98168	5.74744	5.76287	6.11161	6.12519	6.4227	6.8044	5.85428	8.07907	6.36279	6.09176	9.55339	5.55168	5.91714	6.83715	9.49686
HLF	6.50499	5.39398	5.65525	6.90992	5.44012	5.89398	6.43043	3.17825	7.02089	5.22958	5.78926	5.43097	5.36021	6.44046	6.84793	5.58221	4.63488	6.01648	5.65251
HMBS	7.492	7.66077	6.41097	7.78293	6.74744	8.05253	8.1571	6.90799	8.54948	6.99832	7.42119	8.51126	8.03294	6.88905	6.45969	6.99631	6.27971	7.74781	7.54121
HMGB1	9.95048	9.3225	9.0912	10.0522	9.34077	9.2226	8.84751	9.37553	10.2602	9.333	9.61837	9.23669	9.19101	8.60092	9.35949	9.11918	9.00313	9.9325	8.55648
HMGCS2	5.01749	3.34818	7.27133	4.50233	5.34354	5.61512	6.02221	5.00833	4.26271	4.91219	3.62698	5.00066	5.77912	5.64578	7.19323	4.8996	4.63488	4.99762	4.57159
HMMR	5.89262	6.37126	7.17588	6.54002	6.79691	7.49344	7.82277	7.66368	7.04956	6.47687	6.43434	7.16717	7.79068	6.64945	6.99705	7.30857	6.92716	6.78311	7.62381
HMOX1	8.40877	8.32324	7.2206	8.03984	13.0312	8.38356	8.44019	7.92242	7.53757	7.23109	7.86402	8.06812	7.55463	9.28196	7.85054	8.09886	9.66737	6.86517	10.1623
HMX2	4.61927	2.20134	3.66867	4.09294	4.29846	4.65694	4.94491	4.11267	2.56671	4.65669	4.29356	3.81531	4.52149	4.75899	5.54292	3.21424	3.3372	4.33465	3.14417
HNF1A	1.62879	-20	-0.671182	0.0929359	2.96503	-2.0573	-2.21359	0.00832989	-20	-20	2.23467	-20	-2.76391	0.616029	-20	-20	-20	-20	-20
HNF1B	1.70279	-20	-1.67118	1.09294	3.81303	0.112621	-20	-20	-20	-20	-0.0283674	-20	-20	0.0310662	-20	-20	-20	-20	0.286186
HORMAD1	4.29973	2.30087	5.80455	3.22222	5.27537	6.99798	8.52012	8.11371	7.40667	9.24652	3.32213	9.5009	1.04344	3.52292	8.25969	8.60563	7.63793	6.71162	7.79001
HORMAD2	4.21375	2.64191	5.34563	4.55237	5.3546	5.09244	5.92759	5.53815	4.74304	4.91219	4.18886	5.79185	5.72393	5.5068	6.7973	5.00478	4.71802	5.76464	4.16883
HPDL	7.49851	7.85136	5.55282	6.86443	5.90614	6.22115	6.28063	6.38684	7.45619	6.82861	4.89763	6.74985	9.33478	5.45733	7.71787	6.32671	5.7006	7.3644	7.10636
HPN	3.3116	2.56391	3.53827	3.09294	4.15407	3.65694	2.81079	-0.728636	1.38229	2.46404	3.73717	2.50497	0.695522	2.27899	4.77544	0.81214	2.45268	2.41265	0.871148
HRAS	8.56139	8.2379	6.56483	8.34323	8.24153	8.48088	8.57127	7.09154	7.89296	7.93653	8.65603	8.18866	7.78587	8.07136	6.5558	7.78614	7.02136	8.67845	8.36434
HSD11B1	5.68464	4.99389	7.19455	6.25784	6.54034	6.6638	7.29978	6.36588	5.64396	6.57555	6.81712	6.08028	6.34723	8.25386	7.26362	6.41418	6.01433	6.08954	4.6785
HSP90B1	11.9759	12.0777	11.5665	11.8933	11.7314	11.7904	11.6319	11.7261	11.8104	11.794	11.2987	12.0152	11.5408	11.1398	11.0903	12.4292	11.5203	11.0914	11.3117
HSPA1A	9.56512	9.54309	10.6373	10.4546	10.6417	9.72897	10.5327	10.0459	9.06433	9.67961	9.48022	10.3555	9.46641	9.17572	10.1543	9.19708	9.73095	10.105	10.02
IBSP	4.05329	4.1219	6.28592	4.77944	6.4453	6.11262	6.11773	6.49376	4.53757	5.93095	4.68313	5.93257	5.30218	5.5068	7.30807	4.58975	5.2914	6.40313	4.9444
ICAM1	9.43716	9.43906	9.81691	10.7074	8.96593	10.1881	11.026	10.7385	8.64907	9.38767	9.49559	9.05525	9.83879	8.82792	10.6103	10.9754	10.3855	7.93951	10.0327
ICAM2	5.56574	5.30087	6.34841	6.32175	6.9578	5.95112	6.33856	5.71431	6.53388	6.27434	6.54149	6.38075	5.42097	6.85443	7.21166	6.30399	6.85815	5.59936	6.53411
ICAM3	5.15565	4.86971	5.87571	5.56867	6.37102	5.86454	5.8318	5.89586	4.15168	5.6967	5.30792	5.08028	5.43085	6.55463	6.77819	5.01601	6.00962	5.66457	6.06755
ICAM4	3.77318	4.14887	5.57675	5.90029	5.9936	5.58294	5.9536	5.50018	4.69104	5.55393	4.66093	5.43854	5.401	5.23074	6.95634	5.01601	5.34469	6.22001	4.87115
ICOS	5.78601	5.49201	5.60028	5.64752	6.08273	6.6414	6.50673	5.83615	4.01032	5.66568	6.09679	5.85546	5.13091	7.16035	6.92441	5.55937	6.30298	6.71162	6.9009
ICOSLG	5.39209	5.37126	6.32317	6.19097	6.89482	6.84205	6.30569	5.35883	5.34912	6.57316	6.12138	5.774	5.36021	6.80256	6.64289	6.62684	6.55959	6.28367	6.40513
ID2	8.09081	8.06641	8.6148	9.00882	9.26589	8.38771	8.18117	8.58198	7.42867	8.55574	8.54301	8.44231	7.8709	9.30835	8.92255	8.24319	9.48695	8.56667	9.17949
ID3	4.72959	7.88383	3.73821	7.43945	7.97043	4.1226	3.81079	7.60973	4.0726	6.70326	7.58044	6.62266	6.96231	6.98817	7.27145	7.07087	8.47248	4.45013	7.43339
ID4	8.96536	6.32472	6.79642	7.11253	7.50357	8.35474	6.94422	6.17022	6.95628	7.02999	8.51157	6.81821	6.81163	7.31415	7.85836	7.60656	6.14884	8.15057	5.33058
IDH1	8.9292	8.78092	8.49372	9.97481	9.81403	10.4621	9.23865	8.94497	8.17434	8.44198	8.60245	9.8222	9.61601	9.62025	9.78846	8.80811	8.89689	8.36071	9.73327
IDH2	8.89607	9.10651	8.65131	8.30361	9.00241	9.23789	9.20198	9.30754	10.1514	8.70925	8.38949	9.28999	9.49818	9.55512	9.08465	9.05463	9.15738	9.44782	8.95507
IDO1	4.79025	4.75153	10.4537	4.63209	6.69622	5.62569	6.74338	7.32665	4.66432	5.7399	5.46988	4.75593	5.76357	8.01263	8.1429	5.52835	9.18999	6.52667	8.48831
IDO2	5.34665	3.48144	6.42422	4.99983	5.94323	5.92569	6.32997	4.61714	4.46202	5.57793	4.93511	5.38467	4.71991	5.66769	7.11488	5.48052	5.68297	6.21458	4.97269
IFI16	11.9712	12.8149	12.2667	12.8588	10.869	12.1283	12.2033	11.5321	11.2515	12.1352	12.6093	12.3941	13.1823	11.7534	12.4818	13.3759	11.5021	11.3251	12.7058
IFI27	12.2305	12.2574	11.0651	8.50656	9.7532	11.2382	11.7038	8.9367	7.78394	13.2467	8.18789	9.99938	7.60132	12.4742	11.6679	9.26453	9.576	10.4298	13.3105
IFI35	6.56077	5.41635	6.51369	6.44166	6.52085	6.37315	6.63432	6.53502	5.39859	6.86419	6.47625	6.79185	6.52611	6.45733	7.40023	5.99914	6.09209	6.41739	6.09997
IFI44L	8.14988	7.6252	7.82667	6.23249	7.3296	7.72569	7.97038	7.22556	5.91721	10.0208	4.89763	6.80655	6.70777	9.18588	9.7515	6.21424	7.52538	8.11455	10.2422
IFI6	11.1893	12.6174	10.2605	9.23823	10.0521	11.4483	11.2618	11.0728	7.55585	13.7444	9.25333	10.1302	10.1061	12.1483	12.9364	9.94436	11.207	11.8274	13.5005
IFIH1	8.44358	7.97894	8.28519	8.39443	7.7348	8.00204	9.10526	8.95377	5.85359	9.55332	7.65813	7.40027	7.48876	9.53837	9.89462	7.35572	9.1467	7.80678	9.99613
IFIT1	7.89952	7.06641	7.89106	7.09575	7.5903	8.13622	8.69002	7.51929	6.09278	11.4413	5.84446	6.44983	7.32488	9.72237	8.6459	6.62684	7.86858	8.65458	10.6296
IFIT2	4.8566	4.37126	6.02231	4.8344	5.50109	5.88521	6.46893	5.3729	4.2979	6.52705	4.71579	5.30405	5.64123	5.83197	6.03204	5.27157	5.26794	5.50458	6.55765
IFIT3	8.66569	8.1965	9.81087	7.71132	8.11559	8.58565	9.20378	8.66654	7.45229	11.2371	7.89526	7.28528	8.43392	9.87145	9.08964	7.68074	8.82571	8.29915	10.527
IFIT5	8.04442	7.67475	8.47411	7.8003	7.62952	8.09498	8.50444	7.78048	6.50406	9.62074	8.54755	7.72375	8.14072	8.64209	7.76022	7.91168	8.4776	7.39595	9.0585
IFITM1	10.6049	10.8346	10.5825	8.46471	9.89955	10.7666	10.6891	9.61751	7.53757	12.6456	10.5044	8.89385	8.00179	11.2763	11.1326	9.91917	10.7135	9.63843	12.2073
IFITM2	11.9064	11.5332	11.8762	10.1042	11.4442	11.3786	12.8453	11.6254	10.5428	12.8256	12.2096	11.1099	9.37404	11.1835	11.4349	12.8128	12.2564	11.7061	12.844
IFITM3	10.8494	11.521	11.8044	9.54878	10.931	11.7477	12.5488	11.3118	10.2439	13.3428	12.7432	11.6952	9.5642	12.1619	11.988	12.5199	12.3175	10.7762	12.5426
IFNA_Family	7.21375	5.21416	8.73609	7.29751	8.35598	8.22231	8.90219	8.03402	7.99164	7.95955	5.10914	8.27156	8.05227	8.37979	9.14503	8.42369	7.72665	9.011	7.78603
IFNAR1	8.42526	9.22053	7.92873	8.73047	8.86711	9.01382	8.50887	8.63038	8.61634	8.74627	9.15997	9.06873	8.33478	8.54084	8.186	8.56989	9.07134	7.92794	9.06673
IFNAR2	9.89558	9.44042	9.1696	9.53432	9.50915	9.59957	9.31106	9.71189	9.37561	9.15054	9.97332	9.58135	9.11682	9.22459	9.03319	9.44462	10.1095	8.26407	9.99613
IFNB1	4.05329	2.7863	6.1069	5.10416	5.9578	5.83448	6.23293	4.76322	5.0418	4.87392	3.04202	5.45357	5.36021	5.57796	6.03664	5.28091	4.35215	5.81578	4.91554
IFNG	4.58054	3.48144	6.653	4.75115	5.34354	5.66721	6.20752	7.95202	4.6233	5.48451	3.5566	4.93793	4.99098	6.41477	7.08187	5.49664	8.2178	5.99762	6.08709
IFNGR1	9.82199	10.2387	10.5558	9.59775	10.6066	9.76944	9.87413	8.91942	9.4625	9.69451	9.85305	10.1643	8.1881	10.8106	9.31187	9.67854	9.66213	9.57146	9.66935
IFNL1	-20	1.39398	-0.0862194	-1.90706	4.12853	-1.47234	-4.08806	-20	-20	0.79419	0.971633	-20	-20	-1.96893	-1.25798	-20	-20	-20	1.09354
IFNL2	3.05329	3.43838	5.90625	5.50233	6.14136	5.83144	6.70066	5.44129	4.26271	6.11939	4.75823	5.73763	6.42344	6.36646	7.48349	5.01601	5.22797	6.49564	4.79398
IFNL3	-20	0.715909	-1.67118	-0.322102	2.90614	-20	-20	-20	-2.07714	-20	2.45706	-2.13889	-2.76391	1.93796	-20	-20	-20	-1.83527	-20
IFNL4	5.8403	3.56391	5.88724	6.09294	6.05589	5.97887	6.46141	5.73625	3.73021	6.18025	5.20429	6.15573	6.24452	6.08635	7.15353	5.34463	5.35215	6.4455	5.21692
IFNLR1	5.69375	5.64191	4.74667	4.28276	5.53063	5.81614	6.72251	5.3729	2.96725	6.59685	5.04202	5.62266	4.8508	5.40611	7.21978	4.55937	3.63488	5.74969	5.43593
IGF1R	10.4114	10.6616	7.93522	9.21253	8.9052	10.3282	9.02986	8.50897	8.24591	9.98244	10.7314	9.48956	11.0176	9.01833	8.82483	9.80123	8.54177	9.83671	8.88051
IGF2R	7.90638	7.8778	7.95544	7.43279	7.51839	7.03941	6.83018	7.41432	7.8683	8.17081	7.3097	7.72684	7.30621	6.7759	8.36407	6.76634	7.33155	6.76092	7.60134
IGFBP3	8.50628	9.43015	9.37594	8.53588	8.83392	7.9128	8.5532	7.6493	8.4237	7.06777	10.3323	7.98005	7.68214	7.96476	9.35489	10.6396	8.69475	8.52996	8.79001
IGSF6	7.01204	8.38692	7.73821	8.65422	9.86276	9.11105	8.64873	7.49697	7.03399	7.7367	7.61693	7.55111	7.80119	8.87106	8.62695	7.71214	8.39789	7.15341	8.31547
IHH	4.18822	4.06641	4.85238	4.56867	5.03542	6.09498	5.71419	4.20996	3.47745	5.35713	4.37762	5.32054	4.91557	5.46569	7.0088	3.93552	4.22797	4.68829	3.98663
IKBKB	9.75645	9.24339	9.37696	9.38928	8.48231	8.79795	8.72843	8.20604	8.66769	7.83261	9.27176	8.31335	8.50346	8.55168	9.36636	9.04096	8.41312	8.80858	9.01835
IKBKG	8.83722	8.65372	8.79948	9.15498	8.67653	8.44503	8.89965	8.75853	9.0909	8.50343	8.97389	8.85617	8.40789	8.81325	9.21115	8.56416	8.88666	8.90366	8.62937
IKZF1	7.53315	7.78844	7.81565	7.86608	8.74114	7.42147	7.50891	7.85633	5.95628	7.32486	7.50457	6.82401	6.75769	8.81488	8.05263	7.27391	8.58986	6.77206	9.33467
IKZF2	6.14574	5.75153	5.89106	7.30726	6.62952	6.7436	7.16884	6.30479	5.03138	5.4537	7.31859	6.04102	5.82105	7.89215	7.71787	6.17971	6.69475	6.51346	6.88981
IKZF3	5.72071	6.684	8.12972	6.81061	7.25191	6.7819	6.78539	7.92958	5.53757	6.63167	6.3708	6.4795	6.13997	9.12118	8.45196	6.67012	9.03532	5.77944	8.89536
IKZF4	6.61688	6.34818	6.63943	6.84448	6.72632	7.04598	7.49948	6.04395	6.69104	6.44328	5.95349	6.76499	6.48164	6.8352	7.47842	6.29019	6.27187	6.51346	6.46111
IL10	3.68464	4.83692	5.88724	6.16975	7.01814	5.99254	6.89672	6.97872	4.79322	5.47942	5.1966	5.36096	5.91908	6.27424	6.58751	5.73271	6.17009	6.03509	6.52459
IL10RA	7.85152	7.88583	8.54859	8.49701	9.76774	8.13437	8.64767	8.6223	6.74304	8.87101	8.67554	7.29782	7.4431	9.40936	9.15035	8.40139	9.98376	7.07762	9.77051
IL10RB	8.66163	8.65372	8.30323	8.45269	8.68422	8.95741	8.58278	8.22847	8.70913	8.08463	8.63056	9.05956	7.99431	8.66497	8.30712	8.74372	8.90008	7.84597	8.81366
IL11	4.16222	4.09442	5.96906	4.97558	5.90614	5.8998	7.72719	5.96253	4.50782	5.61088	7.90827	5.8441	5.25846	5.77253	6.93431	7.46626	5.7746	5.74216	6.66556
IL11RA	8.86266	7.2888	7.22515	7.40127	8.72951	8.37837	7.16746	6.30479	8.56129	7.48196	8.3562	7.89866	6.97756	8.38642	7.69767	8.08427	7.62568	7.44318	8.0124
IL12A	2.77318	2.71591	3.3061	2.34086	3.40864	3.54261	2.26362	3.6406	3.34912	2.79419	1.5566	-1.13889	3.46491	2.78595	2.82948	2.52835	4.97141	1.16473	4.33058
IL12B	3.72071	2.39398	6.13939	4.6165	5.20382	5.77559	6.45497	4.76322	5.14203	5.28313	4.00726	5.09952	6.03051	6.09176	6.98995	4.85027	4.80752	6.53105	5.02765
IL12RB1	5.05329	4.6228	7.22515	5.80718	7.15723	6.07712	6.9768	6.92719	6.54857	6.42222	5.67207	5.70031	6.06581	7.26229	8.17873	5.43105	7.69622	5.94609	7.11273
IL12RB2	8.44358	8.45468	7.46581	9.23887	7.12208	7.90992	8.44149	8.20112	9.11453	7.47559	5.93511	8.81531	8.92521	7.99973	9.42983	6.69827	7.12074	9.15412	7.45109
IL13	2.42526	2.64191	5.89867	4.24268	5.66103	5.95112	5.96496	4.71982	3.96725	5.87003	4.49519	5.4157	5.92259	5.77926	6.09957	4.44773	4.46648	5.95263	3.9009
IL13RA1	9.27151	10.0004	8.92174	10.1509	9.66824	10.4191	10.0055	9.51454	9.72092	9.22007	10.5264	9.0497	9.9891	9.79303	8.76716	10.2381	9.77634	9.15412	9.61878
IL13RA2	4.79025	3.67938	8.83264	4.1804	5.12853	8.03611	7.90529	5.46119	7.56671	5.85046	4.40459	5.51216	5.21908	5.79262	7.83742	5.18469	4.94206	5.87209	5.02765
IL15	5.63353	5.67938	6.50873	5.27284	6.02854	6.2281	6.18787	6.45789	4.52277	5.95681	4.98955	5.45357	5.51221	6.6964	6.7193	5.52835	6.68297	5.43151	6.89352
IL15RA	6.66395	5.7249	6.97628	5.8344	7.5233	6.05383	6.51819	6.54438	4.87705	6.76312	6.51698	6.17399	6.13997	8.06035	7.23787	6.5935	8.19103	6.47761	7.65251
IL16	8.38508	8.68054	7.09535	8.61846	7.67212	7.85409	8.21491	8.45376	7.0366	7.0265	7.22524	8.38956	8.78347	7.78261	8.59922	7.67012	8.1381	8.61491	8.00043
IL17A	7.38929	-20	-20	-0.322102	2.32118	-20	0.44592	-20	-20	-20	2.45706	-20	-20	-20	-1.25798	-20	-20	-1.83527	-0.713814
IL17B	3.48939	5.2888	5.60028	4.69285	5.62496	5.30464	5.90936	4.6864	4.11268	5.85832	4.75823	4.9055	5.79451	5.49867	6.25377	4.67721	4.3372	6.09546	4.82534
IL17C	3.57069	4.06641	4.84452	4.07022	5.44012	4.98709	4.61238	4.22556	3.13231	5.23563	4.39117	4.89453	3.80595	5.19094	5.97564	4.19461	3.79663	5.44085	4.47601
IL17D	8.02292	8.69662	7.31608	5.74399	6.6112	6.89106	6.77819	5.56292	8.97066	6.86028	7.14356	6.30819	7.78298	5.93193	8.16513	6.96768	5.31448	7.93951	4.35228
IL17F	4.40323	1.56391	6.30036	5.62432	5.67873	5.75968	6.64933	5.33026	4.69104	5.56358	5.00726	6.02602	5.92259	5.30719	7.40201	5.28091	5.04686	6.87897	4.69558
IL17RA	7.96489	8.03784	7.60959	8.11392	8.24747	8.06746	7.74845	8.04065	6.96178	7.01424	7.47466	8.18191	7.31691	7.87342	8.1429	7.45806	8.37429	7.25748	8.0192
IL17RB	3.88866	4.52326	6.22364	3.6165	5.22807	5.95672	6.25198	5.61121	3.70422	5.76939	4.1575	5.45357	5.81352	6.20599	6.01814	5.26217	5.10096	5.97851	5.09354
IL18	9.21612	8.66428	8.01707	8.00583	8.68422	8.37001	7.83508	7.25815	7.0418	7.35851	6.68588	7.47582	6.89251	10.418	8.16828	8.21789	8.34469	8.35455	8.35899
IL18BP	8.18338	8.9911	8.36774	8.26161	8.66214	8.68037	8.7125	8.79166	8.4107	8.11448	7.85428	7.84268	7.51454	9.17954	9.14503	7.7378	9.27089	7.6824	9.12224
IL18R1	4.76457	4.30087	4.25956	4.15903	5.65209	5.19062	5.35039	4.11267	3.13231	5.00009	5.10092	4.30405	4.80595	4.86396	6.26165	4.88743	3.92216	5.27325	5.31961
IL19	3.87272	3.14887	6.2084	6.21188	5.44012	5.45049	6.25031	5.29373	4.13231	5.36818	4.66093	4.9272	6.03375	5.41477	6.45969	4.81214	4.2758	6.11892	3.84077
IL1A	3.77318	4.30087	2.32882	4.60073	4.17916	4.51255	10.1269	1.27136	0.730212	2.28895	8.24683	4.56155	2.44554	5.01975	4.46994	7.29019	2.55959	3.68829	7.24038
IL1B	5.45233	4.14887	6.59794	6.53588	6.86421	7.29474	12.2338	6.18226	4.85359	5.88165	9.38017	7.00066	6.4625	6.34848	8.02626	10.2622	7.23605	6.45935	10.1998
IL1R1	8.18176	8.67707	7.93707	8.0413	9.55958	7.14971	7.98419	5.78969	6.96178	8.29331	9.28995	7.43476	7.1683	9.16421	7.7193	9.35351	8.99124	8.36808	8.98576
IL1R2	3.93545	5.05219	4.6326	5.93843	5.86034	5.4103	7.44349	5.35883	4.6233	5.00009	7.47625	5.31232	4.32355	6.98235	6.23787	7.12113	4.99064	5.17595	6.85604
IL1RAP	9.75482	8.3968	7.61191	7.68539	7.54034	9.86732	8.47267	9.42913	10.1402	7.91596	10.4524	9.14014	10.6244	7.92891	6.76439	9.58174	8.26498	7.13051	9.99225
IL1RL1	5.92776	4.66077	5.45294	5.67036	6.66547	6.78505	6.66181	4.80534	5.46975	5.48451	7.25518	5.9055	5.2529	6.53489	7.51845	6.71214	5.22797	6.64451	5.58081
IL1RL2	5.62404	6.65137	5.60494	5.27284	5.96503	6.30902	6.43811	4.81568	5.38229	5.42222	6.3397	5.62929	5.31824	7.20099	7.12572	6.1596	4.89179	6.46851	5.45611
IL1RN	7.54074	7.56641	5.51369	6.52756	6.87577	8.50016	9.42429	6.56599	4.96725	6.10955	9.26349	6.774	5.66654	8.16934	8.58908	8.83371	6.09653	7.9296	9.0749
IL2	3.21375	3.25196	5.49874	4.07022	5.5691	5.82228	6.22085	5.05272	4.56671	5.06947	3.35014	5.48316	4.92958	5.17062	7.4215	6.03821	4.55959	6.4455	5.11908
IL20	4.12233	3.09442	5.89106	5.46798	4.92109	5.39802	6.67723	5.45459	4.76835	5.32911	5.72117	4.68129	6.03699	6.34395	6.7193	5.13407	5.05602	5.74216	4.09354
IL20RA	6.04975	5.25196	6.01532	4.69285	5.92109	5.18587	5.62332	4.28631	5.13231	5.41691	4.44412	5.37681	4.21337	8.07819	6.30426	5.69129	4.35215	6.50902	4.77804
IL20RB	7.06034	7.14552	5.22364	4.56867	5.90614	6.46822	6.23274	4.88607	5.50782	5.54908	5.36395	5.36096	5.79068	7.89525	6.45282	6.37111	4.6226	7.25219	5.42574
IL21	5.12233	2.56391	6.1868	4.41486	5.55958	5.40213	6.28589	5.59329	4.6233	5.09631	4.10914	5.42335	5.17273	5.11853	7.09517	6.15453	5.2758	6.57836	5.14417
IL21R	3.7559	4.71591	6.53339	4.9633	5.97939	4.7819	4.5826	6.14173	1.73021	4.40085	4.82961	2.18304	4.13091	6.79925	5.61854	4.63414	7.41401	3.11892	7.5762
IL22	-20	0.393981	-1.08622	1.26286	3.45046	-1.0573	-0.0148096	-0.313598	-20	-1.66524	2.04202	-20	-0.76391	1.20099	-1.25798	-20	-20	-20	-20
IL22RA1	6.03192	5.10823	5.40028	4.99983	5.54034	5.69424	6.60746	4.93433	4.43065	5.51467	4.83953	5.35296	5.39091	7.71932	7.39486	5.85653	4.65913	6.22542	4.49564
IL22RA2	4.42526	4.22687	6.12323	4.09294	6.10254	5.23732	6.03499	4.85633	4.73021	5.32911	3.32213	5.67489	4.49348	5.11853	7.58437	4.99347	4.58513	5.52228	4.33058
IL23A	4.83208	3.48144	5.47857	5.41486	6.12208	5.87343	7.4058	5.09579	4.92286	5.6967	5.02474	5.89453	5.59364	5.79262	6.68746	5.46422	5.19518	5.85123	4.69558
IL23R	4.92776	3.25196	5.07701	4.04713	4.87577	5.05644	5.97668	5.11267	4.69104	4.91972	3.79945	5.15573	5.37052	4.97358	7.32698	5.83767	4.54665	6.14772	4.8861
IL24	4.8403	3.82025	5.9977	6.24775	5.4911	5.60803	6.54524	5.00833	4.67774	5.60155	5.69955	5.00066	6.10645	5.39739	6.59064	5.71214	4.74092	6.01022	4.84077
IL25	3.55079	3.39398	4.50873	4.5192	5.50109	5.45445	5.5019	3.6406	3.34912	5.4537	4.78926	4.98005	4.90852	4.97358	6.68746	4.74625	3.81833	5.45013	3.80975
IL26	3.48939	4.37126	4.58621	4.92583	4.69622	5.45445	5.63304	6.6864	4.28041	5.2235	4.20429	5.53354	4.73594	4.90143	6.36773	4.88743	5.08315	5.87897	4.04107
IL27	5.36386	1.20134	4.92873	3.55237	5.65209	5.62218	4.82782	4.53189	2.09278	5.41157	4.17327	4.768	4.92259	4.92588	6.15565	3.46422	4.07416	5.41265	4.09354
IL2RA	5.20741	5.2888	6.34284	5.82765	6.11559	6.70757	6.6565	6.23715	4.79322	6.2082	6.38102	6.16032	5.88355	6.44469	6.75325	5.7992	6.78566	6.24154	7.47601
IL2RB	5.63353	5.48144	6.44516	5.93214	6.60195	5.85559	6.27151	7.04835	4.22664	5.8346	5.59807	5.74375	6.19319	7.5068	7.52665	5.19461	7.73665	5.37418	7.86173
IL2RG	4.8566	4.27662	6.49624	5.07022	5.89861	5.21882	5.80448	5.61714	4.01032	5.84651	4.75823	4.77997	4.67903	6.72106	7.51186	4.97057	6.64098	5.61594	5.69558
IL3	3.92002	1.71591	5.73821	3.6779	4.6431	4.69758	6.06169	3.54438	4.43065	4.85832	3.85916	3.9055	5.42097	4.58566	6.19323	4.67721	4.1785	5.93291	4.43593
IL31	3.87272	3.30087	4.95087	5.07022	5.83688	5.84054	6.07685	4.77386	3.59528	5.88935	4.26441	5.6359	5.23044	5.47401	6.26558	4.43105	4.2758	5.14201	3.71245
IL32	8.2177	7.92341	9.17666	8.41824	9.70919	7.27697	9.82969	9.04835	6.01561	8.02213	8.69342	6.5546	7.14598	10.0727	8.58751	9.17659	10.6311	7.00708	9.93544
IL33	7.23105	6.86566	5.89867	6.74039	7.29272	7.18587	6.68384	5.69763	5.71076	7.86614	8.1575	6.07056	6.18446	8.31993	6.99232	7.42053	7.4937	6.00393	7.07409
IL34	6.98078	5.09442	5.80455	6.10974	7.31836	5.57205	5.78385	5.13761	5.34071	5.96047	6.21956	5.73148	5.71182	8.42338	6.70491	6.54782	6.40687	5.94609	6.75786
IL3RA	5.06034	5.37126	4.46837	5.74399	6.22204	5.70092	6.65242	5.53815	3.59528	4.24165	6.76865	4.9055	4.13091	5.83842	4.85054	6.00478	6.30298	4.11892	7.05768
IL4	-20	-20	-0.349254	0.0929359	2.71349	-20	-0.918134	-20	-2.07714	-2.66524	2.40459	-2.13889	-20	-20	0.326981	-20	-20	-20	1.45611
IL4R	7.95262	8.24104	7.98971	8.4788	8.87096	8.41386	8.7009	8.69623	7.63882	7.52211	9.35101	8.14304	7.04666	9.22582	7.79866	8.68778	9.01433	7.52667	9.27842
IL5	-20	3.30087	5.56244	3.92583	4.71349	4.53515	5.81582	4.14583	4.75575	4.18025	3.62698	3.28738	4.79833	4.47401	5.70202	4.44773	3.70643	5.71162	4.09354
IL5RA	5.64765	3.75153	5.3061	4.26286	5.25191	5.57569	5.89778	3.54438	4.67774	4.52458	4.84938	5.33684	5.47926	4.71757	6.53643	5.26217	4.42466	5.97851	4.515
IL6	5.26961	5.03784	6.26546	5.8003	6.70488	6.26688	9.24687	7.78706	5.61634	5.09631	9.97473	6.42335	7.44066	5.9677	7.40023	8.21058	7.97019	6.14201	7.48586
IL6R	8.88121	9.15054	7.84156	10.1205	9.59264	9.79269	8.79862	7.78048	7.9876	8.4524	10.0509	9.67449	10.3349	8.76069	9.42414	9.05191	8.28654	9.27325	9.13481
IL6ST	10.8301	10.9462	11.3888	10.768	10.5509	11.0716	10.8723	9.92212	11.9366	10.5212	11.6379	10.7324	11.0647	10.3842	11.9712	11.2286	10.4663	10.2187	10.7454
IL7	5.0462	4.1219	5.21756	5.72229	5.73057	5.1667	5.32698	5.45459	3.31517	5.62478	4.50769	4.91639	4.04344	5.29785	5.97084	4.3971	5.40329	5.83006	5.29741
IL7R	5.36386	7.36265	6.81465	7.07022	7.86421	7.36476	8.36483	6.95319	5.90585	6.97138	7.82213	6.76499	6.38584	9.03036	7.25179	8.09357	7.51212	6.65658	8.99268
IL9	-20	-20	3.41628	1.09294	3.36557	1.11262	3.45884	-2.3136	2.67774	0.656687	1.89763	1.768	1.75965	1.20099	3.41444	3.00478	0.922162	3.16473	-0.128852
IL9R	5.0462	5.64191	6.68196	5.14822	6.23407	6.18349	6.24323	5.44795	5.3658	6.37368	6.0591	6.30819	5.90852	6.16035	6.87388	6.87515	6.00016	6.30428	5.97269
IMPG2	6.16222	3.43838	6.23571	5.45926	5.81303	6.20948	6.65257	5.63477	4.79322	5.75261	5.31504	6.19203	6.37564	5.24052	6.41444	5.17471	5.58513	6.33465	4.21692
INSM1	4.32338	4.73383	6.01882	6.8906	5.36557	5.95392	6.24398	4.83615	5.18964	4.96412	3.58044	5.05094	6.02072	5.09716	7.06845	4.91168	4.50712	6.51787	5.42574
IQGAP3	6.60728	6.01603	6.04306	9.77022	7.02162	7.76527	8.66495	8.72051	7.90442	7.01072	6.40459	8.7011	8.2934	6.42767	7.21369	7.91017	7.82638	7.33715	8.23747
IRAK1	8.75753	8.30087	7.91284	9.10066	8.63065	8.5491	9.10068	9.07818	9.59351	8.43016	8.60753	8.47582	8.97207	8.34508	9.42808	8.7513	8.79731	9.12255	9.16959
IRAK2	5.82381	5.2888	6.2684	5.35032	6.511	6.31991	7.45602	5.73625	5.21748	6.19274	5.61549	5.96963	6.15793	6.33941	6.6338	6.28091	6.09209	5.77206	6.9444
IRAK3	8.5787	8.37269	6.41097	7.18305	8.16038	6.42651	7.71116	10.4047	5.79322	8.81857	7.62984	6.35697	6.03051	7.30719	7.14929	9.34129	9.18791	7.30172	7.7374
IRAK4	6.75373	6.40521	5.16171	7.02663	6.17916	5.8998	6.28951	5.30111	6.08273	5.24765	6.59807	6.23615	5.67488	6.12382	6.7392	6.12373	5.18686	6.47761	6.38422
IRF1	8.72183	8.30687	11.533	8.56054	9.54879	8.6535	9.95085	11.0867	8.15887	9.39579	9.0193	7.24697	8.95975	10.1732	10.4954	8.45703	11.273	7.7776	10.7962
IRF2	8.60968	8.43153	8.83661	8.69563	8.64985	8.55003	8.36872	8.61566	7.43461	8.16289	8.83891	7.85829	8.76112	8.94021	9.21217	8.21546	8.88216	7.23619	8.96918
IRF3	9.0084	8.77769	8.33234	8.8268	8.34493	8.50875	8.73255	8.02625	7.48701	8.85046	9.19563	8.87024	8.71284	8.78261	8.85836	8.71559	8.50127	8.16895	8.95773
IRF4	10.4708	10.1468	9.92174	6.97863	7.95417	9.87417	10.4304	9.64205	10.5024	10.2439	10.175	11.5312	10.367	9.48691	10.8471	10.1555	9.59183	10.1509	9.55531
IRF5	5.0462	7.16547	6.60261	6.6779	6.06264	5.7819	6.27881	5.52561	5.90014	5.79828	6.18498	6.25772	6.20187	7.09984	6.8713	4.85027	5.46648	6.70776	6.30855
IRF7	8.78014	8.85546	7.57556	7.43501	8.54518	8.90559	9.33065	8.10531	6.09278	9.7383	8.768	8.18754	7.94776	9.84244	8.51103	7.78942	8.74659	7.7	10.527
IRF8	7.13073	7.14887	7.56244	7.95247	8.90802	6.95672	7.4969	7.19815	5.95076	7.3599	7.91062	6.03104	6.48876	8.63655	8.10396	6.92066	7.82236	6.8824	9.21988
IRF9	9.47791	9.68342	9.65721	8.79684	9.30773	9.81499	9.71176	9.5816	8.3044	10.7222	9.78445	9.11378	8.99181	10.1526	10.742	9.28787	9.82905	9.32207	10.3401
IRGM	-2.61914	-20	-1.67118	-0.322102	2.78061	0.527658	-0.230078	0.493757	0.507819	-1.08028	2.23467	-1.13889	-0.178947	-20	-0.257982	-20	0.337199	-1.83527	2.60811
IRS1	5.15565	5.92536	5.26546	5.75115	5.95053	6.14237	6.13454	5.10425	6.45033	5.57316	5.43106	5.39249	6.16683	5.90758	6.78641	5.59724	5.09209	6.3693	5.77
ISG15	8.85355	8.47213	9.39659	7.96792	8.83589	9.65716	10.0331	9.79198	7.17316	11.69	7.44899	8.60762	7.97334	11.2232	10.5648	7.46011	10.0829	9.89859	12.6434
ISG20	5.67548	5.86159	5.44256	5.1153	5.58796	7.54354	7.46325	9.87931	5.63022	6.03866	7.43434	6.66847	7.82668	7.75728	7.50191	6.48052	8.31829	4.59099	9.4219
ITGA1	8.14656	6.80761	8.90908	7.57675	7.6699	7.3393	7.32865	8.86755	9.0418	6.75892	7.46988	7.19873	5.49348	6.56245	6.48011	7.3971	8.85552	7.01022	7.54357
ITGA2	7.00108	6.22687	6.83066	6.15363	4.60658	6.21182	5.69002	7.14583	5.63022	6.47431	7.15353	7.38271	5.00427	6.38421	6.08187	6.78942	6.46304	5.58258	7.09032
ITGA3	10.3923	10.1321	11.8293	12.1556	8.30274	11.8547	11.2301	11.133	8.21172	13.2841	11.3575	9.56372	10.6053	9.66724	7.63835	10.136	10.3316	9.20021	10.418
ITGA4	6.9005	7.08398	9.23157	7.67978	8.69839	7.44055	7.37997	8.00494	7.59881	8.15414	7.36395	6.68766	6.57148	8.23074	8.45196	10.0956	9.12836	6.93622	10.3189
ITGA5	8.542	7.59855	8.42091	8.81061	10.0689	8.29915	9.74279	8.78706	9.19023	8.80694	9.51002	8.07056	7.57148	8.40719	8.08853	9.66745	10.2856	8.303	9.67313
ITGA6	11.4103	9.63656	7.35396	9.71224	8.63406	10.652	10.4385	10.4255	9.66137	10.1104	10.9303	10.7415	7.72995	9.68525	7.85836	9.9792	9.73023	10.6616	10.3182
ITGAE	-20	3.97894	6.59794	2.55237	4.95053	3.09244	3.55098	6.84375	2.31517	2.76102	2.89763	1.03104	3.62841	6.34848	5.89684	2.00478	7.79253	2.74969	6.38422
ITGAL	6.52297	6.83277	8.21832	7.5129	8.34216	7.29364	7.10895	7.91642	5.15168	7.24315	6.83706	6.26625	6.43821	9.04509	8.27047	6.85027	9.04456	6.59518	8.4448
ITGAM	6.39767	6.20776	6.7862	6.79338	8.48483	7.5684	7.44892	6.82595	4.75575	7.30486	6.45384	6.29574	6.25846	7.29081	7.17247	7.05191	7.20551	6.13627	7.19308
ITGAX	6.97332	8.00685	6.41363	8.02515	9.69622	8.22289	8.91306	6.88362	6.15648	7.54299	8.36051	7.25985	6.66654	8.08635	8.05036	8.40353	7.47163	6.3644	9.181
ITGB1	11.397	11.2899	11.5351	12.2708	11.8673	12.2036	11.9987	11.7316	11.6597	11.3554	11.9083	12.0798	11.0638	10.6407	11.299	11.2938	11.9766	11.3421	12.2314
ITGB2	7.97332	9.89133	9.61711	8.63209	10.8946	10.1787	9.42906	9.62046	7.33437	9.01336	8.70702	8.47214	8.10723	10.0813	9.13434	9.04165	10.4708	7.26012	9.58654
ITGB3	9.116	7.35398	7.63943	6.60073	8.08605	7.22115	9.76775	7.32665	6.36994	11.4491	8.03557	7.30198	6.36537	6.79925	9.09185	10.8321	7.47845	7.24154	9.5985
ITGB4	7.90736	8.00316	4.57675	6.04713	7.08273	6.6414	7.80726	2.49376	6.44642	5.21128	9.08068	6.21426	3.93653	8.79262	5.45626	8.40032	7.45441	8.50458	7.34418
ITGB7	5.91225	5.75153	6.68417	5.72956	7.05927	6.12509	6.7694	6.72258	4.86537	5.79419	5.5566	5.86674	5.65394	7.5644	7.45626	5.7992	7.45614	6.07162	7.4834
ITK	5.35814	4.76902	6.89867	5.6779	7.10581	6.32856	6.96145	6.37989	5.25377	6.22654	5.52007	5.38467	6.96911	7.45103	7.74061	5.91767	7.07642	6.25748	7.27203
ITLN2	4.97332	4.14887	5.95817	6.12636	5.47092	5.96784	6.57757	5.21778	4.93408	5.55876	4.3362	6.17399	6.34983	5.79925	7.19323	5.74625	4.75224	6.01022	4.80975
ITPKC	7.94215	7.73383	6.94169	7.8906	6.92851	7.57569	7.19763	7.62009	6.51905	7.2875	7.80452	7.37878	7.31023	8.02825	7.57333	7.26217	7.10979	7.78495	7.81757
JAK1	10.4051	10.1737	9.04177	9.83018	9.45175	9.86565	9.42565	9.47349	9.49081	9.51715	9.86493	9.37976	9.2529	9.43514	9.87323	9.51258	9.63564	9.01413	9.29461
JAK2	7.4723	6.73828	7.96	7.54621	8.0491	7.16428	7.44867	7.69903	7.20363	7.35851	7.06756	7.10666	6.95377	7.78595	7.5542	6.85653	8.20654	6.93951	7.7229
JAK3	7.36528	7.35398	7.29027	7.30239	7.52819	7.42349	7.37206	7.7471	7.21518	6.69889	7.58928	6.98781	6.83228	8.14611	7.7392	8.14434	8.77113	7.14487	8.7114
JAKMIP3	1.70279	-20	-1.08622	1.79338	4.17916	-0.0573042	1.26949	-1.3136	4.76835	-0.343313	1.45706	0.446073	-0.178947	1.83842	0.742018	0.589747	2.07416	0.972082	2.93004
JAML	6.74061	6.79059	6.193	7.86937	8.43362	6.9609	7.50595	6.04395	5.23574	5.89318	7.86159	5.40027	5.71587	8.55952	7.21978	7.59162	7.72234	5.3644	8.28054
JCHAIN	6.05329	8.28272	10.9258	8.02367	6.72632	8.42853	10.0985	8.32665	6.94522	7.22198	8.74246	7.67489	5.83972	8.86317	12.0257	7.202	11.6031	6.14201	11.0081
KCNA1	4.99557	0.978943	4.90625	5.28276	5.3546	5.49344	6.01981	4.85633	3.73021	5.46404	4.32213	5.33684	4.84342	5.39739	6.6	4.3971	4.78566	5.91961	4.515
KCNH2	-20	-20	-1.08622	1.6779	3.07606	1.03016	0.281175	-20	0.730212	1.50468	2.77899	-0.138889	-20	0.838421	-2.25798	0.00478469	-20	2.33465	2.37365
KCNK5	6.27568	4.54373	5.46324	5.56054	6.02162	5.01951	5.57698	5.07011	7.20595	5.25362	5.30792	5.16489	5.58482	5.76578	6.40023	5.51258	5.8237	6.23082	5.181
KDM5B	8.60487	8.2888	7.83264	10.0605	7.74954	7.86825	8.04133	7.33745	8.00899	7.42355	7.9512	8.2758	8.26261	7.98817	7.3732	8.13793	6.78566	8.10577	7.54593
KDR	7.98727	6.89383	8.26913	8.26035	8.42578	7.3393	8.51634	8.82019	7.77148	7.55272	7.74774	7.5805	6.81541	7.17317	8.30426	8.71731	8.86663	7.91627	6.89721
KHDRBS2	2.33506	2.64191	5.53339	3.45049	5.0491	4.69089	5.8642	4.50658	4.84172	4.86614	3.43106	4.91639	4.05627	4.97358	6.88668	5.28091	4.52042	6.37418	4.19308
KHK	6.86669	5.91754	6.29748	7.26286	6.74744	7.30135	7.36478	6.12519	5.65757	7.75156	6.77899	7.0435	6.55124	6.33485	7.76439	6.08693	6.25606	5.89944	6.51981
KIF14	6.00657	5.09442	7.09037	9.10136	7.41657	7.28699	8.2892	8.46283	7.95214	6.52458	6.00726	8.38173	7.61222	6.17572	8.09957	7.58221	7.25606	7.32963	7.06097
KIF15	4.18822	3.91754	5.73821	5.70765	6.08936	6.48379	6.41726	6.3194	5.18024	5.23563	4.12544	6.33279	6.51221	5.53091	6.22583	5.35351	5.32209	5.89944	5.97269
KIF18B	6.19785	5.3365	5.56244	7.9019	7.13816	7.14727	7.18126	7.35174	7.80091	4.66568	4.44412	7.03853	6.16683	5.25988	7.02047	6.27625	6.09653	6.30939	6.92643
KIF20A	6.89853	5.90968	7.7759	8.31331	7.54276	7.54261	8.68281	7.87128	8.76991	7.44328	6.86645	7.30405	7.95462	7.52292	8.07181	7.96043	7.59301	8.03971	7.99009
KIF23	7.18015	6.80761	6.71036	8.11808	7.96683	8.04926	8.69855	9.49577	8.58553	6.95131	6.6497	8.39736	8.75573	6.84805	7.65041	7.4415	8.00253	8.3409	8.11114
KIF2C	5.81549	5.7249	5.97267	7.85946	7.29846	7.40315	7.86438	7.7212	7.66264	6.68349	5.7104	7.37089	7.88804	6.54677	8.20247	6.70869	6.83704	7.23887	7.4834
KIF4A	6.66395	5.64191	7.149	9.0413	7.03542	7.27137	7.67308	8.41857	7.93269	6.86419	5.80958	7.44419	6.77719	6.76916	8.36773	6.95898	7.56602	7.03201	7.27203
KIF5C	2.0813	4.00869	5.20534	2.48525	4.38727	2.03016	3.48811	0.271364	1.92286	4.79419	3.79945	3.10904	3.14298	2.20099	4.20145	3.3971	2.21167	3.16473	1.45611
KIFC1	7.24814	6.30687	6.3061	9.14278	7.9248	7.61512	8.5861	8.60079	8.13231	6.12592	5.61549	7.75441	7.38964	6.39301	7.28118	6.68074	7.42466	7.07162	7.69981
KIR2DL1	5.99925	3.67938	6.35396	6.54415	6.90238	7.40315	7.20158	5.83615	4.3658	7.18807	5.35014	6.2999	6.72995	7.14481	7.60155	5.456	5.29913	7.09842	4.01411
KIR2DL1_2DL2	5.52042	4.93314	7.66978	7.31935	6.99713	7.61689	8.40942	6.54749	5.37407	7.78287	5.31504	6.96177	7.6035	7.72629	8.84858	7.14944	6.42466	7.74027	6.13793
KIR2DL3	5.55579	5.67938	6.17431	6.12084	7.3127	7.97612	7.17031	6.41092	4.13231	7.09797	5.6327	7.03104	6.84157	7.05343	7.77269	5.73949	5.55314	7.05954	4.9009
KIR2DL4	3.87272	2.09442	5.39491	4.22222	5.5691	5.51634	5.64383	5.71431	2.87705	5.4537	3.97163	5.21866	5.46009	5.4905	5.89177	3.83767	5.32209	5.14201	3.53411
KIR2DL5A_5B	2.18822	-20	1.97267	4.1153	3.9936	4.00879	5.23237	1.59329	2.73021	4.68349	2.17327	-0.138889	3.66235	4.55463	2.49691	3.36234	-20	4.29401	1.45611
KIR2DS2_2DS4	3.68464	-0.0210566	5.58148	4.92583	6.30417	6.2419	6.68068	6.02625	4.41471	5.04212	3.32213	5.21866	4.64548	5.18081	6.38226	5.58975	5.22797	6.09546	4.39471
KIR2DS4	4.79025	2.85341	6.66867	5.45049	5.69622	6.60625	7.29357	6.50977	4.09278	6.75261	5.12544	6.2999	6.34723	6.5741	7.69185	5.43941	6.07867	6.23619	5.20505
KIR2DSx	3.21375	2.09442	4.42685	5.49382	5.84474	5.73386	6.443	5.46119	3.85359	5.43805	3.79945	4.43097	4.80595	5.71757	5.18496	4.64864	4.87118	6.41265	3.64374
KIR3DL1	5.68464	3.20134	7.51121	6.10974	6.41393	6.74521	8.38467	6.40065	5.64396	7.81454	5.61549	6.8807	7.41351	7.46986	8.89747	6.65942	6.7939	8.02581	5.87115
KIR3DL2	5.02472	3.48144	6.30036	5.62432	6.30986	6.2419	6.64156	5.60527	3.41471	6.29765	4.67207	5.70031	6.22477	6.25988	7.28891	5.31767	5.52042	6.6922	4.87115
KIR3DL3	4.76457	4.58381	6.74878	6.29261	6.62496	7.37315	7.17227	6.37989	4.28041	6.77355	5.12544	6.7948	6.58482	6.16549	7.74202	5.55168	6.03764	7.04737	5.02765
KIR3DS1	-20	-20	-2.67118	-1.90706	4.10254	-2.0573	-1.35109	2.6406	1.24478	0.656687	2.40459	-20	-0.441982	2.67492	-0.257982	-0.995215	1.92216	-20	2.37365
KIR-panL	6.79025	5.37126	8.02839	7.1346	7.3268	7.7363	8.77871	7.74845	5.88864	7.85243	5.44412	7.55982	7.59034	7.84485	9.10287	7.09225	7.54828	7.97208	6.86361
KIR-panS	2.96583	2.64191	4.70386	4.73679	4.86034	4.9427	6.01981	5.60527	3.96725	5.50468	3.98955	4.80363	5.09407	5.31647	5.84005	4.55937	4.92216	5.88583	4.74562
KIT	8.99971	10.2046	7.27133	7.68165	8.39264	9.41742	11.1976	8.64568	9.84544	7.06947	8.23561	10.4671	7.50989	8.2466	8.45196	7.7992	7.51711	9.28107	5.15655
KLF2	7.29525	5.4274	5.75088	7.1804	7.93956	6.10509	6.7369	5.4075	4.49271	6.08965	7.30255	6.28738	5.58924	7.51085	8.58437	7.77297	7.22188	6.60352	7.289
KLHDC9	4.79872	2.71591	4.22364	5.53588	4.95053	4.77559	5.11488	3.75249	2.73021	5.55393	4.62698	5.47582	5.6873	5.09716	6.28118	4.37982	4.07416	5.91961	3.41547
KLRB1	5.91614	4.41635	5.60959	5.89384	7.05589	5.76606	6.58068	5.4743	5.44642	6.27434	5.60971	5.58903	5.32885	6.76239	6.69039	6.45187	6.15738	6.60767	6.51981
KLRD1	6.19785	5.08048	7.41097	6.19097	6.76826	6.32207	7.2162	8.44961	5.39859	6.45629	5.51389	5.51216	6.20187	8.49459	7.78505	6.48052	8.85945	6.39835	8.19007
KLRF1	-20	-20	-0.349254	2.41486	2.40864	-0.472342	0.574906	2.27136	-20	2.85832	1.81963	0.446073	0.558018	4.45733	-1.25798	-1.99522	0.922162	-20	3.77804
KLRG1	5.11557	4.71591	4.05674	4.34086	6.42446	3.84959	3.5413	2.81568	3.24478	3.94947	3.89763	5.04102	4.48402	6.00835	3.67276	3.75967	3.75224	2.91961	5.69558
KLRK1	5.19465	6.37126	6.98524	5.33134	7.04569	4.88521	5.46621	7.92958	3.53757	5.51963	5.48891	4.616	5.34983	8.61509	6.87388	5.78614	8.64022	2.68829	7.71035
KNL1	6.43886	5.77769	6.16802	7.88898	7.19462	7.49728	8.02579	7.80664	6.23574	6.81857	5.97163	7.53883	6.22193	6.48228	7.42677	7.03269	7.26991	6.71547	7.36033
KPNA2	10.2576	10.1295	10.948	12.2027	11.03	11.5037	11.99	11.384	12.8692	9.96024	10.3682	12.0705	10.7506	10.916	11.0693	11.1548	10.8999	10.8693	11.3521
KREMEN1	9.85	9.96573	8.54374	8.04859	8.5548	9.39982	8.68728	7.52087	8.38434	7.92347	8.68382	9.45916	8.34003	9.60377	9.99941	9.03476	8.25308	8.95018	8.289
KRT13	3.35814	2.97894	5.56722	4.92583	5.53063	6.67571	5.58053	5.11267	3.6233	5.25362	5.07597	4.87234	5.04987	5.4905	9.6871	6.24796	3.8397	5.48666	5.79398
KRT16	13.1107	12.9717	0.136173	10.1617	4.5691	11.9418	12.1707	-20	11.2889	-0.343313	13.5154	8.859	3.48402	13.1462	10.258	12.0102	4.97141	15.5914	11.4706
KRT17	12.7659	13.5146	6.71252	10.81	6.88342	12.3617	12.6937	6.51295	10.8812	6.89318	14.5557	11.5827	6.8709	13.7011	11.236	12.1852	7.49539	15.6892	12.3113
KRT18	9.82147	8.53991	9.88891	8.95325	9.70434	9.76008	10.4833	9.46735	9.2476	9.89724	9.25426	9.96276	9.83251	9.75771	10.7965	9.39818	9.24359	10.0067	8.85129
KRT19	5.27568	4.37126	6.52849	5.03545	6.60195	7.44751	6.5612	5.79493	4.92286	6.18651	5.85916	6.28738	5.51221	7.00835	7.75743	6.27157	9.3325	6.23082	5.00043
KRT34	4.48939	5.55385	5.42685	4.92583	5.00768	5.51255	5.72198	4.7308	4.70422	5.66568	5.10914	4.768	4.66235	5.81243	6.77819	6.6047	4.64705	5.53105	4.91554
KRT5	13.7949	14.5825	1.13617	10.9815	6.3546	13.7911	14.0923	1.00833	12.9707	-1.08028	14.8683	11.3254	6.6476	14.4965	11.3174	13.4554	8.457	15.7577	12.4595
KRT6A	6.1257	5.57389	6.00124	5.77242	6.50109	6.98709	7.34509	5.38684	5.39859	6.11284	6.06756	6.85546	6.29137	6.79262	7.82683	6.29019	5.65913	7.37905	4.9009
KRT7	2.8403	0.978943	2.1868	2.73679	6.21599	2.46626	1.00646	3.11267	1.09278	-1.08028	4.18886	2.10904	0.558018	5.99685	1.91194	3.93552	7.76904	3.83715	3.9009
KRT8	9.97775	8.77769	11.0948	9.77286	10.5026	10.7325	11.0641	10.527	9.45667	10.6856	9.34971	10.5605	10.6222	10.3482	11.8158	9.78819	10.0733	10.8258	9.54887
KRTCAP3	5.18176	3.82025	5.42685	5.16975	5.22807	5.72733	5.88085	5.27136	5.65078	6.00718	6.07177	5.68129	5.61547	5.94396	6.57807	4.9473	4.99064	6.06559	5.47601
KSR2	4.72071	2.20134	5.69076	4.8743	5.92109	5.54632	6.56583	4.60527	3.92286	5.74839	4.66093	5.66847	5.65394	5.39739	6.84005	5.24319	4.70643	6.17595	4.43593
L1CAM	6.90638	9.07346	9.09452	9.52287	5.19154	9.69946	9.82338	6.68358	9.62763	10.6243	8.89347	8.71987	9.4498	7.27186	6.49021	8.07893	8.13161	6.83361	10.7888
LAG3	5.44156	5.1884	8.64397	6.01775	6.91737	6.16428	6.89814	8.68358	5.0418	6.91972	4.74774	5.58903	6.13997	7.8157	8.49774	5.24319	9.32304	6.45013	8.46734
LAIR2	6.43886	7.03423	8.27937	7.53381	9.22807	7.43254	8.26375	8.37115	5.99432	7.84354	7.55359	7.17626	7.50872	8.41801	8.68453	7.29941	9.39925	7.21458	9.40772
LAMC3	8.1858	6.81183	5.22364	6.86772	6.65209	6.0275	6.0047	4.7308	9.29518	3.63854	7.18498	5.98005	7.31023	6.13435	4.5102	6.83133	5.70643	8.10577	5.78603
LAMP1	11.941	11.6145	11.4341	10.9135	11.8909	11.6596	10.9549	11.2007	11.8996	10.6896	11.4608	11.2761	10.6646	11.3454	10.3998	11.2567	11.0794	11.2628	10.5571
LAMP3	6.14905	6.15553	6.2447	6.29261	7.03542	6.54447	7.21867	6.0307	5.52277	5.81857	6.91883	5.94857	6.31291	8.50173	7.15353	6.07087	6.16163	7.31955	7.40513
LAPTM5	9.50078	9.93943	10.7158	10.1594	12.7572	9.99781	10.9457	11.2242	10.2111	10.9512	10.2036	9.39395	9.42437	11.04	10.0591	10.3596	12.0087	9.03817	11.976
LAT	7.56698	7.58627	6.49121	6.00583	7.4297	6.93846	7.06834	6.83869	5.39046	6.19585	6.67207	6.4157	5.85814	7.41261	5.44938	6.9792	7.31257	6.61181	7.44858
LCK	5.74719	7.03784	6.99593	6.70765	7.32118	7.23387	6.97027	7.45954	5.32374	6.54665	6.28633	6.66847	6.00758	8.15001	8.20043	6.25745	8.0583	5.81578	7.98489
LCN2	6.61209	5.7249	0.136173	4.1153	3.90614	7.2419	3.90724	-20	2.44642	-0.343313	8.9767	8.68209	0.23609	10.5536	6.83742	7.91767	4.43874	5.73458	7.07735
LCP1	8.98124	9.72378	9.30395	9.94741	11.07	9.9888	10.3112	9.68957	7.696	10.0138	9.74675	8.66443	8.02236	10.8923	9.80811	9.75967	10.7035	8.18987	10.2269
LEXM	5.73842	4.43838	4.94353	4.43279	5.48105	5.17632	5.60601	5.07011	3.50782	5.34599	4.10914	5.5546	5.87995	5.18081	7.03664	4.63414	4.45268	5.72697	4.24038
LGALS1	11.8757	11.0156	10.9976	12.3278	11.9456	11.3914	11.7883	12.8395	10.9502	12.0082	11.6031	12.4934	11.986	10.6256	9.12842	11.3759	11.7583	12.0134	13.1844
LGALS3	12.0868	12.3965	10.6646	12.6989	12.3843	11.1273	12.3651	11.1214	10.0317	13.3232	12.3942	12.841	12.725	11.6674	11.0241	12.3526	10.7603	12.3825	13.3938
LGALS9	6.85862	8.10994	8.41363	7.66658	9.33868	8.01416	7.73743	7.3694	6.87414	8.40421	7.06756	7.13257	6.89965	8.54084	8.83279	7.17971	8.07078	7.30683	8.5005
LGSN	4.56077	3.64191	6.57199	4.1804	6.03542	5.67401	6.62447	5.03513	5.22664	4.897	3.14156	5.4157	4.08158	5.37092	7.37501	5.8813	4.19518	7.05042	5.21692
LIF	5.03192	1.97894	6.59794	6.98775	6.50109	6.4584	6.55204	9.56637	4.34912	5.63854	6.48259	5.694	6.77331	6.17572	6.6338	7.19214	8.4149	6.19815	10.3134
LILRA4	5.0813	3.64191	5.48869	5.6165	5.93589	5.26011	6.34587	5.18625	3.87705	5.10955	4.93511	5.40027	5.76357	5.77926	6.78094	5.30857	4.71802	5.81578	6.20505
LILRB1	5.54074	3.14887	8.22288	6.29751	6.82897	6.63269	8.25984	6.71154	6.46589	7.31347	4.89763	6.58562	7.20187	7.41908	8.92689	7.0076	7.16586	7.89435	7.07409
LILRB2	5.41978	5.23947	7.13939	6.54002	7.82102	6.43855	8.47363	7.04175	5.28918	6.89318	7.13754	5.71909	6.04022	6.62726	7.81214	7.11853	7.90958	6.67252	8.12381
LIMA1	11.3655	10.806	9.41926	10.9341	9.83885	11.5928	11.0961	10.2465	10.2971	9.25511	10.8066	11.3	10.7952	10.4269	10.3422	10.3801	10.9137	10.5541	11.4114
LIPE	4.89656	3.82025	5.42685	4.60073	5.44012	5.53141	5.9255	4.9718	3.38229	5.52952	3.97163	5.62266	5.28048	4.82548	6.22986	4.3971	4.78566	5.18709	4.19308
LMNA	13.1015	12.9939	12.6264	13.5713	12.7276	13.1057	13.3418	13.0551	13.2749	13.5197	13.4725	13.9605	13.4548	12.3683	12.5822	13.292	12.9531	12.6956	12.4272
LMNB1	7.98449	8.37555	8.69842	9.19031	9.02767	9.64075	9.58494	9.38944	9.97644	8.48894	8.00506	8.61433	9.33774	8.96254	8.85054	8.84792	9.17798	8.38993	9.31616
LOXL1	8.59458	8.96384	7.84057	8.04859	8.72844	7.38771	7.19271	6.51295	7.45033	8.05415	7.76475	7.99039	7.22619	7.85761	6.89684	7.8073	8.79868	9.36071	8.13793
LOXL2	7.79977	7.97706	8.38003	7.80546	9.12288	8.19181	8.42982	8.00607	8.16365	8.27801	9.00285	7.72065	7.37308	7.30486	6.8215	8.86121	8.80345	8.05499	8.81854
LRBA	9.33397	9.77444	8.86749	9.39157	8.50481	9.85988	8.93411	8.79362	8.42071	9.32273	9.60753	9.59751	8.63055	9.77758	8.80945	9.49513	8.71874	8.84597	9.33671
LRG1	5.23885	4.60343	5.86409	6.39214	6.17293	6.66721	7.00051	5.51929	5.71727	5.91596	6.67484	5.94857	5.74388	8.313	7.15565	7.06278	5.30683	5.63233	6.6036
LRP1	10.9893	11.3989	10.3002	10.0584	11.762	10.1447	9.67885	9.85633	9.76756	10.9424	10.2566	10.0241	9.60105	10.1722	9.73319	10.2974	11.4765	9.95833	10.4791
LST1	6.93545	6.84931	7.39356	7.64368	8.08605	7.07069	7.4161	7.04615	4.98895	6.44067	6.63839	6.50497	6.56701	7.34168	7.3475	6.85341	7.56762	6.53977	7.63713
LTA	5.07435	5.32472	6.34005	6.37834	6.04228	6.20008	6.86868	5.80014	5.0418	5.8346	4.88811	6.41953	6.11873	6.09716	7.28505	5.57464	5.95681	6.56561	5.7374
LTB	6.83413	6.70232	6.46837	7.92424	8.01814	6.85409	7.02329	6.30845	4.71727	6.64082	6.3397	6.06078	6.24732	7.96328	7.28312	6.42685	6.8048	6.66058	7.94618
LTB4R	9.05506	8.19002	6.05333	7.09294	7.25487	8.14298	8.30569	6.27886	7.53019	7.1974	8.54906	7.0534	7.24312	9.10119	8.96421	7.94583	7.16375	8.5624	8.75989
LTBP1	6.76024	8.1884	6.17744	5.57675	7.4911	7.44553	6.61325	5.92481	5.86537	6.21128	7.75561	6.408	8.6359	7.31415	7.27145	7.04918	7.76486	6.71932	6.57159
LTBR	9.30122	8.53864	7.56244	8.38295	7.95235	8.9661	9.20417	9.28771	8.43263	8.91878	8.90886	8.96309	8.68472	8.09716	7.46653	9.50214	8.60399	7.79226	8.87303
LTK	8.24969	7.96194	5.66867	5.28276	6.32118	7.76527	8.55715	5.81052	7.02877	9.08253	5.21956	5.71286	5.43085	6.5741	6.76161	7.3513	5.37429	7.3496	5.97967
LY86	5.79872	6.39961	6.96906	7.15363	8.43101	7.08608	7.53247	6.44463	5.3658	6.69231	6.52929	6.74985	6.6133	7.62352	7.80406	6.55553	7.14884	7.13914	7.98315
LY9	4.65699	6.61315	5.91753	5.59278	6.13496	5.87343	6.41162	5.07872	4.44642	5.25957	4.77899	6.13257	5.88355	7.43408	7.44938	5.63414	5.50712	5.59099	6.6171
LY96	8.56264	7.74049	9.73076	7.23759	8.99625	8.13991	8.1959	9.75249	10.0369	10.3149	7.97838	6.90823	6.34723	8.50781	9.29469	9.28961	9.40374	7.87897	8.35228
LYN	7.76996	7.25196	8.53644	8.54105	9.26076	8.19536	9.08603	8.12207	9.62719	8.66847	8.44899	7.24913	6.8508	8.46361	8.38858	8.58693	9.08427	8.07462	9.18705
LYVE1	6.5024	6.12869	6.04649	5.49382	7.41657	5.92854	6.80259	5.33745	4.88864	6.61321	6.78926	6.21866	5.71991	6.31184	7.2035	6.57464	7.87118	6.11309	6.49076
LYZ	10.3443	12.4525	10.1388	12.5172	13.5358	11.7006	12.3648	11.843	8.73584	10.9778	12.6176	11.2693	10.5124	14.2458	12.0553	11.6335	13.9299	9.09916	12.5637
M6PR	10.1684	10.3583	9.41196	11.0257	10.636	10.8202	11.0111	10.4702	10.4225	9.96798	9.55434	11.1267	10.1518	9.84565	10.088	10.2818	10.3941	9.62672	10.0667
MAB21L2	4.17528	1.20134	4.23571	4.72229	5.41921	5.67401	4.66961	4.11267	3.05214	4.72708	3.95349	5.27896	4.47449	5.05343	5.49021	3.98206	3.48016	5.28367	1.87115
MAD2L1	8.74609	7.6083	8.67976	9.9163	9.22957	9.42475	9.39911	10.2947	10.0915	8.85734	8.22051	9.54454	8.87453	8.5068	9.7529	9.54733	9.09153	9.34277	8.72498
MADCAM1	7.15235	5.13545	8.10031	7.20407	7.0525	7.47017	8.1366	7.16416	8.05857	7.25809	5.92583	7.00832	6.67696	6.92285	9.31187	7.89505	6.51046	8.73458	7.08709
MAF	10.0227	9.96715	9.91847	9.20928	10.0877	8.9922	9.04415	8.01956	8.44151	8.77874	9.79977	9.04164	8.51163	9.75984	9.91663	9.5841	9.93556	10.0843	9.91691
MAGEA1	3.13575	3.25196	5.65973	4.07022	4.40864	6.31991	4.94399	9.26005	3.17078	5.24765	3.95349	4.20096	5.29137	4.55463	7.82284	3.91168	8.00608	4.85123	2.93004
MAGEA10	-20	0.715909	3.28301	0.677898	1.78061	3.30025	2.94536	1.93433	5.74941	5.37915	3.75823	4.30405	3.97756	4.73151	6.91445	4.83767	4.24409	5.28367	2.37365
MAGEA12	6.22949	9.97235	9.33479	6.96021	9.46456	11.7413	11.6432	11.5052	12.1565	9.03866	6.49205	12.1665	7.7878	8.94021	12.0048	11.5849	10.363	9.11236	6.04107
MAGEA3_A6	5.45768	8.09615	6.76345	4.76536	6.71349	9.78032	9.58149	9.25198	10.2655	6.10294	4.0591	10.0815	5.01088	6.6384	9.68086	9.71989	8.06852	6.3246	3.49564
MAGEA4	4.3116	3.25196	5.70386	3.64752	4.74744	5.99254	5.27681	4.12935	7.23574	5.40622	3.53235	4.49047	4.16683	5.1291	6.61854	4.92365	4.38159	5.68829	3.37365
MAGEB2	4.60003	4.76902	6.08704	4.04713	4.90614	6.82839	5.27169	4.6864	3.50782	5.32911	4.10914	8.13374	3.99098	5.19094	7.38768	4.29019	4.14455	6.05347	3.49564
MAGEC1	2.96583	8.16547	5.15537	2.73679	3.4911	6.32207	6.76707	3.20996	8.28699	4.41157	1.97163	3.50497	3.57594	4.22089	5.93184	5.34463	3.68297	5.59936	0.286186
MAGEC2	3.3116	9.97047	6.75718	4.34086	5.50109	10.0355	8.43852	8.19618	4.34912	5.30054	3.6039	7.67489	4.99764	5.30719	7.15353	8.52639	5.05602	6.59936	2.80975
MAP2K1	8.28249	7.99389	7.58267	7.8841	8.21599	8.65092	8.32839	8.55445	7.22435	7.85538	8.20045	8.33988	8.26882	7.85602	8.08742	7.85965	8.25308	7.80858	8.20207
MAP2K2	11.1072	11.0217	10.6886	12.2274	10.8496	11.5327	11.1051	11.1633	11.8453	10.6731	10.8048	11.1263	11.4155	10.48	11.1446	10.8264	10.58	11.1149	11.1671
MAP2K4	8.83516	8.42465	8.95361	9.29015	7.94689	8.61379	8.28987	8.46858	9.03073	8.42156	8.57674	8.52911	8.04425	8.54578	8.58751	8.57748	8.03764	8.63539	7.89721
MAP2K6	7.28926	7.90968	7.1458	7.87757	6.5973	7.91783	7.27781	5.85633	6.68441	7.20358	6.3397	8.10904	6.93306	6.46152	6.86872	6.43524	6.40329	6.39355	6.93724
MAP2K7	9.20224	8.8778	8.29532	9.83145	8.38592	9.08129	8.40162	8.71707	9.73584	8.74892	8.95177	8.87164	9.03537	8.40719	8.74061	8.71559	8.22391	8.63233	8.69345
MAP3K1	10.1708	9.53225	9.42422	9.35503	8.67322	9.44528	9.46952	8.01732	8.79322	9.27764	9.4183	9.43428	9.52207	9.43993	9.73354	9.27916	8.58986	9.28885	8.87115
MAP3K5	6.91225	6.64665	8.07365	7.20928	7.9322	7.32748	7.48724	7.15808	6.08776	7.77977	7.62841	7.42335	5.9708	8.24052	7.57174	7.15707	8.11747	6.91292	7.55297
MAP3K7	8.99695	8.79272	8.84944	8.99305	8.09432	8.24591	8.10429	8.28166	9.44544	8.30558	8.77834	8.81167	7.77137	8.47712	9.1891	8.55264	8.11637	8.19125	8.35362
MAP4	7.93161	7.26743	5.96906	6.3644	6.71349	7.16065	7.44145	6.34461	7.31087	6.58031	7.03772	7.29574	8.14598	6.33941	6.58751	6.50861	6.14884	7.43385	6.15655
MAP4K1	6.99925	7.46007	6.82067	7.08446	7.28696	6.24419	7.546	6.88362	5.18964	6.51963	6.48259	5.98005	6.35243	7.68391	7.30617	6.16466	7.49033	6.13051	7.98315
MAPK1	9.84949	9.66486	8.93476	10.5139	9.3913	10.122	9.26028	9.69728	10.8445	9.07707	9.71546	10.7376	9.66968	9.4099	10.0704	10.0789	9.45873	9.1947	9.46423
MAPK11	7.82069	7.12869	6.48616	7.54208	7.54518	7.81306	6.63859	6.73353	8.15528	7.41691	7.1575	8.00066	7.29273	7.19346	7.13004	7.66478	7.29913	8.16049	7.10636
MAPK14	9.91029	10.0827	9.41959	10.9215	9.66381	10.1599	9.98895	9.68005	10.0258	9.44394	9.97051	10.4418	9.60405	9.6866	9.90598	9.731	9.61255	10.1138	9.4391
MAPK3	10.0438	9.38338	9.25808	8.9282	9.13976	9.92978	9.12246	9.04505	8.35226	10.2625	9.64547	9.60594	9.39407	9.33313	8.5614	9.68997	9.00903	9.19884	9.28054
MAPK8	7.87772	6.25817	7.16802	7.38526	7.32118	7.32424	7.57661	6.70599	7.38229	7.75577	7.93395	6.4795	7.33281	6.91981	7.24981	6.68074	6.89179	7.15908	6.91189
MAPKAPK2	8.93593	9.10651	8.8086	10.8768	9.1651	9.14879	9.33414	9.54438	8.80932	8.67794	9.56072	8.19985	8.54841	8.86948	8.71069	9.18842	9.50545	8.72506	9.77603
MARCO	4.98078	8.00316	6.68196	5.22222	9.28479	7.80378	8.20604	7.34996	3.73021	6.01775	5.07597	6.49774	5.5353	6.75217	7.09737	6.2384	6.10538	5.59099	5.56231
MBL2	4.41429	2.91754	4.39491	4.37834	4.17916	4.50494	5.18302	3.79493	2.44642	5.2174	4.52007	4.53354	5.01745	4.55463	5.31945	4.19461	4.75224	4.99762	4.30855
MCM10	4.56077	5.27662	5.07701	6.71499	6.9248	7.04991	6.58569	7.09579	6.10773	4.97138	4.91649	6.98781	5.79068	4.58566	6.1214	5.14434	6.27971	4.64046	6.48094
MCM2	8.26885	8.36983	7.21451	7.0118	8.09925	8.18349	7.35229	7.88362	7.16841	6.90651	7.45384	7.77699	9.18409	7.50071	7.71212	7.40993	7.1467	6.92628	7.54593
MCM6	8.39558	8.41496	7.66085	9.36498	8.6112	9.54377	8.65961	9.54477	9.61939	8.41957	8.0812	9.18866	8.86818	8.7496	9.57767	8.97705	8.87377	8.86256	8.98663
MCM7	10.1209	10.3727	9.70359	10.6991	9.87481	10.2203	10.4062	11.3104	11.2536	9.81201	10.2706	10.5965	11.0813	9.42874	10.1643	9.99311	10.4233	10.5289	8.95949
MECOM	6.29973	5.57389	6.22968	6.32175	7.06937	6.43054	6.87013	6.18226	5.75575	6.00009	6.6126	6.39249	6.26123	6.25023	7.48685	5.79269	6.57878	6.47307	5.38422
MEF2C	9.78467	9.08834	9.67644	9.43334	8.8796	8.06552	9.24868	8.97354	9.829	9.99943	9.23654	8.76047	7.00262	8.80668	8.84727	9.19893	9.38296	9.32334	9.59907
MELK	5.6892	6.05219	6.07701	8.35032	7.84081	8.40979	8.70727	8.27324	8.27821	6.5992	6.52315	8.694	8.20043	7.33941	6.82683	6.72246	7.80345	7.42447	7.84843
MERTK	5.82795	6.01603	8.08787	8.16171	9.04142	7.68079	6.92863	6.99928	8.27158	6.79828	6.60971	7.42526	6.63697	7.21842	7.08631	7.26217	8.01198	6.01648	8.25773
MGA	9.13992	8.79272	7.51741	8.26661	8.33798	7.98572	8.33794	8.46776	8.61111	8.41024	8.86342	7.72993	8.45344	8.13566	7.8943	8.38525	8.5772	7.83715	8.80779
MICA	9.27454	9.32546	9.55673	10.3494	9.0618	9.46552	9.96356	9.86226	9.68441	9.58358	9.27038	9.76386	9.54101	8.51891	9.75185	8.67456	9.67035	9.09399	9.47106
MICB	7.22635	6.83692	7.28447	7.05294	7.3268	6.73549	8.46084	8.45541	8.00767	6.43016	6.52622	5.93257	6.19029	6.66406	7.96361	6.29019	8.14455	6.45475	7.64594
MIF	12.3542	12.9654	12.0437	12.7309	12.0108	14.0647	12.3513	13.7456	12.6087	11.682	11.2529	13.7883	13.464	11.9167	12.9611	12.7043	12.1883	13.3153	12.0853
MKI67	8.17853	7.10479	7.58267	9.32115	8.60658	9.10288	9.34368	9.49376	8.31732	8.00983	7.65533	8.33482	8.50463	8.16806	8.3732	7.82337	8.63335	8.11163	9.19533
MLANA	12.4659	12.5194	10.9758	13.1115	11.571	12.4161	11.1007	9.5401	12.6866	11.7636	11.3545	14.0076	13.5617	11.1114	11.3276	12.1982	8.96777	12.518	11.9207
MLF1	5.86064	5.82025	6.45035	5.67036	6.67873	6.47408	6.87628	6.30111	6.78084	6.69451	5.51389	5.8498	6.77331	5.23074	7.715	6.22879	5.65913	6.4455	5.21692
MME	7.90736	7.23318	8.05248	9.28091	8.26369	9.89962	8.86741	12.2536	7.12498	6.91407	8.99067	9.56804	8.74091	7.70349	7.28891	8.1822	11.7342	7.50012	10.3248
MMP11	9.56171	7.06287	8.50125	8.65613	8.63519	7.4011	6.66013	7.06144	7.41671	8.36612	5.59222	8.24697	7.4852	7.08635	7.02742	6.76966	6.57878	8.5624	6.80582
MMP12	4.02472	6.44926	6.35672	6.32656	7.92851	7.53047	10.1181	4.20996	5.28918	4.99297	8.08746	7.4573	4.87271	5.68212	6.25377	7.17971	4.81833	5.66457	6.63491
MMP2	12.3007	11.5995	10.8464	9.99569	12.7263	8.79834	10.1786	8.50339	10.332	11.0265	12.5154	10.5373	11.1455	10.8816	10.6635	12.188	12.0214	10.8895	11.211
MMP9	6.51529	9.15054	9.31786	8.60666	11.1188	8.84432	10.3004	6.76589	6.10277	12.2846	8.05058	8.68288	7.22193	9.79012	8.69621	7.99772	7.89817	8.36317	8.98749
MND1	7.29076	7.30687	7.62344	8.83018	7.7847	8.84959	8.04358	9.15706	8.32906	7.40488	7.03772	9.00066	8.16609	7.50071	8.06282	8.34797	7.90325	8.42211	8.04441
MNDA	6.96583	6.84931	7.58974	8.21576	9.40996	7.84356	8.72546	8.35085	6.4107	8.4775	8.42531	7.16489	7.31157	8.6866	8.08631	8.2704	9.47419	6.77575	9.3023
MOB3A	7.45768	7.21096	6.90057	7.95402	8.15723	7.71501	7.88868	7.87499	7.57032	8.81807	8.97445	7.15113	6.38075	8.36198	8.24981	8.61026	9.1785	7.51124	8.68279
MPO	4.63825	2.91754	6.01882	4.93843	5.69622	5.44254	6.49972	4.82595	4.66432	5.81454	4.26441	5.65553	5.37564	5.16035	6.6698	4.75967	4.7746	5.59936	4.82534
MPPED1	-20	-20	-0.0862194	0.414864	2.02162	-1.47234	-2.35109	-2.3136	-20	0.656687	3.58044	1.66847	-1.76391	2.03107	-2.25798	-1.99522	-0.247763	1.86517	1.09354
MR1	8.11727	9.38124	8.60727	8.44388	7.82699	8.15519	7.95867	7.0307	8.08399	7.97952	8.52238	8.76424	7.37564	7.81079	8.74272	8.40353	7.76346	7.53541	7.92462
MRAP2	4.67548	6.15553	8.25586	4.60073	5.22807	5.69424	5.52297	4.00833	5.0726	7.01951	4.18886	5.56847	3.80595	5.39739	6.05943	5.51258	4.50712	5.42211	4.11908
MRC1	8.22243	8.8421	7.47475	9.35855	9.6875	9.90161	10.2136	8.10003	7.94938	8.21817	8.83458	7.58392	7.39344	9.59474	8.35581	9.20874	9.85224	7.4844	8.31409
MS4A1	5.20741	2.7863	5.39491	5.1153	6.39264	5.95392	6.36075	4.46776	5.26271	5.64764	4.66093	5.64901	5.51686	7.57603	7.93184	5.83133	4.48016	6.33965	8.32648
MS4A2	6.57562	5.4274	5.58148	5.98775	7.47599	6.13499	6.55715	4.40065	5.46202	5.92347	7.22524	6.22305	5.46009	6.95588	7.42677	6.38849	5.76346	6.40313	5.363
MS4A4A	7.97705	9.00224	8.70711	9.06232	9.52758	9.07873	9.08645	8.82147	8.17789	8.45694	8.78926	8.31644	8.28526	9.43514	9.16461	8.66121	10.4449	8.48553	9.60077
MSH2	8.66221	9.127	7.82367	9.19426	8.4911	9.50136	8.8286	9.08301	8.87049	8.47431	8.38695	9.40945	9.66393	8.42016	9.41267	8.43105	8.69622	8.73553	8.41933
MSH3	8.8367	9.09961	9.45488	9.515	8.53792	8.83789	9.09338	8.26477	9.57301	9.12184	8.98006	9.22634	9.82901	8.76069	8.97624	8.68953	8.16586	9.17875	8.70193
MSH4	6.63116	7.00501	5.78825	7.29506	6.62952	6.72077	6.15273	6.5721	6.69764	6.50968	5.55057	6.37286	6.8709	5.53886	7.87773	5.88743	5.7746	6.8824	5.6785
MSH5	8.07783	8.69204	8.07029	10.0862	7.83885	8.52531	8.83217	8.0307	9.86427	8.27581	7.91649	9.16204	8.73394	7.40828	9.10725	8.13793	7.57082	9.28042	8.1627
MSH6	9.68977	9.61979	8.77228	9.76624	9.12692	10.0966	9.35292	10.1176	9.85581	9.42752	9.54793	9.87827	10.0174	8.62165	9.91382	9.83886	9.4418	9.40253	9.31547
MSR1	7.58666	8.69204	9.47411	9.31694	11.0902	9.49104	9.84428	9.75987	8.95421	10.0815	8.40292	8.30613	8.52956	9.22398	8.98876	9.1596	10.4958	8.20227	10.3162
MST1R	7.31455	7.58381	5.3841	4.35972	5.4911	6.20244	5.46301	4.76322	4.18964	5.00718	6.55359	7.2318	5.97756	6.86079	6.44938	6.10807	4.85027	6.65257	5.76192
MT2A	13.8572	13.3488	11.0851	13.4739	11.161	14.1048	13.3279	14.9167	10.7132	13.8931	14.1136	12.253	12.6227	12.8102	11.2369	14.2532	14.1564	12.6702	14.4259
MTDH	8.65466	6.71591	8.21375	7.94312	7.59963	7.0275	7.77458	8.2021	9.25992	8.83161	8.04738	7.64901	7.33412	7.37314	8.08631	8.61857	7.70498	8.35455	7.98315
MTFR2	5.95829	5.31284	6.00478	6.72593	5.82897	6.28699	6.57372	6.56292	7.36994	6.51963	4.99843	7.25128	5.46491	6.11853	6.95147	5.46422	6.5336	5.99128	5.70404
MTOR	9.13157	9.20455	8.27645	9.37776	8.38187	9.09846	9.0128	9.11685	9.52509	8.50781	8.99843	9.46335	9.08862	8.86	10.412	8.73949	8.62337	9.19677	8.8234
MUC1	6.07435	5.86159	5.92501	6.95402	6.83293	6.38771	7.15769	5.86133	5.50782	6.06608	6.8905	6.4795	6.82668	8.88203	6.93431	6.03269	6.83439	5.91292	6.8749
MX1	9.58238	9.96241	8.83016	7.45269	9.08688	8.24076	9.98658	8.87499	6.5631	12.6037	8.58855	8.08391	8.29476	11.2955	10.1538	7.5841	9.53401	9.74357	11.6154
MXD3	6.58544	6.28272	5.35672	5.60864	6.09596	6.34358	6.86723	5.71431	5.93967	6.57793	6.97613	6.63919	6.71385	6.00261	6.16828	6.37547	5.75224	5.35455	6.39993
MYBL2	6.65931	6.55889	6.65075	7.44829	8.06937	7.81229	7.89855	8.60303	8.51998	7.02999	6.47625	8.37976	8.21908	6.94695	8.13219	7.38633	7.87506	7.06861	7.9533
MYC	11.9238	11.3381	9.76657	12.1104	10.3418	11.5262	9.6271	10.2451	12.499	11.3146	11.4886	11.0841	11.1183	11.2349	9.51804	11.6529	9.74128	12.2414	10.8134
MYD88	8.45634	8.61798	7.34702	8.15363	8.21751	8.06682	8.26518	7.42787	7.40869	8.35574	9.03179	8.00704	7.94862	8.37203	7.74764	7.75967	7.95436	7.71162	9.19007
MYH10	10.5524	8.88984	9.34354	6.09856	7.5691	8.04926	6.3724	7.94967	8.18495	8.22045	8.26165	8.98717	9.43791	7.11322	7.62771	8.84478	7.82504	9.30428	8.03773
MYH11	9.4419	4.37126	6.2447	7.10136	8.87481	5.48573	7.24947	6.68922	7.83575	8.20281	8.89704	6.46474	6.46731	9.68301	7.3251	8.19214	10.0606	7.31447	7.20803
MYH9	12.7172	11.9381	11.2504	11.8727	12.1168	12.5637	11.9671	12.0241	11.6765	11.5736	11.9735	11.9914	11.7841	11.8539	11.4222	11.7656	12.433	11.9992	12.4703
MYO1B	9.50692	10.5686	10.14	10.2688	9.33798	11.0484	10.1122	10.126	11.695	9.76782	10.623	10.6685	9.91315	8.9462	10.6694	10.4011	9.89498	9.8794	9.70457
MYO5C	7.24505	5.75153	6.04306	5.20146	7.3296	6.18587	7.48029	5.55059	5.13231	5.88935	5.79436	5.56847	5.90498	6.12382	6.1891	5.7992	5.76346	6.59518	5.0806
MYOCD	4.35814	1.97894	5.37867	4.26286	4.93589	4.52766	5.85177	4.34461	4.8055	5.00009	4.20429	4.77997	4.9708	5.68928	6.12572	4.99347	4.91211	5.48666	4.49564
MYOF	9.58268	8.72825	8.89772	8.54208	9.68968	9.34704	9.40592	8.88054	8.43954	9.96298	8.96485	8.17286	8.89965	9.49255	7.8255	9.02229	9.90705	9.06786	9.73585
NCAM1	4.76457	5.09442	8.18447	4.37834	5.30986	5.44652	6.05277	6.6694	6.46589	7.60622	4.37762	5.09952	5.1786	5.58566	7.33073	7.46422	5.76346	5.73458	4.97269
NCAPG	8.02292	6.71139	7.59678	9.34501	8.26222	8.56795	9.72106	9.83456	8.67941	7.86516	7.15552	9.11614	8.59858	7.99973	9.10012	8.82097	8.8048	8.28756	8.39863
NCAPG2	8.38719	7.46276	8.2432	9.41768	8.46965	8.51871	8.75521	9.70495	9.775	8.049	7.2827	9.14304	9.60923	7.69818	8.16723	8.33121	8.71802	8.87381	8.38685
NCAPH	5.11557	4.50251	5.1868	5.62432	5.44012	6.41843	6.33032	6.21388	6.43856	5.48451	4.30792	6.36096	5.65815	5.53091	6.80001	5.84399	5.99541	6.22001	5.39471
NCF1	4.69375	5.37126	6.5956	5.48525	6.88723	5.95672	6.7914	5.98102	3.44642	6.21128	5.77899	4.94857	5.5353	7.62912	6.26165	5.88743	7.5772	3.91961	7.75175
NCK1	9.21928	9.08834	8.9278	9.13596	9.58386	8.98777	8.98664	9.02291	9.51251	8.93188	9.41416	8.96702	9.37852	9.7662	9.12086	9.16403	9.09209	8.89265	8.89536
NCL	12.6915	12.0468	11.4119	12.8761	11.8016	12.212	11.8912	12.3239	13.3652	12.5258	12.5354	12.3162	12.7933	11.9657	11.7598	12.9584	11.8961	12.396	12.1553
NCR1	3.21375	3.03784	5.77176	5.28276	5.67873	5.69424	6.27516	5.69763	3.87705	5.71414	4.18886	6.06568	5.81352	5.88905	7.24386	4.8996	5.7746	6.03509	5.10636
NCR3	3.7559	4.03784	6.36224	6.41937	6.47599	6.1226	6.79458	5.70321	4.67774	6.3149	4.96259	6.26199	6.20763	6.52692	7.39486	5.29019	5.41045	6.8824	5.58997
NCR3LG1	5.57069	5.50251	5.01532	4.80718	6.32118	6.1226	6.82333	5.52561	7.14203	6.01775	5.37762	5.83265	4.99098	5.30719	6.80271	5.16466	5.20345	6.19263	5.71245
NDC1	8.03729	8.15719	7.48869	8.987	7.9578	8.50255	8.53186	8.69693	8.75496	8.1405	7.95234	8.35697	8.95633	7.67852	9.02973	8.00619	8.08539	8.26276	8.15963
NDC80	7.72183	6.46007	7.34144	8.73318	7.77032	7.9092	8.28685	8.6857	8.23233	7.55997	7.00945	7.41186	8.24941	7.75899	8.47927	7.69478	8.03532	8.00708	8.0124
NECTIN2	8.5464	7.77769	9.16999	8.64464	9.08356	9.17602	9.20278	8.91281	8.9473	8.33264	9.02366	8.17852	6.94862	8.90912	7.82017	9.19152	9.52166	8.50791	8.921
NEFL	5.16222	5.09442	5.04992	4.50233	6.32118	7.09244	5.26656	4.00833	3.09278	5.73136	4.92583	4.40027	4.49348	5.15001	6.52992	3.98206	3.88152	6.71932	3.49564
NEIL3	5.03908	5.09442	5.69951	6.60469	6.16038	7.11512	6.67474	7.61121	5.47745	5.45888	4.27906	7.27685	6.02725	5.75899	7.17038	6.52442	6.42112	6.80858	6.24619
NEK2	7.01022	6.22053	6.87571	9.84322	7.31836	7.94762	8.67564	8.2496	7.86097	7.11119	5.75823	7.43476	8.13847	6.95291	8.26754	8.3017	7.22188	7.72888	6.65687
NFATC1	7.59397	7.2237	7.25215	6.25281	7.77856	7.70258	7.1574	5.69763	6.53388	7.38188	7.69546	7.47214	6.9708	7.13697	7.18081	7.14944	6.97141	7.87725	6.80582
NFATC3	9.39767	8.79059	9.02969	8.48633	8.90238	8.85409	8.28363	8.208	8.41871	8.58506	8.7822	8.78741	8.33149	8.93721	8.90818	8.56893	8.38795	8.6056	8.5968
NFATC4	8.50628	9.25507	8.30395	7.41937	9.2445	8.60848	7.96858	8.22556	6.53388	7.98312	9.89318	7.47398	9.1797	8.07273	6.91944	9.06885	9.31209	8.53105	8.05933
NFKB1	8.64531	8.15054	8.2061	9.05655	8.21751	7.6535	8.58245	8.36588	8.08399	7.91878	8.41954	8.38565	7.9589	8.48537	8.39665	8.87746	8.28557	7.96886	9.2897
NFKB2	9.05285	8.23003	8.21375	9.0652	8.75893	8.79834	9.97014	9.86351	7.5631	8.41691	9.15055	7.75137	8.41848	8.90066	8.01698	8.67544	9.41979	7.02891	9.58768
NFKBIA	8.85508	8.60465	8.68141	10.0551	9.51716	8.60135	10.3678	8.96543	8.28261	9.93281	9.58928	8.53971	8.44737	10.6663	9.62084	10.7551	9.75083	9.1109	9.93049
NGFR	7.78494	5.86971	6.16171	5.96945	7.42184	8.18289	6.81733	5.12935	7.15408	8.44198	7.72919	6.12321	6.51221	7.32109	7.88795	7.12891	5.90198	7.22001	11.0759
NKG7	5.92002	6.49727	8.68527	6.90351	7.34632	6.50875	6.83527	9.48041	4.33225	7.03866	5.44412	5.5546	6.52611	8.87263	8.29084	5.91168	10.0818	5.53105	8.24184
NKX2-1	4.13575	3.88583	5.09037	4.6165	4.69622	5.33071	5.51092	3.75249	3.44642	5.04212	4.54452	5.31232	4.66235	5.09716	5.86614	4.54394	4.1785	5.77944	4.24038
NLRC5	8.7521	8.30837	9.653	7.91152	8.5973	8.0694	8.59311	9.45665	6.48128	8.80999	8.38017	7.16717	7.93566	9.46778	9.44376	7.58221	9.65499	8.2173	10.2162
NLRP3	5.9005	5.32472	6.05333	5.93214	6.91363	7.02351	8.06713	5.4873	4.6233	6.67683	6.61549	6.17399	6.36279	7.15777	7.12788	7.47849	6.8397	6.3246	6.82146
NMRAL1	9.52584	9.32472	8.88915	8.76359	8.17916	9.07712	8.80214	8.7212	8.87341	8.92815	8.61981	8.85476	9.10876	8.03949	8.73496	8.80568	8.11418	9.3693	8.85699
NOD1	7.23729	7.52584	6.70386	7.75827	7.29272	7.21299	6.8444	6.94143	7.56671	6.6431	7.33445	7.09952	7.50171	7.02825	6.40735	6.57843	6.96898	7.05651	7.38158
NOD2	7.26198	6.67475	7.3018	6.59676	7.14454	6.86156	7.17345	6.11267	5.0418	6.77355	7.15154	6.31644	6.10028	8.51085	7.40913	6.95023	7.20139	7.18432	7.4536
NOS2	5.72516	4.54373	5.79642	4.77944	5.53063	5.55741	5.70987	5.56292	4.6371	5.58269	3.29356	5.46844	5.03699	5.13959	6.75883	4.3971	4.76346	5.33465	3.60811
NOS3	4.73842	5.97894	6.48616	6.77944	8.01814	6.76447	6.36435	7.26948	6.97271	6.28604	6.9	7.10428	6.33675	6.45733	6.76716	7.26688	8.07529	6.56133	6.61262
NOTCH1	9.00383	9.36911	9.30036	10.2047	9.48294	9.17602	8.48354	8.883	10.3221	7.86809	9.75627	9.45823	9.09756	9.2466	8.52665	9.14753	9.19725	9.94116	9.0209
NOTCH3	9.61269	9.00501	8.7954	8.61061	9.49423	8.40213	7.61592	8.94025	8.87705	8.07791	9.157	8.25664	7.8425	8.95216	7.53318	8.28556	9.42334	9.11382	7.93184
NOX1	3.33506	0.978943	5.27133	3.22222	4.07606	4.01951	4.43223	3.81568	3.67774	5.09631	2.35014	3.616	3.62841	4.71757	6.01814	3.29019	4.03764	5.25219	2.93004
NPM1	5.64765	5.65137	5.69951	5.44166	5.47092	5.50494	5.65621	4.84627	4.0726	5.89318	5.75299	5.19203	6.33938	5.57022	7.23387	5.0816	5.16163	5.76464	5.41547
NPR3	5.27568	4.6228	7.28301	4.56867	6.17293	5.67062	6.02155	4.83615	9.37767	5.55393	5.57452	5.76198	5.34983	5.28845	6.52338	5.21424	4.82905	7.21458	4.72913
NRL	3.87272	4.43838	5.75088	5.67036	5.5691	5.68416	5.93708	5.12935	4.65078	6.0352	4.63839	5.616	5.63269	5.97943	7.13004	5.29019	4.79663	6.02271	4.93004
NRP1	8.97752	8.42189	9.24208	8.97328	10.5503	9.75226	9.00937	10.4962	8.76913	9.21855	9.24356	8.3699	7.80784	8.90451	7.51186	9.09622	10.5436	8.57836	9.04358
NT5E	7.72627	6.71139	7.11182	5.88084	7.78266	9.79951	7.11345	10.2463	6.15168	6.90461	8.3562	7.13491	7.22051	7.45103	7.46141	7.14689	9.76974	7.3496	8.23601
NTN3	4.49981	-0.606019	4.6326	3.82086	5.08936	4.25558	4.29708	3.75249	2.6233	4.049	3.81963	4.36891	3.80595	4.11853	5.28118	4.15453	2.70643	5.10724	3.41547
NTRK2	6.17528	7.59855	5.51369	5.14822	7.80902	6.21182	6.48021	4.84627	6.31087	6.67683	5.59807	6.21426	5.96401	7.92891	7.38587	7.16969	7.26399	6.59936	6.21692
NUDT1	8.67376	9.03332	8.04306	9.61895	8.30559	8.63313	8.77364	9.36059	9.12987	7.2875	8.104	9.04537	9.38901	7.84164	8.29757	8.0816	8.04801	9.18779	8.42702
NUF2	7.27113	6.56891	7.37185	9.48847	7.5691	8.30683	8.65228	8.82851	8.19198	6.80236	5.86887	8.79406	8.12863	6.61978	8.1756	7.68074	7.75786	7.51787	7.63933
NUP107	8.96958	9.30687	7.77693	9.73904	8.39799	9.20743	8.88803	11.0778	9.39707	8.74944	8.81273	9.44701	8.97714	8.17317	8.71428	8.75633	9.67705	8.71547	8.64264
NUSAP1	8.209	7.38833	7.17117	9.37371	8.71885	9.15428	9.59265	9.97786	7.85655	8.02213	6.86159	9.33075	7.58924	7.52492	8.20758	8.46729	8.91965	7.79226	8.23747
OAS1	5.38649	4.82025	5.22968	4.93843	5.6158	5.6638	6.34466	4.83615	4.11268	6.17711	4.73717	5.5546	5.47926	5.90758	6.53643	5.21424	4.68297	6.02891	3.93004
OAS2	8.56202	7.408	8.54071	6.64752	8.3127	8.13499	9.76502	8.01058	6.50406	10.0994	6.62125	7.37286	6.83041	10.2763	9.28263	6.78614	8.91211	8.85996	9.93004
OAS3	9.15318	9.71139	8.69678	7.20928	8.92851	8.97887	9.78907	8.52718	7.51157	11.0158	7.95691	8.27685	8.15197	10.4938	10.0954	7.50662	8.90325	9.10944	10.3603
OAZ1	11.8391	12.0957	10.3106	12.4453	11.3029	11.4287	10.6261	11.1179	11.2556	11.2093	11.1941	11.3267	10.0142	10.9531	10.7637	11.243	10.9771	11.1211	11.9294
OCLN	7.78601	7.79699	8.33514	5.55237	6.57384	8.3264	8.11962	6.38684	8.20826	7.16923	6.12138	8.37385	5.37564	7.61603	6.2734	5.62684	6.50043	7.23619	7.59907
OIP5	6.32338	5.86159	5.9906	6.66279	6.76826	7.60803	7.54221	7.61121	5.60936	6.49715	5.39117	6.9981	5.22477	5.82548	6.84531	6.40993	6.88666	6.54411	6.34688
OLR1	5.45233	4.27662	5.93984	6.48954	8.01117	7.13252	7.6623	7.68781	4.69104	6.65443	6.23842	6.85546	7.30755	5.84485	7.26558	7.2191	7.54828	6.24154	7.49564
OPTN	9.19264	9.56328	9.36499	9.44056	9.13736	9.62306	10.4267	8.45044	8.70913	10.3045	10.0223	9.27527	9.90807	9.80626	10.1806	8.79024	9.14563	8.72315	10.1127
ORC1	6.74937	6.00869	5.90625	6.90029	6.02854	7.02484	7.17335	7.51771	6.32374	5.79419	5.18109	6.92451	7.27775	6.11853	7.88795	5.95898	6.32588	6.56133	6.39471
ORC6	7.01204	6.44383	6.49624	7.19097	6.97581	7.78111	7.09537	7.22362	7.06241	6.19274	5.59222	7.68766	7.10645	5.93193	7.52502	6.74625	6.00962	7.35702	7.16883
OSM	3.66627	3.60343	4.78825	4.46798	5.73057	5.87933	8.61873	5.36588	3.73021	4.84255	7.45867	6.53	5.84342	5.48228	6.81883	7.77131	5.71802	5.13051	7.33331
PAGE1	4.21375	2.39398	5.25956	3.92583	3.40864	5.06682	4.20273	3.30111	3.82975	4.84255	2.29356	3.9055	3.55802	3.81243	6.82683	3.64864	3.5336	5.27325	1.98663
PAGE2_PAGE5	5.47362	4.37126	8.16408	5.64752	6.08273	9.03809	10.5432	6.56599	6.38638	7.4537	4.45706	9.54849	6.3209	7.39082	9.61508	10.6536	6.42819	8.05499	5.93724
PAGE3	1.90443	0.978943	4.91378	2.95092	4.25191	3.97612	4.57075	2.6864	3.65078	4.39004	2.04202	3.53354	3.06898	3.55463	6.31945	3.86277	3.24409	4.39355	1.09354
PAGE4	2.33506	4.00869	7.06014	4.98775	5.67873	6.26913	6.82046	5.80014	5.70422	6.42752	4.12544	6.17852	6.37052	6.17062	8.20043	5.89353	5.38886	6.9296	4.97269
PAGE5	4.35814	2.97894	7.43865	4.64752	5.4911	9.02784	10.4894	5.36588	6.06241	6.34599	3.97163	8.73916	5.30755	6.18588	8.63911	9.70392	5.10979	7.13627	5.2287
PATZ1	8.68464	8.68975	7.56483	8.50339	7.77445	8.81845	7.84446	7.73216	7.47745	7.67572	8.22902	8.36295	8.93566	7.42553	8.33073	7.92066	7.53687	8.19125	8.03606
PAX5	3.23885	3.30087	4.52849	3.97558	4.96503	5.04598	5.26325	3.33026	3.44642	4.94947	4.5566	5.18304	4.6873	5.37979	5.96602	4.00478	3.10979	5.58258	4.91554
PBK	3.88866	3.43838	5.59091	4.77944	5.63406	5.73386	5.8547	4.66368	3.24478	6.17711	3.93511	4.44607	5.1786	5.37092	5.63684	5.18469	3.65913	5.18709	4.37365
PBX1	7.94406	7.58874	6.74033	6.65899	8.21902	6.84356	6.76343	5.79493	6.63022	6.7098	7.12746	7.21205	6.42591	8.16292	7.5828	7.16466	8.02136	7.60352	6.09354
PCLAF	6.33215	6.50772	6.32317	7.85116	7.30417	7.85932	7.86953	8.49938	6.45033	6.47942	6.0885	7.86252	7.6423	7.11587	7.22785	7.4886	7.31448	7.42447	7.51741
PCNA	8.65116	8.67475	8.64736	8.34914	8.88533	9.28533	9.37146	9.86226	8.85655	8.46854	8.33094	9.16603	10.4679	8.57989	9.45669	8.5096	8.92216	9.38268	8.99613
PDCD1	4.65699	4.66077	6.7862	5.28276	6.6112	6.31556	5.81658	7.30479	3.20826	5.67905	5.32213	5.71286	5.35503	7.54282	6.83213	4.75967	7.98586	5.14201	6.50535
PDCD1LG2	6.43886	6.14217	6.66867	5.94468	7.14454	6.82228	7.27379	6.86382	4.41471	5.8226	6.10503	6.07543	5.58924	7.54874	6.74764	5.59724	7.82236	5.71932	7.90641
PDGFC	7.79661	6.80337	8.22515	7.83103	8.70055	8.41081	7.88546	7.07011	9.75772	7.12917	6.91883	6.31644	6.43085	8.06861	6.7307	7.35351	7.39609	7.47307	7.9009
PDGFRB	9.10538	8.70686	9.10155	8.64657	9.59264	7.6655	7.39853	8.04395	8.45619	7.90651	8.79436	8.02853	7.64972	8.08091	7.14929	8.56989	9.49497	8.12907	8.02597
PDHA1	7.53695	6.98644	7.34563	7.8743	6.69186	6.64833	6.52404	7.02179	8.24027	6.98581	6.98062	6.90277	6.62841	6.97065	8.34935	7.61765	6.43172	7.43852	7.09676
PDHA2	3.95072	3.09442	4.12323	2.79338	4.92109	4.55003	4.63986	2.93433	2.01032	4.20512	3.58044	3.99039	4.01745	3.81243	5.7078	2.70522	2.96169	4.55704	2.80975
PDHB	10.2102	9.94473	8.72328	9.17642	8.92666	9.56085	9.16138	9.02458	9.08147	9.75551	9.57674	9.49411	9.72493	9.24235	8.97024	9.19214	8.85618	9.43736	9.65196
PDHX	7.72627	7.92536	7.60261	8.03105	7.47852	8.17572	7.74437	7.06578	7.16126	7.86614	8.28452	8.36593	7.78298	7.66406	8.4944	8.36014	7.36142	7.951	7.67205
PDK1	8.16058	7.92341	8.73662	8.04859	7.54276	9.05383	9.17276	8.83106	8.88213	7.95773	8.04738	9.50136	8.0855	9.07136	9.39217	9.97489	8.83239	8.29787	8.67743
PDK2	8.20741	8.14552	8.3643	10.1298	7.54999	7.69758	8.12641	7.22556	7.67941	7.94671	7.73318	8.2502	7.5726	7.49255	7.39486	7.70522	7.4492	8.38993	7.06755
PDK3	9.20503	8.92634	8.90483	9.68399	8.29989	9.21124	8.51054	8.39462	10.1028	8.34878	8.43434	9.89969	8.63804	8.05621	9.88604	9.03821	8.27678	8.75812	7.84843
PDK4	7.58666	8.86566	6.88915	7.78293	9.70812	9.17151	6.96824	8.96717	7.70913	7.3149	8.80516	6.95122	6.62841	9.09311	7.79866	7.81857	9.16057	8.33215	6.22282
PDLIM1	9.74773	9.09615	7.86895	8.81318	9.3127	9.13653	10.0235	8.16517	10.1799	8.74839	9.90532	8.2545	7.10491	9.25326	8.18496	9.40833	9.72987	9.85996	8.39078
PDLIM3	4.93545	4.22687	6.15854	5.53588	5.65209	5.99254	6.90453	5.21778	7.94522	5.99654	6.97389	5.98005	7.13696	5.34395	8.24783	5.52835	5.3372	6.46394	5.13168
PDP1	9.116	8.408	8.7954	9.36148	8.44659	9.9744	10.6332	10.7838	9.81881	10.4586	9.75266	9.52111	10.0408	8.37425	10.0623	9.86897	9.99571	8.48101	10.1874
PECAM1	9.71458	10.0708	9.00654	9.53743	10.886	9.19831	9.55311	9.19766	8.35331	9.07791	10.2067	9.20319	8.21623	9.70172	8.55259	9.55745	10.9439	8.78586	9.91873
PF4	5.25123	3.82025	5.7297	5.05872	6.46583	6.6414	6.08915	5.56292	3.20826	5.71414	3.95349	6.11378	5.65394	5.40611	7.27924	4.77297	4.14455	6.19263	3.57159
PFKFB3	8.42457	7.77119	8.60959	7.64176	8.20382	8.08161	8.38725	8.13864	6.89152	8.62766	9.03934	8.39347	8.15048	7.45733	8.13541	8.0076	7.89689	7.39114	9.06426
PFKFB4	5.98449	5.94088	5.37321	7.07593	5.32118	6.05122	6.34692	7.42787	3.44642	5.91219	5.89763	7.02602	6.32355	5.94396	5.99941	6.97345	5.82905	6.37905	7.67205
PGF	7.4723	6.93314	7.74456	7.06735	7.74534	6.98299	6.76122	6.94143	5.92286	6.89509	8.04952	6.86393	6.7419	6.72455	6.10396	9.13793	7.4492	7.60144	6.95152
PHF10	9.96559	10.2082	10.3449	9.59924	9.41987	9.35923	8.94333	9.88147	10.0123	9.70762	9.57896	10.4284	9.46911	9.53489	10.7687	9.5454	9.85716	8.89605	9.39602
PIF1	3.46833	4.03784	5.44256	5.19097	6.07606	5.92569	6.3647	5.72532	4.82975	5.95681	5.11731	5.58903	6.4431	5.37979	6.15987	5.24319	4.52042	6.15341	5.53411
PIK3CA	9.53947	8.92146	8.89725	8.99229	8.99978	9.44876	9.17195	8.90072	9.13292	9.28714	9.80863	9.48453	9.7307	8.80668	9.54897	9.01041	8.97925	8.99207	8.8749
PIK3CD	9.30047	9.26357	7.36224	8.89545	8.13656	9.21707	9.00583	9.07872	7.38229	8.61553	8.47625	9.71052	9.13582	8.17062	8.97024	8.16718	8.58513	8.30811	9.38947
PIK3CG	6.10878	6.45468	8.98435	6.62041	7.73057	6.56475	6.76473	6.96485	5.74941	7.04212	6.67484	6.09952	6.25011	7.7759	7.71787	6.26217	7.66961	6.27325	7.86173
PIMREG	6.67548	5.7863	7.3976	9.01552	7.19462	7.14114	8.42924	8.23233	8.30548	7.54665	6.3878	7.71909	7.57705	7.28136	8.44679	7.69303	7.60866	7.77944	7.49076
PKLR	3.68464	5.76902	3.13617	2.79338	3.6431	3.54261	2.56299	1.27136	2.82975	2.0352	2.6039	5.13723	7.09252	6.53091	8.76508	2.52835	2.14455	4.04737	1.98663
PKM	12.9228	13.2761	11.9988	12.6887	12.4526	13.5331	13.3028	13.8607	11.4015	13.0139	12.8256	13.6342	13.1567	12.3108	11.6445	12.8218	12.6942	13.1982	13.2618
PKMYT1	6.84234	6.98644	6.1868	7.69099	7.57147	8.06811	7.56165	8.67934	6.78084	6.93653	6.49833	8.07056	7.81635	7.03669	7.49356	7.01881	7.68297	7.68633	7.68707
PKP1	9.85963	9.2888	5.06353	7.49168	4.76412	8.31936	8.21005	4.17825	7.99164	5.32344	9.65603	7.13024	5.96401	10.0938	7.48685	8.456	4.24409	10.5923	7.71035
PLA2G6	8.19545	7.42189	6.2684	6.80374	7.18226	6.94129	6.96869	6.34461	7.0418	5.94209	6.51389	7.42526	7.36021	7.01691	7.53968	6.48052	6.1743	7.74781	6.74562
PLA2G7	5.68007	8.21096	6.53339	7.87101	10.433	7.87639	9.03977	6.51929	6.38229	6.01072	8.00506	7.7695	6.22761	9.46413	8.27535	7.40139	7.58986	8.07762	7.62826
PLAU	7.20423	7.70232	8.38546	7.75827	9.26442	8.6791	8.93985	7.50339	7.09278	8.37162	7.85672	8.12085	7.48757	7.64578	6.91944	8.30857	8.98045	7.17316	8.74049
PLAUR	7.49591	7.39398	7.83463	7.33849	9.31765	9.68205	10.4134	10.8123	6.38229	8.33828	8.93626	8.22743	7.13847	7.24781	8.5574	9.1437	10.0965	7.45475	9.0209
PLEKHG4	9.58391	9.63537	7.10854	7.21188	8.3296	9.19684	7.36624	7.4694	6.37818	8.88599	8.3458	7.6326	6.80595	7.56634	8.82417	6.65224	6.78841	7.69806	8.33195
PLEKHG6	4.60968	3.43838	-1.08622	2.84782	3.22807	2.15215	1.73212	-20	2.38229	-2.66524	4.26441	2.32054	-1.76391	5.18081	0.911943	3.36234	2.75224	4.59099	2.45611
PLK1	7.99281	7.65137	7.95817	9.17042	8.68968	8.97681	9.05748	9.49978	8.75575	8.11858	7.60971	9.03479	8.44859	7.92891	8.72359	8.80001	8.6071	8.61388	8.73843
PLK4	6.99741	5.6228	6.51369	8.04859	7.37102	7.70425	7.3837	7.89342	6.92567	6.92908	5.87852	7.59582	6.9708	6.57796	7.30997	7.19461	6.83172	7.11017	7.19007
PMCH	5.17528	2.48144	5.10361	4.6165	4.34354	5.20479	5.74378	4.20996	4.50782	5.2235	4.24962	4.98005	4.53071	5.30719	6.03664	5.68426	4.70643	5.77206	4.30855
PMEL	13.9052	15.6373	12.0764	16.1323	14.1513	15.8813	14.6543	12.8117	11.498	10.8797	12.4894	16.8561	16.5137	13.2999	15.5924	14.2798	11.5369	15.3536	14.2353
PML	9.14822	7.42189	8.28156	8.0616	8.271	8.07969	8.51391	9.04505	7.21518	8.93699	8.14156	7.621	8.79212	8.85284	8.38226	7.92216	9.02253	8.60871	9.76344
PNOC	5.01749	3.48144	5.6417	4.80718	5.88342	5.3393	5.77535	4.35883	2.92286	6.31204	4.87852	5.08028	5.19609	5.86396	6.09957	4.25271	5.16163	4.53977	5.72081
POC1A	5.8687	6.47613	6.15219	7.23759	7.14772	8.13128	7.58885	7.8873	7.20595	6.13242	6.38441	7.79628	7.50288	6.13959	6.27729	6.70869	6.87894	6.53105	7.25485
PODXL2	7.41566	9.0513	8.09286	8.40355	7.85839	8.98024	7.66857	6.29743	9.99633	8.26771	6.7867	8.68686	9.72242	7.27899	9.1138	7.42474	6.35586	8.75063	7.96567
POLQ	6.56326	6.23947	6.34005	7.16171	7.48608	7.37628	7.56859	7.91402	7.05471	6.23864	5.84938	6.94592	7.24031	6.08635	7.04808	6.29941	7.26003	6.66855	6.6171
POLR2A	10.1399	10.0288	8.88867	10.6094	9.15248	9.75507	9.87571	9.21192	9.83462	8.94394	9.65287	10.4222	9.30016	9.81406	8.66683	9.42474	9.08763	9.9877	9.40188
POU2AF1	3.46833	5.56391	7.27864	4.70765	5.38727	5.67401	7.10002	4.6406	4.53757	5.40622	5.96259	5.774	4.42591	8.5068	8.49021	4.74625	7.85684	5.25219	9.12145
POU2F2	4.20104	4.54373	6.10361	5.70765	6.5973	6.07969	6.90841	5.39376	5.16126	5.975	5.96712	5.10904	5.61113	6.48639	6.15141	5.7992	7.08315	4.94609	6.83308
POU5F1_1B	7.45501	7.57638	8.56603	8.1346	7.99183	8.79873	8.77738	7.96253	7.46589	8.44785	8.12341	8.37976	8.64601	8.16421	8.98698	7.76467	7.82101	8.46965	7.54357
PPARD	9.19985	8.59733	8.5868	9.78075	8.59614	9.11825	10.2163	9.87035	8.84915	8.24315	9.1966	9.15171	8.96103	9.00405	9.04123	8.70088	9.26646	9.05879	9.00043
PPARG	5.23885	5.81183	5.41628	5.21188	7.5973	6.19062	5.77896	5.77916	4.66432	6.02476	5.06756	6.18754	6.08471	7.07819	6.31187	5.48052	5.56602	5.59936	5.09354
PPBP	3.80713	1.56391	5.17431	4.1804	5.03542	7.44354	6.9705	4.74168	4.55221	4.94209	5.03341	5.36891	4.90143	4.24052	6.82683	5.70522	4.00016	5.31447	4.66123
PPIA	10.0095	10.4748	9.43014	11.0023	9.23929	9.90595	9.57507	9.64023	11.548	9.12511	9.79245	9.93959	10.8012	8.8352	8.98817	10.1408	8.85224	10.0542	9.07816
PPM1E	4.27568	3.03784	2.4581	5.53588	4.0491	-20	2.95086	1.27136	3.70422	0.142113	3.37762	3.4157	2.32355	0.838421	5.69621	3.17471	1.92216	-0.835273	3.84077
PRAME	12.2372	12.5794	11.1713	12.2828	10.2779	11.7981	10.9424	11.1865	11.9805	10.9793	10.9891	12.4579	12.9506	9.60092	12.1894	11.0101	9.96959	12.1149	10.8222
PRC1	7.92969	7.37982	6.98345	8.73499	8.0525	8.8219	8.99065	9.04175	9.45033	7.88935	7.22902	8.67809	8.88265	7.45943	8.39934	8.01601	8.21984	8.26933	8.43974
PRDM1	8.10367	8.44247	8.59502	7.48095	7.94871	7.97887	8.61559	7.69623	6.48128	7.4679	9.06808	7.771	6.30755	10.2427	9.26852	7.96913	9.0237	7.84245	8.75175
PRDM6	4.27568	4.06641	6.48364	4.41486	5.78061	6.01147	6.73677	4.55677	5.4851	5.78184	4.35014	5.03104	6.10953	5.31647	6.88157	5.37111	5.51379	6.42682	5.46609
PRF1	5.77747	5.70686	7.24021	5.98168	7.03198	6.4992	6.70893	8.72189	3.50782	6.61785	5.31504	5.65553	6.12179	8.07136	8.04694	5.85027	9.48101	6.08954	8.16424
PRG2	5.10878	2.48144	5.08371	4.46798	5.39799	5.57205	6.26803	4.1942	5.12253	5.66568	4.3362	5.40027	5.57594	4.9618	7.25772	5.12373	4.2758	6.17035	4.45611
PRKCD	9.42662	9.22212	8.84057	9.60765	8.89388	9.1808	8.9284	8.42871	8.50594	9.87586	8.75168	10.1297	9.67774	8.88905	8.59064	9.27916	8.60164	8.98491	8.55414
PRKCE	9.62046	8.7316	8.52849	9.85324	8.16195	8.86268	8.35881	7.31028	9.67105	7.58031	9.23279	9.54498	9.35698	8.07273	9.25821	8.50363	7.74659	9.15625	8.42446
PRR11	7.40184	7.01237	7.1899	8.70396	7.85061	8.2997	8.96567	8.80988	8.67691	7.35435	7.14156	8.35697	8.11644	7.36198	7.38768	9.14242	8.04341	7.73268	8.8749
PRR15L	5.00292	3.7863	6.80252	5.68539	6.47599	5.85858	7.08635	5.44795	5.11268	6.45629	5.68313	5.774	6.10337	6.29785	7.5413	5.46422	6.5336	6.49116	5.39471
PSEN1	8.45835	8.69548	8.11345	8.68819	8.59846	9.06908	8.68412	7.72669	8.10525	8.71251	8.86887	8.75137	8.55633	8.4709	8.36773	8.62775	8.04226	8.31574	8.63381
PSEN2	10.0895	11.3005	7.79948	9.86236	9.08023	9.50398	9.92353	9.60824	9.25545	8.93048	9.51776	9.81203	10.251	8.15389	9.55379	9.02298	8.82169	9.6308	9.35362
PSMB10	7.78601	7.41635	8.55101	6.35503	7.48859	7.13499	7.54046	7.81052	6.5631	7.09963	6.86159	6.69083	6.3262	8.16164	7.50357	6.97057	8.00608	6.09546	8.83597
PSMB5	9.05682	8.73828	9.12688	9.52182	9.0794	9.78975	9.66005	9.2021	9.50217	9.45662	9.32301	9.95056	9.69475	9.24356	9.98519	9.89809	8.73452	9.73695	9.74715
PSMB6	8.50434	7.80549	8.34841	8.88084	7.79488	7.83144	8.34435	9.03568	8.71321	8.48514	8.21195	8.56415	8.27775	8.45943	9.8071	8.11331	8.42731	8.45013	7.37365
PSMB7	11.1245	10.8411	10.2432	11.2897	10.2888	11.5434	11.3874	10.6329	11.4319	10.4605	11.2845	12.0484	11.4244	10.9255	11.0529	10.7559	10.3169	11.6391	10.6174
PSMB8	9.84388	9.36121	10.7953	8.48418	9.23107	9.48234	10.3315	10.9238	7.73824	10.2771	9.34841	8.92653	9.70115	9.61368	10.6895	8.80488	10.4472	8.49116	10.3432
PSMB9	9.13073	9.40591	10.5726	7.97099	9.37306	9.4333	10.0968	11.115	7.01032	9.81958	8.89645	7.76349	9.12407	10.0662	10.3872	8.02854	10.6406	7.87209	10.4828
PSMD7	9.81471	9.96336	10.1739	9.7711	9.7959	10.1314	10.0754	9.29466	9.696	9.73243	9.63555	10.2623	8.84157	9.86633	10.1424	10.0856	9.12673	9.98131	10.02
PSRC1	8.51015	8.56265	8.76345	8.89868	7.6135	8.60936	8.81142	9.15553	8.67189	8.3206	8.18011	8.23506	8.24802	7.05897	9.65453	8.21302	7.90579	7.51787	7.84077
PTEN	10.802	10.7145	10.3465	10.1104	9.79944	10.6157	10.6088	9.79949	9.57076	10.7759	10.9855	10.3669	10.3037	9.95773	8.617	10.2456	9.89243	9.27717	9.94841
PTGDR2	2.8403	3.52326	4.57675	3.84782	5.17916	5.13745	5.1869	3.11267	4.01032	5.0352	4.63839	5.15573	4.99098	4.81243	6.34193	4.46422	3.24409	5.50458	4.60811
PTGER1	4.97332	3.94857	4.4581	5.10416	5.9936	5.44254	5.28444	4.55677	3.31517	5.32911	4.46988	4.87234	4.52149	5.1291	5.99468	4.51258	3.86076	6.13627	3.41547
PTGER2	3.16222	5.46007	5.31181	5.41486	6.94689	5.5239	6.11243	5.39376	4.50782	5.74415	5.73185	5.49047	5.05627	6.53489	7.37864	6.18469	5.90705	5.48666	6.54828
PTGER3	6.39209	7.09442	4.85238	6.1804	7.42184	5.82839	4.81783	4.71982	4.15168	5.22958	4.72652	5.27896	4.35503	8.28255	2.78641	5.6047	6.6531	4.68829	5.13168
PTGER4	7.71625	7.05219	7.67644	7.41712	8.84474	7.17991	7.71876	7.36588	6.20363	7.74415	7.44737	7.10428	6.76747	8.85364	8.08631	6.75298	8.40059	7.25748	8.4219
PTGS1	8.13324	7.69548	6.76136	6.66279	7.42708	7.57023	7.07381	6.06144	6.21288	6.89126	8.74708	6.45357	6.45768	9.14481	6.61238	8.00619	7.83172	7.52448	7.28054
PTGS2	6.41978	6.38267	6.71252	7.02663	6.34354	7.70092	11.3126	8.98675	6.26715	5.85046	9.87642	8.0435	6.81352	7.03669	8.27632	10.6998	8.0049	6.66058	8.06262
PTK7	9.03192	8.86159	7.27864	6.17508	7.97939	8.52625	8.98296	6.94615	8.05214	8.61669	8.74312	8.01086	8.16164	7.67312	7.65191	8.45703	8.04341	8.88069	6.70404
PTPN11	10.8707	10.4066	9.73741	10.9135	9.74219	10.752	10.4777	9.73353	10.3606	10.3181	10.5063	10.4793	10.2552	9.83963	9.81247	11.0997	9.67816	10.2139	9.44543
PTPN6	7.62404	8.09442	7.84747	8.03545	9.26516	7.93422	8.2849	8.21192	6.21748	7.97048	7.75561	7.04102	6.8508	8.81325	8.20247	7.54394	8.96838	6.93622	8.89721
PTPN7	6.78601	7.01237	7.61306	7.70027	7.76619	7.36476	7.31238	7.47267	4.71727	6.81049	6.85428	7.10428	7.09873	8.02683	7.81616	6.79269	8.29623	6.23082	8.55531
PTPRC	8.05594	8.81605	8.87619	8.8669	9.9936	8.73833	9.22315	8.99246	6.87414	8.77095	8.95234	7.82834	7.85356	10.1159	9.48937	8.83451	10.044	7.69025	10.1829
PTPRCAP	7.26198	8.18514	8.30681	7.36906	8.31411	7.56566	7.76694	8.25341	6.80244	7.31204	7.95577	7.17852	6.64336	9.42874	8.80743	7.31085	9.51129	7.23887	9.56696
PVR	8.0865	8.5012	7.35534	9.00508	7.8467	9.76327	8.64623	10.0145	8.64652	8.1046	8.74839	9.0235	8.29408	7.62165	7.14076	8.75465	9.18269	8.28496	8.03773
PVT1	8.36884	6.52841	7.44386	7.82765	6.30986	6.90992	7.60128	7.41432	8.74782	8.24315	7.43434	7.8441	8.71738	7.09716	7.25772	7.64503	6.90958	8.67944	7.23747
PXYLP1	6.53061	7.16877	5.74667	6.33134	6.4911	6.75808	5.27681	6.80275	6.60585	6.34038	5.34319	6.35296	6.7037	5.26947	6.98757	5.47239	6.53031	5.91961	6.81757
PYCARD	9.1395	10.6678	9.00124	7.21964	8.88533	8.56612	8.36019	7.93433	6.50782	8.24015	8.69819	9.06385	8.83461	9.5914	9.65378	9.36234	8.58196	8.4079	8.93364
PYCR1	7.45098	8.11166	7.32034	8.73137	7.6431	8.21182	7.69275	8.48082	10.0843	7.53933	7.07597	9.58605	8.45162	6.89525	7.94903	7.9792	7.72522	8.72027	8.31409
PYGL	8.28249	9.80972	10.2236	6.76182	8.46711	11.2149	9.0212	8.86818	9.19898	12.2528	10.5392	9.99136	11.3895	8.66315	8.00294	11.4512	9.16216	8.59831	9.95374
RAC1	12.3258	12.6457	11.726	12.5725	11.5173	12.4601	11.891	12.484	12.4607	11.1055	12.3922	12.809	12.8712	11.6222	11.3488	12.1877	11.8504	12.1399	11.7534
RACGAP1	6.66858	6.30087	5.73821	7.96638	6.5355	7.4164	7.49173	7.12935	6.88864	5.897	5.78413	7.35697	6.52611	6.13959	7.05036	6.54006	6.33344	6.58258	7.17188
RAD51	5.08822	3.56391	5.22968	5.76536	5.69622	6.03809	6.55173	6.41772	4.03138	5.94947	4.23467	5.86674	4.69552	5.71055	6.42501	5.80568	5.85027	6.00393	5.38422
RAD51AP1	7.29525	7.41079	7.28301	9.29995	8.28263	8.82496	8.47688	8.82403	8.36269	7.78287	6.86159	8.66363	8.00675	7.35974	8.36132	7.84399	8.21269	7.79408	7.88981
RAD54L	7.29375	6.91754	6.50125	8.20407	7.27537	7.65522	8.20996	8.6075	7.39453	6.45888	5.80452	7.96046	7.91645	6.71055	8.30617	6.58221	7.21984	7.26276	8.0887
RAG1	4.45768	4.20134	5.58148	5.13733	6.05589	6.1811	6.5466	4.69763	5.10277	5.41691	4.97163	6.06078	6.16387	5.6964	6.75045	5.35351	4.70643	5.88583	5.09354
RB1	9.61807	9.58071	10.4841	10.4123	9.3317	9.83676	10.1068	9.83392	9.8628	9.90698	10.3922	10.041	9.61628	9.20849	10.2117	9.6974	9.71549	9.31955	8.83018
RBM24	5.48939	4.71591	6.07029	5.43279	5.40864	5.36055	6.46589	4.92481	5.76206	5.56358	5.1654	6.02098	5.40602	5.58566	7.17456	5.63414	5.13594	6.52667	5.10636
RBX1	6.56574	5.27662	6.08036	6.15363	5.72206	6.57751	6.57313	6.04835	5.10277	5.65217	5.70499	6.6093	6.75179	6.33941	7.22382	5.46422	5.73523	7.83184	5.66123
RDM1	5.63825	4.64191	6.26251	5.20146	5.90614	5.73386	6.55475	5.42787	5.3658	5.93838	4.58044	5.56847	5.401	5.76578	7.31567	5.16466	4.92216	6.26276	5.0806
REL	8.74171	8.52969	7.16645	8.7104	8.1698	8.13376	8.19816	8.03292	8.0222	8.1405	9.21099	8.03728	7.84896	8.80421	8.98817	8.54297	8.43347	8.16614	8.65905
RELA	9.93185	9.42258	9.28954	9.39043	8.99449	9.97715	10.0744	9.34595	9.97407	9.82661	9.83334	9.56933	9.58979	9.48947	9.96602	9.92663	9.42775	9.30556	9.52995
RELB	7.29375	7.408	7.86604	8.55032	7.81303	7.80301	9.04372	8.6644	6.89152	7.56718	8.35793	7.21205	7.47569	8.40502	8.24485	8.32107	8.71006	6.83361	8.3829
REPS1	9.19144	9.5801	8.82167	9.32296	9.48797	8.71789	8.07926	8.00042	8.79476	8.7399	8.56782	9.62515	7.64442	8.78261	8.56618	8.53811	8.09764	8.27586	8.30299
REV3L	10.4287	9.34089	10.2854	9.57675	8.65768	8.71831	8.44019	7.50658	10.6631	8.99698	9.48101	9.71637	8.72443	8.31415	9.20452	9.3171	8.02603	8.98251	8.71768
RFC4	8.50369	8.2812	8.17666	8.24268	8.79488	9.14206	9.14219	9.95172	8.696	8.21587	7.84076	9.30509	9.45858	7.8206	8.80878	8.0856	8.67035	8.22542	8.64703
RGS20	9.06166	9.47812	7.71576	9.53692	7.83885	8.52578	8.40329	7.68358	7.56129	10.2732	8.2224	9.80069	9.74016	7.19094	9.5566	8.37547	6.98586	9.8695	6.91554
RHOG	8.95309	9.17206	8.42158	9.31935	9.75163	9.61003	9.51282	8.71016	8.77382	9.06904	9.50691	8.47398	8.69142	9.25507	8.36681	8.84635	9.40149	8.54085	9.73894
RIC8A	8.66627	8.69319	8.22439	8.43167	9.06937	9.15762	9.235	8.23619	8.19782	9.04082	8.87008	9.06201	8.89965	8.8206	8.25179	8.5096	8.05602	8.62825	8.91189
RIPK2	8.22086	7.41357	7.83958	8.54724	8.02335	7.65694	8.20556	9.08621	8.75575	8.19196	7.8893	7.98005	7.7189	7.40393	8.46824	8.12891	8.51462	8.06106	8.63048
RMI2	6.79872	5.23947	6.76761	7.18569	7.17293	7.85783	7.58142	6.88362	5.51531	6.92535	5.98509	7.46288	7.60132	7.33485	7.20758	7.05191	6.80752	8.03817	7.53648
RNASEH2A	6.55329	6.31879	6.06353	7.21188	6.45046	7.29032	6.57935	7.18425	7.13231	6.85243	6.46349	7.27262	7.26123	6.12382	7.3732	6.12891	6.64098	6.60352	6.6785
RND2	4.71178	6.05932	4.69514	2.41486	4.0491	1.03016	4.28553	0.271364	4.22664	1.58269	3.79945	1.03104	5.00427	2.11853	4.85054	3.95898	-2.24776	2.68829	6.10636
RNF149	9.25007	8.8192	8.52849	9.1995	9.11315	9.01114	9.37817	8.97584	8.95421	8.94993	9.64688	8.77699	8.44554	9.43408	9.45153	9.2191	9.36372	9.37722	9.48953
RNF4	9.40115	9.91116	9.50997	10.6576	9.41063	10.3276	10.6092	10.0535	10.033	9.7311	9.9606	10.4423	9.62141	9.33371	9.9377	9.81937	9.4682	9.78541	9.98054
RNFT2	7.21217	6.18188	6.25363	7.45049	6.13496	8.24248	8.00233	5.34461	2.78084	7.20204	6.12138	6.95387	6.8943	5.6964	5.89177	4.69129	4.6711	5.07162	6.53885
ROR2	5.83208	5.46007	6.87764	5.70027	6.80096	6.02218	5.62848	4.87623	4.74304	5.72708	6.16146	6.02098	5.71587	5.80585	6.30426	5.88743	7.03764	5.77944	5.93004
RORC	6.10538	3.97894	5.3061	5.77242	6.00066	5.75005	6.13413	5.16214	4.31517	5.55876	5.11731	6.13723	5.98428	7.13959	7.10834	5.3971	5.40329	5.61594	5.31961
RPL38	14.7021	14.3564	13.5185	15.6081	13.7303	14.2573	14.3391	12.9927	16.5569	13.7346	14.1651	14.3491	14.6326	13.8959	13.7683	15.0641	13.0891	14.1044	14.05
RPL6	12.2792	11.0631	10.1928	12.4156	11.4689	11.4519	11.5617	10.5854	12.313	11.2451	11.5512	10.6404	11.9619	11.3002	10.5281	12.1396	10.3388	11.815	10.4372
RPS19	15.0794	14.6209	12.9027	15.2085	13.56	14.3917	13.8378	14.0029	14.9134	13.8539	13.9009	13.9243	15.4279	13.8957	13.6767	14.2233	13.5216	14.5802	13.653
RPS6	14.817	14.3515	13.1122	14.8404	14.3052	15.1164	13.9267	13.9776	15.6499	14.1062	14.5101	14.089	15.667	14.4822	13.9971	14.4397	13.7729	14.2202	13.542
RPS7	14.2486	13.6511	12.1777	14.2412	12.8041	13.4383	13.5616	12.5892	14.7702	13.2363	13.633	13.1075	14.0622	13.1282	12.7772	13.7956	12.4212	13.7881	13.0011
RPSA	14.1015	14.1037	12.188	13.4726	13.3208	14.0516	13.3845	13.178	13.8041	12.9959	13.3519	13.3344	14.7146	13.1427	12.8035	13.6495	12.7124	13.4924	12.9984
RRAD	5.74719	4.39398	6.11672	4.37834	5.24004	5.02484	4.76056	4.20996	4.01032	5.64764	6.29716	5.33684	4.67903	5.74531	6.10396	5.11331	4.10979	5.78678	5.01411
RRAS2	8.51208	8.27968	7.1069	6.49382	8.28118	9.18973	8.7073	6.91281	9.2738	8.23713	8.48812	6.408	8.19971	8.16292	8.79323	8.63049	7.26201	8.49003	8.50535
RRM1	8.55766	8.42189	7.76761	8.71407	8.46838	9.05936	8.96703	8.6857	8.2071	8.34668	8.28905	8.34995	8.5614	8.89757	8.51598	8.65763	8.06058	8.70292	8.19007
RRM2	8.61807	8.04324	7.74562	10.1738	8.69513	9.23415	9.88127	11.2625	9.63108	8.42023	8.37848	10.7555	8.98805	8.90451	8.91257	9.73865	10.8892	8.5068	9.79249
RTN1	4.92002	5.41635	6.37321	7.16975	6.6431	6.11512	6.122	5.3729	4.87705	6.76521	5.00726	5.54761	5.62411	6.83197	6.38948	5.98778	6.95436	5.84421	6.73327
RUNX1	8.54891	8.18025	8.70223	8.57776	9.444	8.74036	8.43885	8.30662	7.76363	9.00718	10.2179	8.38369	7.46611	9.00691	8.40112	9.59818	9.94391	8.58363	10.0589
RUNX3	9.95309	9.63239	7.13133	9.39272	8.1009	9.56383	9.31455	10.1512	5.27158	8.2439	8.84938	9.18473	8.46731	8.34281	9.45196	8.20691	9.33673	9.46565	9.22061
S100A12	5.15565	6.02334	-0.349254	3.84782	5.3324	6.29142	7.52542	2.27136	-1.07714	2.46404	8.71579	5.28738	2.66235	7.40828	3.98995	6.99631	4.07416	4.59099	5.97967
S100A8	14.1511	13.857	7.88437	12.09	9.67708	14.2249	14.3979	9.04889	10.4984	6.93653	15.5018	12.1654	8.00923	16.5887	12.8092	14.4466	8.68075	15.0996	13.4153
S100A9	13.4329	13.8076	7.51864	11.489	9.85451	13.8844	13.6355	8.28445	9.47793	6.69011	14.5335	11.1423	7.40727	15.6398	11.8512	13.4815	8.7245	13.9346	12.8951
S100B	14.4692	14.6856	11.9004	13.1972	9.97581	12.9793	11.593	12.1135	12.1485	13.5399	13.622	14.3591	13.6247	12.564	11.2492	14.767	11.0735	13.7335	13.7919
SALL2	5.32338	4.93314	6.2801	4.56867	6.71778	6.1667	6.35004	5.08728	4.33225	6.16448	5.81963	5.19203	5.91557	5.97358	6.93678	5.83133	4.32209	5.65658	5.04107
SAMD12	4.17528	3.52326	6.23871	5.12636	5.47092	5.45049	6.29294	4.90557	6.00501	6.16131	4.12544	5.44607	6.23327	5.99685	7.09075	6.04918	5.37429	6.81936	4.9009
SAMD9	7.83208	7.66544	7.97897	7.37602	7.34632	7.18706	7.74133	8.51454	7.91154	8.23713	8.17523	7.65553	8.07844	9.26768	8.81683	7.93108	8.54095	7.71162	8.9533
SAMHD1	9.72266	9.87528	10.3915	9.60913	11.2584	9.72098	9.23556	9.89677	8.48605	10.0836	10.7302	8.34593	9.95719	10.7404	10.0506	9.37765	10.8707	8.4582	11.4972
SCAMP5	3.95072	6.93314	5.9977	5.84113	6.36557	5.50494	5.84268	3.93433	6.0366	6.64764	5.30076	7.46659	5.80974	5.17062	5.49691	5.98206	5.06512	5.64854	6.43593
SCG3	5.71625	6.54373	5.71684	4.34086	5.69622	5.43855	6.64185	5.10425	9.01297	7.67905	6.32566	5.08993	5.86909	5.52292	7.02279	5.92365	4.97141	7.08061	6.24038
SDHA	10.7857	10.6363	9.95772	10.2334	10.3229	10.2674	9.74287	10.2817	10.4435	10.8811	11.1868	11.2371	11.3049	10.4042	10.9719	10.757	10.7484	10.8745	11.4734
SELE	5.77318	6.43838	6.04306	6.74757	7.58092	6.64487	8.13534	5.58122	5.47745	6.08295	8.78156	7.07056	6.85631	7.47608	7.88157	7.52835	7.05373	6.77206	8.00729
SELL	6.0355	7.11508	6.77383	7.15633	7.82301	6.60625	7.84588	6.35883	5.32374	6.93838	8.05378	6.7222	6.83041	8.90451	8.4038	7.73271	8.1467	6.49564	9.31133
SELPLG	6.81549	6.93314	6.64849	7.22479	7.9248	7.17512	7.22454	6.62009	5.0418	7.1405	7.00064	6.27896	6.37564	7.83681	7.11488	6.9296	7.38341	6.30428	8.00386
SEMA4D	8.61088	8.05041	8.26766	7.52965	8.18226	8.20185	8.22326	8.57362	8.27269	7.57555	7.9	5.6359	6.09096	9.17381	7.64741	7.50662	9.47675	7.76835	9.13011
SERINC2	8.72904	8.77984	5.53339	7.16975	7.03198	8.37993	7.44405	6.9718	8.19315	6.77977	8.48891	8.12203	5.84342	8.22828	7.40201	7.6719	7.12074	9.26867	6.93004
SERPINA1	5.23885	4.94857	4.94353	5.27284	6.86034	5.93138	5.95679	4.82595	2.56671	5.60622	4.91649	5.56847	5.07529	5.6964	6.09517	5.29941	4.2758	6.03509	4.8861
SERPINB2	7.77425	8.16217	6.3175	5.47664	5.97223	9.11512	9.42869	4.93433	6.41471	5.14854	9.65392	7.11614	5.87995	9.36198	8.5828	9.65044	5.12728	7.89605	8.33195
SERPINB5	9.21691	9.54309	5.8563	7.41937	5.3546	8.9328	8.85946	4.44129	8.276	5.16131	10.3443	7.68448	5.19029	10.7721	8.37138	9.38579	5.59773	11.0135	8.38158
SERPINB7	9.59731	9.15802	6.61653	6.97558	5.73057	9.67444	7.17951	5.76322	7.52091	5.6431	8.24216	6.80069	6.16387	10.1626	8.00176	8.21424	5.29913	8.37662	6.51981
SERPINE1	7.42252	7.61798	9.16566	7.70211	9.19846	9.05611	9.92043	9.76555	9.06241	7.6967	9.95263	7.36891	7.7037	7.43195	9.50357	9.69303	9.87862	8.303	9.11114
SGO1	5.95072	5.52326	6.38681	7.29261	7.25191	7.60536	7.90252	7.44296	7.71727	6.22958	5.81963	7.82834	7.58703	6.05897	7.66831	6.56321	6.63793	6.79772	6.66989
SGO2	7.50886	6.55889	6.87764	8.74039	7.35184	7.397	8.08801	8.35263	8.36684	7.28313	6.98509	8.07786	7.55914	7.19094	7.92317	7.69478	7.81967	7.50235	7.85604
SH2D1A	5.34087	5.89383	6.92128	5.79338	6.4556	5.6535	6.12545	6.70042	5.09278	6.35713	4.56857	5.13723	5.04987	8.29785	7.95391	5.93552	7.61022	6.27325	7.83501
SH2D1B	4.05329	4.39398	6.71252	5.86772	6.37102	5.75005	6.88588	5.75249	4.92286	5.67905	4.50769	6.42716	6.45768	5.74531	7.63532	5.78614	5.34469	5.81578	5.46609
SHCBP1	8.78707	7.06287	7.27572	8.18965	7.4453	8.01416	7.88331	7.87623	7.02089	6.74415	6.6497	8.62681	7.22761	6.79262	7.79866	8.14178	7.58513	7.64046	8.17188
SIGIRR	6.94311	5.76902	5.66867	6.16975	7.44788	7.06811	6.14096	5.70877	4.8055	6.13889	6.08016	6.04599	5.836	6.81897	6.45626	5.77957	6.82101	6.14201	7.26347
SIGLEC5	4.36955	3.7863	5.41097	5.8344	6.42446	5.89398	6.11997	5.20996	3.20826	5.78184	5.39117	5.64247	5.33938	5.56245	6.69621	5.12373	4.97141	5.40313	6.03438
SIT1	1.8403	3.91754	4.21146	3.79338	4.82897	2.89689	2.91194	4.83615	0.922857	2.37915	3.93511	1.03104	1.93653	5.09716	3.44246	3.13407	6.12292	1.86517	5.83308
SKA1	6.01749	6.09442	6.89106	8.0616	7.15407	7.64314	7.68226	8.37203	7.41871	6.42487	5.5566	8.17286	7.69347	6.71055	8.6062	6.29941	7.32967	6.83361	7.18705
SKA3	7.05858	6.49727	7.12486	8.79077	7.62267	8.12695	8.31611	8.52954	8.67189	6.99475	6.69683	8.15688	7.97165	7.08363	8.52992	7.46422	7.84763	7.33715	6.44606
SKAP2	9.38964	10.2697	10.3677	10.5121	9.6112	8.64097	9.13973	10.0097	9.44446	9.26068	9.19129	9.35096	7.81635	9.10721	9.88413	9.51901	9.70133	9.05954	9.00985
SKP2	7.73732	8.1737	8.66755	8.69656	8.17449	8.91675	8.52792	8.86257	10.214	7.92815	8.19853	9.17909	9.05906	8.24295	8.53562	8.31653	8.49707	8.3644	7.4834
SLAMF1	5.45233	5.6886	6.82667	6.57675	6.67432	5.98709	7.15997	5.81568	4.09278	6.24465	6.17327	6.35697	6.40351	7.70172	7.78505	6.17971	7.12728	6.22542	7.00043
SLAMF6	5.65233	5.94088	7.45035	6.80374	7.34077	6.28032	7.54145	7.13555	5.63022	6.06608	6.00285	6.65553	6.4625	8.27424	7.94292	6.28556	7.99779	6.29401	7.98836
SLAMF7	6.41429	6.684	8.4722	6.84113	7.99537	6.9595	9.014	8.11057	5.72376	6.32628	6.65533	7.1965	6.80405	8.68481	10.0103	6.35351	9.25954	6.59936	8.84747
SLAMF8	7.18983	8.69433	8.60901	8.62041	9.96818	8.76885	8.93376	8.66297	5.98355	7.41957	8.02148	7.68288	7.43821	9.42928	9.02279	7.96913	9.89307	7.10724	9.47106
SLC11A1	3.62879	6.58874	5.25363	6.24268	9.24227	7.84582	9.13883	8.65651	5.17078	6.59215	8.00506	7.17626	5.24732	5.04229	4.28118	7.78614	8.60086	5.72697	8.7229
SLC25A3	11.8849	11.9969	10.5837	13.0336	11.5302	12.0813	12.0441	11.3324	12.097	11.9657	11.9799	12.1188	12.6968	11.5185	11.6073	11.9625	11.1637	12.0928	10.9705
SLC25A5-AS1	5.46833	5.40521	6.84452	5.43279	5.46073	5.75968	5.85543	5.58727	5.45424	6.01424	4.5566	5.35296	5.36021	5.60092	6.74764	4.91168	5.12728	5.86517	5.06755
SLC27A2	2.13575	3.39398	3.37321	0.414864	3.71349	2.61512	2.82483	5.12103	-2.07714	1.33476	3.26441	1.03104	1.23609	5.17062	3.91194	0.81214	5.81833	-0.835273	3.71245
SLC2A1	9.82407	10.094	8.23119	7.68913	7.7847	9.13283	9.34505	9.12103	9.05664	7.57555	9.55283	9.04102	7.63269	9.61603	8.6062	9.64819	7.31829	10.6443	8.45861
SLC31A2	6.49461	6.29485	6.81867	6.02367	7.78061	6.99662	7.17198	6.56904	6.63022	5.87779	6.43106	6.15573	6.04666	7.73151	7.51845	5.87515	6.44572	6.55704	7.40772
SLC35B1	8.79555	8.2812	8.92501	9.27347	8.19616	8.76566	9.11883	8.37378	9.79361	8.45564	8.40959	8.5992	8.60623	8.1225	8.77682	8.85341	8.0272	8.4079	8.6327
SLFN11	7.16713	8.09788	8.5868	7.36206	9.45368	8.23674	7.82008	7.7498	6.20826	7.49337	7.52007	7.15803	6.93306	8.50274	8.16828	8.03545	8.82504	6.9296	9.09997
SMAD2	10.2778	10.0602	9.64793	9.85988	9.62781	10.4633	9.93519	10.4171	9.81843	9.80109	10.1073	10.6634	10.6327	9.41153	10.4729	9.37384	9.81866	9.60663	9.07572
SMAD3	8.4835	8.87275	6.90625	8.52756	8.50853	8.65823	7.94749	7.42618	7.57749	8.38936	8.34058	8.01466	8.3361	7.8157	8.43202	8.19708	7.90325	8.58784	8.686
SMAD7	7.91225	6.65608	7.61075	6.94156	7.93589	7.36896	7.13635	7.6435	6.71076	7.11448	7.51544	7.01593	7.07844	6.91676	7.53481	6.80245	7.46304	7.7776	7.31409
SMPD3	7.38929	8.06994	3.89867	5.42385	4.74744	6.0486	3.55339	2.59329	2.44642	2.69231	5.59807	5.15573	3.14298	9.64945	4.5622	6.35793	4.50712	3.68829	6.65251
SMPDL3B	3.90443	3.82025	5.41097	4.64752	5.00768	6.4245	6.02677	4.77386	3.65078	5.35713	4.54452	5.51932	4.94345	5.36198	7.32133	4.51258	5.20345	5.64046	3.9009
SNAI1	6.32044	5.08048	3.65075	3.95092	5.98651	4.46626	4.75272	5.56904	4.47745	3.60155	5.08433	4.4157	3.28048	4.03107	5.75325	7.16969	5.92716	4.60767	5.62604
SNAI2	11.4622	10.9567	8.97852	10.5498	10.0939	9.71212	9.98131	10.8162	12.8044	11.2615	10.1774	11.6645	11.4503	9.5179	10.2722	11.3768	10.4922	10.9723	9.31616
SOCS1	6.361	7.11508	7.31466	6.04713	7.46328	7.72651	7.36941	8.365	4.87705	6.7505	7.63555	6.43097	6.35503	8.71143	7.79459	7.07625	9.09653	7.2173	8.72706
SOCS3	6.52042	6.67475	8.53705	8.1644	8.72312	8.37001	10.3769	8.18724	7.0366	7.73884	10.8596	8.16146	8.33149	8.57989	9.70564	10.2471	9.15844	6.91627	10.4051
SOCS5	9.13575	8.9146	8.75822	9.51132	8.91083	9.21737	8.96267	8.62378	8.75258	9.47175	9.41458	9.17116	8.62411	8.60377	9.23036	8.9296	8.74021	8.98091	8.84269
SOD1	12.1337	12.9928	12.1028	12.0667	11.8815	12.4156	11.5073	11.4611	12.1762	12.8863	12.0847	12.816	12.2608	11.4393	11.7907	12.7854	11.5503	11.9539	12.1203
SOX2	4.20104	3.34818	4.93615	6.94156	5.28696	5.40213	5.15114	5.96253	6.64396	6.86614	6.06333	7.94857	5.8618	5.24052	6.06845	6.0437	5.54665	8.00236	4.87115
SOX9	8.77854	9.18351	9.06733	8.31089	6.24004	8.23099	5.88277	5.32303	6.81767	7.64082	6.68862	6.87792	4.22477	8.25627	6.76161	7.81214	6.72665	7.73268	4.79398
SP100	10.7819	10.5217	10.0918	10.3967	10.0806	10.6798	10.6068	10.341	10.135	11.2397	10.6104	10.1586	10.0676	10.847	10.267	10.3391	10.4605	10.0493	11.3941
SP110	8.93928	8.44383	8.36911	8.74488	8.34632	8.30025	8.58485	8.92301	7.90157	9.94047	8.71848	8.62681	8.37116	9.39465	8.90693	9.06074	9.1743	8.42447	10.1738
SPANXACD	1.38086	1.85341	3.43734	3.04713	3.36557	5.26913	3.23987	2.14583	1.50782	3.72708	2.17327	2.768	2.82105	3.38862	4.68453	2.52835	1.75224	3.86517	2.45611
SPANXB1	-2.61914	0.715909	6.62573	3.79338	4.74744	5.43855	6.06275	6.06144	5.05214	5.48958	5.13352	5.54059	5.99431	5.53091	8.2086	2.17471	5.47334	5.68043	1.28619
SPANXN1	3.73842	-20	6.25363	3.55237	4.84474	3.48185	5.43811	4.20996	4.87705	5.12917	2.77899	3.07056	3.836	4.66042	7.39486	4.70522	3.70643	6.00393	1.87115
SPANXN3	1.90443	0.978943	5.53827	3.26286	4.10254	4.98161	4.79458	3.75249	3.41471	4.86614	2.29356	4.35296	4.03051	4.92588	7.31945	4.13407	4.09209	5.57412	3.04107
SPANXN4	2.0813	2.7863	6.79642	4.86112	5.26369	5.32207	5.78128	4.81568	4.47745	5.48451	2.6497	4.8498	4.90143	5.71757	7.97564	4.25271	5.06512	5.90619	4.28619
SPANXN5	2.70279	0.978943	6.41628	3.34086	5.29846	4.44254	5.60136	3.85633	4.60936	5.71414	2.04202	4.73148	4.38584	5.25988	7.96361	5.29019	4.69475	6.42682	3.45611
SPC24	5.72071	6.48144	6.86409	7.97252	7.40598	7.81306	7.72599	7.54749	7.16603	6.94209	5.79945	7.4573	7.52956	6.83842	7.87388	6.89048	6.99779	6.99762	7.47106
SPC25	7.13575	5.22687	7.28156	8.68259	7.98117	7.83676	8.89262	9.31849	9.22321	7.22045	6.07597	7.54411	7.79929	6.78261	8.60543	8.38525	8.14133	7.82472	7.53885
SPDL1	7.67434	8.00685	8.0379	8.29015	7.96142	7.95672	7.86195	7.56445	8.07641	8.09215	8.06122	7.78889	8.59529	7.27662	9.81315	8.03545	7.52042	7.17875	7.93724
SPI1	7.47758	8.49858	8.06353	8.37139	9.76929	8.78229	8.70409	8.08835	6.20826	8.77355	8.28452	7.81531	7.2873	8.78512	8.47164	8.2324	9.14991	7.0196	9.40707
SPIB	5.11557	4.39398	5.61422	7.24268	6.24004	5.49344	6.03434	5.21778	2.96725	5.69231	5.50145	5.62929	5.64123	6.24052	6.90693	4.7992	4.65913	5.33465	6.74562
SPIN4	6.52807	7.74492	7.26251	7.57675	7.03198	7.1667	6.36075	6.80014	7.19665	6.42222	7.06756	7.38663	6.42838	6.80585	7.63986	6.86587	7.13161	6.08954	6.93004
SPINK1	-20	2.09442	-0.349254	2.34086	2.40864	2.40213	3.13111	2.89586	-20	-1.08028	2.40459	0.668465	-0.441982	0.0310662	-0.673019	-20	2.2758	0.74969	2.19308
SPINK5	9.88071	9.85341	5.56722	7.18833	5.03542	8.8119	7.61065	3.77386	7.21748	4.41157	9.56969	8.70503	4.80595	12.4167	8.32133	9.5386	3.21167	8.83006	7.9533
SPN	2.38086	-20	3.53827	2.34086	6.73057	2.91998	3.96993	4.02625	0.922857	3.88935	4.23467	2.768	3.19029	2.83842	4.58751	3.25271	2.70643	3.89265	1.98663
SPOP	9.0577	9.45738	9.78209	9.56207	9.47029	9.53865	9.68704	8.62525	9.59749	8.84057	9.66233	9.20707	8.6513	9.21718	9.78778	9.09952	9.12619	8.74027	9.33467
SPP1	9.67778	8.93895	14.9514	7.98775	13.5073	13.8414	12.9361	12.5219	11.3169	12.8046	9.71983	12.7157	12.7438	9.47245	14.0308	11.6021	9.82403	8.9753	10.5885
SPTLC3	7.32777	6.52326	5.98703	4.63209	5.78061	6.47213	3.76056	4.00833	4.49271	2.82661	6.02039	5.99039	2.23609	8.6522	5.17665	5.88743	5.36695	5.44085	5.46609
SRGN	6.64061	6.22687	7.35672	5.63983	6.511	6.85259	7.1566	6.02179	5.3658	7.52087	6.30434	5.86111	5.30755	6.18588	6.80001	6.41418	6.22797	6.02891	6.28619
SSX1	3.51015	2.39398	6.68417	3.95092	4.53063	5.55003	5.72946	5.07011	4.39859	6.06608	3.37762	5.15573	4.92958	6.24539	8.24087	4.6047	4.80752	5.74969	4.14417
SSX2_2B	11.8336	10.7263	11.0103	11.3834	10.9503	10.5991	10.9431	10.3712	11.5829	10.9099	11.0188	11.0617	10.896	10.5605	11.5027	11.4723	10.5952	11.7562	11.7429
ST6GAL1	8.85508	8.59365	8.88149	7.33373	8.12692	8.8341	8.26467	7.4743	8.88936	8.04212	9.53005	7.60426	8.52034	8.69106	8.66609	8.12891	8.40777	7.34712	9.10317
STAT1	10.0698	9.94809	11.3243	9.00657	9.53489	9.9609	10.8116	11.6546	8.54582	11.0794	8.97276	9.09233	9.90608	11.4766	12.0446	8.5935	12.005	9.42682	11.6607
STAT2	10.7197	11.2144	10.1169	10.7291	10.1545	10.9866	11.5179	10.0655	10.0805	10.8388	10.7464	11.9578	10.8656	10.9635	11.4814	10.6579	10.8673	10.7781	11.4669
STAT3	10.2209	10.3277	10.7576	10.0129	10.2378	10.7924	10.755	10.8422	10.1835	10.1945	11.1613	10.2283	10.0362	10.9445	10.6189	11.1897	10.8996	9.47988	10.8102
STAT4	5.58054	5.26435	6.12972	5.56054	6.38187	6.49536	6.78205	6.39376	6.01561	6.03173	5.73185	5.88902	5.53071	6.70349	7.73212	6.47239	6.83172	6.60352	7.06426
STAT5A	9.45835	9.30612	8.34144	9.93135	8.77856	8.82801	8.27822	8.57667	9.1133	8.91313	9.11782	8.13723	8.8943	8.32913	8.41974	8.27391	8.5434	8.40433	8.71768
STAT5B	9.62671	10.0713	9.39524	10.0961	9.10007	9.64075	8.76307	8.83615	9.997	9.40723	9.99067	9.51037	9.23715	9.05759	9.5409	9.74076	9.44267	8.3496	9.3763
STAT6	10.0983	9.65608	8.69514	11.0124	9.36489	9.80978	10.3007	8.99928	10.4741	10.1353	10.2623	10.1765	9.27706	9.79594	10.2481	10.2806	9.35215	10.0335	10.1115
STIL	7.02832	7.32767	5.87956	8.25784	7.06937	8.19595	8.11427	8.70738	7.64737	6.58269	6.57452	8.12673	8.1786	7.06724	8.12896	6.67721	7.7395	6.51787	7.51981
STK32A	10.0542	10.9146	9.81967	8.83018	8.34908	10.1543	8.44113	6.35883	10.3457	10.2227	11.7459	9.68448	10.5838	7.68032	11.0596	9.49614	5.80209	10.5343	8.75888
STOX2	7.14574	5.58381	7.92687	5.45926	7.21599	6.1667	6.26656	5.42787	5.78084	5.88551	6.0591	5.82111	5.78298	6.79594	7.96723	6.87206	5.57242	7.78678	5.78603
SUSD3	4.86468	5.05219	6.36224	5.93214	6.73057	6.60269	6.32169	5.95786	7.05214	6.10625	6.00285	5.94857	5.54443	7.40393	7.63228	6.0816	6.93711	6.30939	7.12224
SUZ12	9.27644	8.68515	9.33585	9.79943	9.12127	9.47042	9.41829	9.67615	10.3394	8.87052	9.02962	9.31181	9.1195	8.7976	9.8924	9.10742	9.0982	8.96158	9.05602
SV2A	6.89262	6.80761	6.65973	5.48525	5.41921	6.99526	7.49228	5.73625	5.67774	7.12592	4.36395	6.07056	6.23609	5.6085	6.76992	6.44773	5.46648	5.71162	5.26347
SVIL	9.15524	8.54246	8.52357	8.99757	8.74849	9.233	8.62407	8.05491	8.24591	9.81983	9.4822	9.6051	8.83414	9.34791	8.21674	8.95607	8.30106	8.63233	9.18781
SYCP1	4.98078	3.71591	5.35672	4.66279	4.90614	4.99254	6.49862	5.17825	5.60234	5.09631	3.62698	4.83839	5.30755	4.97358	7.37683	6.2191	4.74092	6.4079	5.44606
SYK	6.35241	5.92536	6.27426	5.96945	7.50853	6.24876	7.79382	5.92002	7.18024	6.15813	6.44412	5.66847	5.58039	6.99685	8.60311	6.2336	6.78566	6.51787	6.63491
SYT17	5.73842	6.50251	8.7759	5.3121	6.12208	6.84356	5.94238	5.53815	4.66432	6.18651	6.46669	6.13257	5.56701	6.28845	7.05036	6.31312	5.85027	7.41028	5.91554
SYT4	3.90443	4.06641	6.21756	4.91311	5.86034	5.63618	6.30265	4.74168	5.0726	5.16765	3.77899	6.20984	5.58482	5.73151	6.78641	5.10282	4.48016	6.38873	4.43593
TAB1	8.04175	7.99946	6.34841	7.35268	7.07606	7.46135	6.68741	6.63185	6.95628	6.41957	7.43106	7.67329	7.7926	6.43621	6.32698	6.67367	6.70352	6.89265	7.29461
TACC3	7.01386	7.12869	6.9472	9.41824	8.5233	8.21998	8.77012	8.83042	8.08776	7.12266	7.35188	8.36791	7.90586	7.52492	7.66683	7.79105	7.87506	7.77391	8.7343
TACSTD2	9.45634	8.72714	5.16802	7.35503	5.74744	8.43204	8.00029	4.33026	7.65418	5.63854	9.45545	7.68766	5.76747	11.3716	8.2734	8.64141	7.03301	10.0428	7.78204
TAGAP	5.6892	4.67938	6.51369	5.98168	6.90238	6.00069	7.03023	5.99018	4.22664	6.15174	6.62412	5.73148	4.98428	7.7367	7.58594	6.35793	7.22999	4.67252	7.32236
TAGLN	10.5022	9.84828	10.0864	9.37197	10.1501	8.71995	9.39189	9.67295	10.2357	9.72654	10.6355	9.81203	8.34853	9.75814	8.88922	10.1224	12.3033	9.90998	9.52399
TAGLN3	-1.61914	-0.606019	3.05674	2.1804	3.9936	2.2281	3.98965	2.81568	1.38229	2.46404	3.20429	2.10904	3.66235	6.07546	3.93184	2.46422	2.79663	3.77944	2.74562
TAL1	4.8403	4.56391	4.90625	5.16975	6.05589	5.1667	5.78974	5.24864	5.18964	5.27727	5.04202	5.30405	5.57594	5.05343	7.05263	5.12373	5.78014	5.67252	4.85604
TAP1	9.4446	9.27815	12.0935	9.92028	9.45753	9.18259	11.1113	12.1323	7.99029	10.2143	9.42531	9.392	9.32223	10.882	11.9776	8.97201	11.9653	9.33965	11.2169
TAP2	9.38473	9.17616	10.7895	9.76492	8.93312	9.00136	10.1641	11.3142	8.95766	9.34003	8.52622	9.2502	9.40163	9.96476	10.3157	8.79187	11.0887	9.10944	10.937
TAPBP	9.54231	9.36265	10.6714	10.3583	9.76516	8.80882	10.4527	10.4509	9.4625	9.60739	9.68794	8.80875	9.50112	9.93231	9.98072	9.2704	10.3054	9.31955	10.3723
TARP	6.61448	5.48144	7.6451	6.42385	7.20076	6.13005	7.63012	7.48082	6.05214	6.38733	5.7104	6.73455	6.81163	8.56245	8.08075	6.52835	8.1785	6.77575	8.12539
TBK1	8.71066	7.91558	8.26619	9.32416	8.29559	8.23099	8.91191	8.31667	8.75179	8.54968	8.54755	8.89453	8.81021	8.36198	8.47842	8.61119	8.32683	8.11455	8.56231
TBX21	5.03192	4.99389	6.03272	5.28276	6.14136	5.9595	5.73637	5.86631	4.09278	5.71846	4.82961	5.62929	5.25846	6.56245	7.03893	4.81214	6.34095	5.89944	5.87864
TCF12	9.45601	9.82861	9.15099	8.95944	9.24821	9.82343	8.64071	9.74202	9.80817	9.30989	10.8534	9.92282	10.0398	8.91905	8.65939	9.51406	9.22239	8.99445	9.67313
TCF19	7.13575	6.34818	7.68307	8.55646	7.75372	7.68753	8.39936	8.5797	8.32053	7.12266	5.994	8.01719	7.93653	6.68928	8.33354	7.31993	7.51711	7.99128	7.47848
TCF7	6.10196	6.5181	6.22666	5.64752	7.20992	7.03413	7.37436	6.2676	7.30656	6.03173	5.98955	6.59582	7.45041	7.65678	7.15141	6.83451	6.01902	7.04124	7.6634
TCL1A	2.73842	4.41635	5.41628	4.6165	5.45046	5.96229	5.82732	4.78443	3.09278	5.14211	4.76865	5.02098	5.09407	5.65312	6.13434	4.13407	3.65913	5.59936	5.72913
TCL1B	3.18822	2.09442	4.80455	4.76536	4.86034	5.32207	5.87604	3.87623	3.05214	5.23563	4.29356	4.93793	4.87995	4.98526	5.91194	4.07087	3.86076	5.83715	3.9009
TDO2	5.44156	4.58381	8.28156	5.6165	5.53063	6.07712	5.25956	5.51295	2.67774	5.18025	5.14955	6.96177	4.82105	5.04229	4.29661	6.84714	6.22797	5.14201	7.04774
TEDC2	5.10878	3.34818	4.37321	5.76536	6.24004	6.11512	6.09227	6.70321	5.90014	4.58269	4.91649	6.48682	5.85448	4.88905	5.77544	5.62684	5.00016	6.12473	5.28619
TEK	5.8403	5.32472	4.05674	4.8743	6.95417	3.83751	4.84956	4.87623	4.34912	5.0352	6.27541	4.88348	3.95034	5.32569	3.67276	5.58221	5.88666	5.09546	5.69558
TESC	6.00292	4.85341	6.26546	6.02367	6.41393	7.64314	5.91358	4.6864	5.08273	5.66568	6.53845	5.1279	4.8508	6.46569	5.85054	6.66656	6.29913	5.86517	5.87115
TEX14	4.34665	3.25196	3.65075	3.04713	4.511	1.9427	4.49502	-1.3136	2.38229	0.504683	1.35014	1.32054	1.99098	2.20099	4.58751	1.17471	0.559591	1.48666	2.6785
TFF1	4.95072	2.09442	4.82866	4.37834	5.9578	5.86454	5.75665	4.50658	3.67774	5.43279	4.82961	5.90003	5.38075	5.35299	6.27729	4.88743	4.2758	5.83006	3.98663
TFRC	9.55142	10.8649	9.36671	10.2515	9.63292	11.0528	11.233	10.4258	9.82335	9.33335	9.54225	11.4771	10.6289	10.5455	9.59572	9.68909	9.83704	9.01882	9.70404
TGFB1	9.18822	8.49727	9.46677	9.42833	10.2046	9.65887	9.81767	8.80599	8.04827	9.93954	9.30925	8.76725	7.98176	9.80256	8.83807	9.29941	10.2682	8.50902	9.86692
TGFB2	9.08434	6.83692	7.64283	6.38295	6.96142	8.3616	7.73072	9.0162	9.36994	7.80745	7.35534	6.7222	6.56925	6.5741	6.94169	9.24677	7.64098	6.9428	6.88238
TGFBI	10.3075	11.1428	10.6471	9.98472	12.7523	11.6554	11.4256	10.8244	9.14927	9.70735	10.4979	9.71909	8.73793	9.50071	9.13595	10.4959	10.9755	10.1874	11.6517
TGFBR1	9.98217	9.79806	9.43865	10.1315	10.1659	11.01	10.4249	9.75619	11.0829	9.79675	10.175	11.0794	10.4652	9.31993	10.3284	10.0729	10.1427	10.92	9.76344
TGFBR2	11.0827	10.654	10.2423	10.3757	11.1525	10.6852	10.082	9.92749	11.9202	10.9151	10.8025	11.3328	10.9981	10.461	8.93862	11.1249	11.0332	10.217	11.2291
TGIF2	8.57562	6.94857	7.96906	8.05872	7.90426	7.92569	7.75128	7.11894	8.85655	8.43608	7.61405	7.57192	8.13242	6.75217	8.57886	7.66121	7.07191	7.35455	7.26633
THAP11	9.74746	8.82548	9.42948	9.43779	9.00154	9.02151	9.0614	8.75316	9.15107	9.1869	9.25333	9.22743	9.24732	9.11654	9.37592	9.46165	8.96412	9.34898	9.29671
THBD	7.15235	9.78791	5.87956	6.26786	8.13335	7.85708	7.73059	7.37989	5.61634	6.44328	8.37166	7.84695	7.68524	8.31647	7.26165	7.67544	8.02487	7.39114	7.72913
THBS1	10.0366	10.5561	10.7546	10.7145	10.8465	10.3454	11.676	9.50738	10.7061	9.30774	12.6113	10.516	8.90009	9.23319	11.264	11.8575	12.4232	9.93043	12.2205
THY1	9.55579	8.80972	9.483	9.1995	10.5416	7.80456	7.58319	8.94261	8.52091	8.60096	9.37123	8.65715	8.00013	8.50781	7.5622	9.20568	10.7202	8.97047	9.45548
TICAM1	7.40877	6.89383	6.56483	8.0616	7.3324	7.35949	7.6351	7.41942	7.37201	7.09797	7.43761	7.43854	7.25011	6.99973	7.78094	6.9473	7.14241	7.08359	7.87677
TICAM2	7.41015	7.04144	8.39827	7.91311	8.3913	6.69925	7.67225	7.76188	7.09778	8.18416	7.34841	7.57536	8.25081	7.59902	7.5542	7.65224	8.62183	7.25748	8.68386
TIGIT	5.98819	6.38267	6.78415	6.20668	6.86807	6.78032	6.44007	7.08301	4.3658	5.86614	5.52007	5.25343	5.57148	8.46465	7.41974	5.83133	7.63793	5.59936	7.79398
TIMP1	10.7981	10.5927	11.2478	9.89141	11.8626	10.7881	10.823	13.2166	11.3597	12.175	10.7265	10.058	10.638	9.39027	10.4305	12.1684	12.3974	9.54356	11.779
TIRAP	6.83619	6.84106	4.82067	3.76536	5.84474	5.52766	5.66349	5.39376	6.11761	5.29476	5.92583	5.90003	5.84711	5.11853	5.30426	5.34463	4.81833	5.45935	6.29741
TK1	8.09854	7.96952	8.41097	10.2112	9.16195	10.0419	10.2397	10.2704	11.0237	8.26771	7.93626	9.62308	8.84573	8.78428	8.67571	9.69041	8.78841	9.14415	10.0171
TLDC1	8.39558	7.50251	7.66085	7.83945	7.25487	7.79054	7.14816	6.7308	6.86244	7.46275	8.12341	6.85263	6.69552	7.88282	7.51681	7.37547	7.22391	7.85473	6.82922
TLR1	6.92196	6.76902	7.56603	8.16574	8.11234	7.35949	7.73185	7.44795	7.93129	7.48324	7.73717	6.8498	7.37308	7.5169	7.93801	7.6825	8.85158	6.45935	8.6892
TLR10	4.79872	3.39398	6.79438	6.10416	6.62038	5.89398	7.17687	5.9485	4.97814	6.12266	5.93048	5.45357	5.81352	6.79262	7.75604	6.53226	6.43874	6.84772	7.25485
TLR2	7.84439	7.20134	8.83413	7.79857	8.30702	8.02618	8.90213	8.00494	5.98355	8.05072	8.24123	6.79775	6.78876	8.09311	7.70347	9.25508	8.99004	7.2009	8.75379
TLR3	7.02292	6.92146	6.80252	6.45488	6.52085	6.54075	7.15957	7.29373	5.90585	7.71738	6.35361	6.07543	6.25011	7.52692	7.2734	6.8813	7.35586	6.47761	7.65905
TLR4	7.185	7.37697	7.7082	7.36206	9.21524	8.00339	7.74094	7.30845	6.24478	7.30486	7.67484	7.22743	6.69347	7.95884	8.36407	7.39495	8.5229	6.6922	8.2706
TLR5	6.25738	4.80337	6.33725	5.86112	7.17293	6.27809	7.13171	5.55677	5.76835	6.31204	5.75299	5.6093	6.79642	7.12118	7.2695	6.40139	6.73523	6.80858	6.30855
TLR6	5.56077	5.52326	6.2447	6.82086	6.76826	5.87933	6.64354	6.10847	5.53757	5.78184	6.23467	6.40027	5.64548	6.21098	7.05036	6.06548	6.57878	5.54843	7.66123
TLR7	4.3116	6.73828	7.58974	5.86112	7.26662	6.78505	5.98229	6.68076	5.73021	6.97681	5.41789	6.06078	6.10337	7.44258	7.82284	5.73271	8.04686	6.03509	7.79596
TLR8	5.70729	5.85341	7.40028	6.32656	7.54759	6.26688	7.00855	6.9367	5.32374	6.36543	6.36738	5.28738	5.12483	7.31878	7.97684	6.26688	7.9966	6.3693	7.33875
TLR9	4.01022	4.58381	5.43211	4.55237	5.90614	5.3264	5.7443	4.94379	3.24478	6.00364	5.52622	5.46844	6.00758	5.59331	6.09957	4.48052	4.98106	4.64046	5.46609
TMBIM1	10.9923	11.2025	10.0718	10.7755	10.7834	10.9933	11.0387	10.2856	10.3549	11.6854	11.7375	10.9482	10.4905	10.9263	10.5178	11.6362	10.7633	10.318	11.4743
TMEM173	9.26121	9.08311	8.41562	8.97252	9.18149	9.17961	9.44687	8.58802	9.34282	9.46243	10.3263	7.80509	9.57872	8.6384	9.11488	9.0796	9.16216	8.83892	9.35496
TMEM246	7.25891	5.85341	7.51493	4.60073	6.25191	5.67062	6.45142	5.68076	5.4227	5.53443	6.3708	5.31232	5.43576	6.59712	8.70924	6.63049	5.24409	6.7	4.45611
TMPO	8.8827	8.61678	8.20534	9.46471	9.00241	9.32451	9.1567	9.4583	8.64225	8.54482	7.89288	9.26785	8.90586	8.71669	8.84268	8.84792	8.65988	8.59413	8.91098
TNF	5.91225	6.06641	7.32317	7.71316	7.31836	6.98024	8.02774	6.82083	5.55221	6.72922	5.85916	6.76499	6.54215	7.01406	8.19117	7.06548	7.76904	6.68829	7.54357
TNFAIP3	7.04086	6.30687	8.21146	8.05149	7.85839	7.45148	9.33604	9.63111	6.18024	6.94209	8.41209	8.62183	8.49112	9.28077	8.73141	8.56512	9.48991	7.53541	8.59339
TNFAIP8	7.6276	7.25196	8.141	7.60271	8.75789	7.71336	8.54179	8.38684	7.2738	7.53075	7.99067	6.8498	7.41102	9.21594	8.37955	7.90414	8.82838	7.51124	8.7135
TNFRSF10A	7.24195	6.31284	8.20687	6.87757	7.39799	6.91424	8.1612	6.50018	5.45424	7.74627	7.50301	6.01086	6.67903	8.34395	7.46824	7.3971	7.66513	6.66457	7.58539
TNFRSF10B	9.6412	10.1434	10.246	9.53277	9.06601	9.87546	10.3132	9.34595	9.33701	9.86833	10.1686	9.65918	9.36602	8.95291	8.61084	10.1389	9.25308	9.05651	8.99095
TNFRSF10C	4.67548	5.10823	5.6326	6.05872	6.37646	5.50875	6.77174	4.45459	3.53757	5.93467	7.12948	5.15573	5.73195	6.02542	6.31945	6.89353	5.81833	5.01022	6.15655
TNFRSF10D	6.41704	5.64191	7.13133	5.95092	6.91737	6.74521	7.2529	5.70321	5.11268	6.83261	6.27541	6.2318	6.06581	6.10788	7.38226	6.34463	5.70643	6.07762	5.93724
TNFRSF11A	5.95072	5.30087	6.95817	6.38295	6.9322	6.80533	6.65299	5.60527	5.46975	7.17396	5.61549	6.60258	5.87633	6.36646	7.3604	5.9296	6.1743	6.55704	6.27487
TNFRSF11B	3.92002	3.56391	5.89867	5.28276	5.511	6.6655	6.07643	5.42787	6.11761	5.81049	5.72652	6.07056	5.94345	5.20099	6.49691	5.40566	5.69475	5.81578	4.69558
TNFRSF12A	7.69715	7.11849	8.05589	7.86772	7.99537	9.33098	8.98597	10.0865	7.05471	8.31633	8.73915	8.16603	8.42715	7.62539	7.61392	8.90263	9.26399	7.84948	10.2125
TNFRSF13B	3.68464	4.43838	6.02231	4.43279	5.78878	5.33071	5.89208	4.94379	4.67774	5.2655	4.32213	5.67489	5.21337	5.64578	6.75045	4.69129	4.89179	5.71162	5.20505
TNFRSF13C	6.74719	6.82861	5.61884	7.35268	6.25191	7.33394	6.07118	6.83106	6.40667	5.897	5.30076	6.54059	6.90143	6.50274	7.37864	5.62684	5.6711	8.16332	7.23163
TNFRSF14	9.13617	8.38124	6.90813	11.9527	9.14375	9.06293	8.34396	6.44795	8.1696	7.42355	7.69819	8.79922	8.2522	7.43408	8.02858	7.77462	6.63488	9.21526	7.55531
TNFRSF17	4.48939	4.73383	7.2684	5.07022	6.03542	6.38149	6.82121	5.59929	4.53757	5.76102	4.41789	6.22743	5.8943	6.97943	7.45798	5.56703	6.29913	6.41739	6.52936
TNFRSF18	5.7559	6.11508	4.92873	5.79338	6.30417	6.56475	6.21819	6.26005	3.67774	5.68349	6.13754	5.86111	5.38584	6.90451	7.08409	5.03821	6.48356	5.59099	6.25197
TNFRSF19	9.71932	9.21096	11.2476	10.1122	7.90426	9.90197	8.54221	9.34193	10.3841	8.26254	11.4514	10.302	9.54585	8.60566	8.70491	10.8041	8.25009	9.40731	8.09997
TNFRSF1A	9.5124	9.50577	9.15814	9.81018	9.86903	10.0148	9.67847	10.4597	9.04762	9.67182	9.81304	9.42049	8.65289	9.58566	8.67792	10.3377	10.2094	9.0888	10.1127
TNFRSF1B	7.55828	8.25352	7.33725	8.11669	8.63406	8.07069	8.90343	7.58425	5.56671	7.77563	8.92175	6.98523	6.97756	8.72281	8.45196	8.46319	9.24659	6.84421	9.57851
TNFRSF21	8.77586	9.76956	12.7618	9.29567	9.76205	9.46061	9.28222	10.6799	10.3346	8.32131	9.52507	8.50947	9.14523	8.62912	9.70021	10.0618	9.25109	9.29143	8.79991
TNFRSF25	7.745	7.16217	6.98345	7.16708	8.09432	7.36266	7.3604	6.75518	7.21977	6.37093	8.24496	7.45916	5.8248	8.62819	7.63076	7.88284	8.21269	8.06257	8.07572
TNFRSF4	3.95072	3.94857	4.3841	4.98775	4.76412	3.68416	4.61585	4.31576	1.24478	3.19274	4.39117	2.71909	1.82105	5.63098	4.16828	3.36234	4.99064	2.97208	5.38422
TNFRSF8	5.74281	6.00869	5.62803	5.56867	6.68312	6.48185	6.48164	5.80534	3.90014	6.19585	6.06333	6.17399	5.59803	6.51891	7.45798	4.54394	5.23605	5.69611	5.72913
TNFRSF9	8.82173	6.87376	7.24768	8.3373	8.14454	7.52201	7.55888	7.50179	7.29354	7.46533	7.04631	7.55808	7.36408	7.61791	8.70924	7.74794	7.67408	8.84068	8.18856
TNFSF10	8.97426	9.55574	9.81691	8.27905	9.75058	8.98606	9.0158	9.58727	7.00767	9.20666	8.93279	8.33786	7.84064	10.9829	9.72928	8.68338	10.5736	9.04661	9.71559
TNFSF11	3.82381	3.67938	6.32882	4.53588	5.95053	5.6638	6.24286	4.91522	5.25377	5.48958	4.36395	5.64247	5.43085	5.62352	7.01115	5.56703	4.52042	6.01022	4.45611
TNFSF12	9.80503	9.96857	7.93152	9.08729	9.09019	9.06746	8.50132	7.85633	7.8447	9.15414	9.31148	9.49638	9.81187	8.44892	7.6216	8.00055	8.55071	8.61594	8.86644
TNFSF13	7.69375	7.61798	7.58738	7.94468	8.30274	8.5897	8.72251	7.79493	7.36994	7.93188	7.44899	7.06812	7.57816	8.05759	5.37138	7.3513	8.86337	7.05347	8.31685
TNFSF13B	7.77103	8.58627	10.0631	7.69842	9.27392	7.60981	8.18777	9.04395	6.65078	8.6265	8.12036	7.44607	7.55689	9.35862	8.76992	7.62867	9.8588	6.94609	9.6277
TNFSF14	4.76457	5.08048	5.46837	5.26286	6.27537	5.33071	6.21477	5.07872	3.13231	5.72278	4.88811	5.47582	5.5353	6.14481	6.78641	5.85653	5.90705	5.72697	6.13793
TNFSF15	4.10878	4.43838	5.51864	4.86112	5.89861	6.3112	8.2386	4.99928	4.60936	5.10955	5.32918	5.49047	5.10028	5.99685	6.83478	6.24319	4.72952	6.08954	6.24038
TNFSF18	4.36955	4.27662	6.83264	6.65899	6.01466	6.38978	7.03961	5.92002	5.88864	6.18025	3.58044	6.51216	6.2529	5.81897	8.34286	6.29941	6.08315	6.51346	5.82534
TNFSF4	6.32631	6.9524	7.72328	7.38985	7.13496	7.22115	6.9234	7.80534	6.13718	6.85636	5.69955	7.85688	7.49936	6.7759	7.79594	6.83133	7.5336	7.25748	6.07409
TNFSF8	5.46301	4.46007	5.86798	5.44166	7.31836	6.01416	6.38599	5.70877	4.91154	6.10625	6.03341	5.06078	5.39091	7.34622	6.72786	5.75967	6.52042	5.93951	6.6171
TNFSF9	7.59032	6.53353	6.80252	7.71864	6.74324	6.48766	6.66265	7.65074	6.87414	6.47687	6.20429	6.09473	5.45526	5.94396	7.46483	6.65224	7.08763	6.76092	5.76192
TOLLIP	9.49037	9.40381	8.08537	9.28276	8.81603	9.14237	8.64397	7.88116	8.28041	8.65499	8.98844	9.47904	9.16313	8.80996	7.76992	8.61212	7.82101	8.64955	8.84652
TOP2A	8.46102	8.61194	9.01488	10.8694	9.43166	10.4161	10.0607	10.8171	10.7258	8.71414	7.91883	10.2837	9.24136	8.85284	9.887	10.0946	9.76031	8.8669	9.63823
TP53	9.18459	9.92097	8.86943	9.93017	8.24599	9.08863	8.8048	7.62009	9.94175	8.76469	9.72886	9.13607	9.05667	8.88438	8.06056	8.87669	8.00727	9.00708	8.37894
TP63	7.23105	7.37412	-0.671182	3.95092	4.47092	6.24648	6.3326	-20	5.74304	-0.665242	6.60099	4.53354	0.821053	8.45418	3.93184	6.58221	2.79663	8.05347	6.13168
TPSAB1	9.99626	9.61133	7.55884	8.52756	11.819	6.8998	6.73239	2.14583	6.58107	6.27434	10.4587	8.08993	6.04987	9.18525	4.91194	8.71128	8.76904	7.99762	7.83501
TPX2	8.23729	7.98644	8.39625	9.99456	9.19462	10.0086	10.0334	10.5803	10.3378	9.50124	8.17032	10.7268	10.0469	8.46465	9.52174	9.11069	9.53523	7.89435	9.29741
TRABD2A	4.26351	4.85341	5.21146	5.39672	6.29846	5.94832	6.31229	5.43459	4.53757	5.68791	4.70499	5.58903	6.99598	6.11322	6.99941	6.74288	5.03764	5.91292	5.71245
TRAF2	8.38298	7.94857	7.97897	8.50551	8.29559	8.6608	9.13368	8.16416	8.67941	8.21587	8.70837	8.84624	8.71081	8.76069	8.53318	8.27858	8.13486	8.47307	8.45611
TRAF3	7.14739	6.94857	6.70168	7.87593	7.96323	7.59015	7.69105	7.40065	7.4107	7.22958	7.18498	7.17399	7.49818	7.39082	7.15565	7.83767	7.14241	7.33715	8.08547
TRAF6	8.46567	7.87981	7.29027	8.35855	7.54759	8.42045	7.8659	7.21973	7.88431	7.90841	8.24216	8.2947	8.08862	7.45943	7.84137	7.86587	7.57878	8.12473	8.11273
TRAP1	9.84796	9.4205	9.5997	9.69331	8.89861	9.87362	9.17372	9.29096	10.2318	9.52304	9.24356	9.66806	9.74116	8.96032	9.27729	9.69347	8.69695	9.63995	9.48708
TRAT1	4.63825	5.90968	6.56004	5.52756	6.50109	5.87639	6.26454	6.19815	4.66432	5.98939	4.6941	5.43097	5.79068	7.63469	6.82948	6.09754	7.05144	6.23619	6.62604
TREM1	5.13575	5.27662	6.49121	6.83103	7.31836	8.09244	9.33862	6.99246	5.71076	6.7673	8.35188	7.33279	6.50288	6.21098	7.57965	9.33234	6.49033	6.57412	7.80975
TREM2	6.04264	8.4205	7.79846	8.35972	9.7065	9.04959	8.20805	8.02848	6.91154	7.84651	6.50457	8.13491	7.53301	7.8906	8.01698	7.08693	8.41579	7.74404	8.23017
TRIM21	7.73401	8.24104	7.96997	7.19097	8.18691	8.31284	8.09537	8.01956	6.58107	8.3284	7.68862	6.94857	7.29814	8.48742	7.94046	7.28091	8.31066	7.05042	9.00129
TRIM22	8.13324	8.7863	8.04135	6.97252	8.26222	6.89835	7.76603	7.53815	6.18495	9.01907	6.94662	6.34089	6.42344	9.34395	8.13541	6.67721	8.6425	7.86343	9.61766
TRIM29	10.8334	9.94569	5.04306	7.60073	5.86034	9.39184	9.32988	4.50658	9.22607	5.77355	10.4651	8.18304	5.91205	12.2987	8.06395	9.98564	7.37246	11.726	8.71245
TRIM59	6.73622	5.7603	7.2684	6.25784	7.97043	7.13499	7.1069	6.54438	7.51157	7.35435	6.24216	6.2705	6.99764	6.78929	7.49021	6.85341	7.44398	6.74969	7.67205
TRIP13	7.43071	6.58874	7.31466	8.1644	8.12369	7.94762	7.7418	8.3194	8.20014	7.38188	6.98062	8.44795	8.44554	6.94396	7.69476	7.65224	7.29527	7.61388	7.87677
TROAP	7.37663	7.14887	6.21451	10.1821	8.16038	8.44999	9.05024	9.0423	8.85063	6.99475	6.72385	8.51843	8.27775	7.17062	7.64741	7.82815	8.09875	7.55704	8.7374
TSG101	9.92269	9.94665	8.76449	9.60321	9.06517	10.1874	10.0171	8.7498	9.47697	10.1537	10.1558	10.2529	10.1934	9.59997	9.80305	9.675	9.06739	9.59518	9.31961
TTK	5.41978	5.57389	5.88341	7.72047	6.14772	7.26124	6.90205	7.6435	7.89152	6.35713	5.3708	7.63425	6.00427	5.88282	6.28891	6.84399	6.91714	5.89265	6.39471
TUBB	11.7076	10.2774	11.4868	12.461	12.0887	11.381	12.4669	13.1257	12.8991	12.3327	11.5967	11.5049	12.7009	10.9097	11.779	11.6673	12.4531	11.7855	11.3847
TWIST1	8.87372	9.21894	8.68086	8.41148	9.03198	8.96576	8.23626	10.7471	7.78859	6.67461	9.05112	10.069	6.65183	8.43088	9.72928	9.17534	9.9206	8.30556	7.66773
TWIST2	8.35313	8.89283	7.02056	6.8743	9.50109	7.67741	7.88462	6.88362	6.34492	7.37505	11.1618	6.79185	6.93653	8.4394	7.02047	8.96913	9.15897	8.17316	8.57966
TXLNA	10.7648	11.1312	9.41562	10.6451	9.83589	10.7999	10.6373	10.7664	10.7595	10.2649	10.8593	10.9184	10.623	10.0538	11.0176	10.2827	10.5414	10.1502	10.7584
TXNIP	12.0884	10.9679	9.75377	10.8192	10.9954	10.55	10.5949	10.0679	10.4729	10.9097	10.7917	10.7044	10.118	11.9573	9.47249	11.4732	11.4527	10.8926	11.2002
TYK2	10.301	9.84674	9.25437	10.9631	9.40066	9.21911	9.42328	9.66046	10.3365	9.56958	9.84968	9.5954	9.62814	9.28786	9.70021	9.38254	9.79424	9.644	10.4435
TYMS	10.6723	9.35398	9.84673	10.9382	10.2721	10.8042	10.8609	11.3136	11.2777	9.85021	8.70905	9.76198	11.3066	9.93306	11.1727	10.8458	10.1004	11.2193	10.3044
TYROBP	8.85051	10.1121	9.77564	9.33134	11.3397	10.0106	9.82611	9.96311	8.0379	9.44524	9.11476	8.93993	8.36666	10.2766	9.45153	9.33178	10.9537	7.69025	10.4754
UBA6	9.50854	9.46007	9.22401	9.84071	9.08273	9.75487	9.20821	9.72189	8.6371	9.17081	9.70566	9.69677	9.07923	9.37979	9.6216	9.27741	9.14831	8.89859	9.369
UBE2C	8.38368	7.44383	8.98881	9.24459	9.37034	9.1285	9.81855	10.7167	9.99096	9.20126	8.11935	9.6608	9.51367	8.53886	9.55138	9.1615	9.72737	8.92212	9.52698
UBE2T	6.93545	6.73828	7.25511	9.04713	7.62952	8.31665	8.87592	8.91762	8.12743	6.94578	6.32213	9.49547	8.66602	6.84485	7.22986	8.21667	7.83704	7.41265	7.86173
UBE3A	10.0292	9.4087	8.65973	9.76624	9.08853	9.61534	9.36654	9.48811	8.77773	9.60447	8.89109	9.74833	8.47986	9.05759	9.18081	9.44306	9.09875	9.9391	9.41482
UHRF1	8.34014	7.59365	7.39086	9.33492	8.84278	9.2975	8.70727	9.97959	8.7707	7.56718	7.44412	8.77699	8.53129	7.91676	8.02511	7.90565	8.76346	8.51787	8.70298
ULBP1	5.84439	5.54373	7.80151	6.62041	6.90989	7.32856	7.75652	6.47104	7.3925	7.09797	5.46988	7.65553	6.6391	6.97358	8.61238	7.36014	6.60086	8.12473	6.15037
UNC5D	4.56077	4.00869	6.39491	4.80718	6.46583	5.85259	6.33331	4.33026	4.13231	5.04212	5.12544	4.77997	5.5535	5.6384	7.15776	5.75967	4.21167	6.31447	4.45611
UPK2	4.13575	4.97894	3.51864	3.90029	4.17916	4.09244	4.19349	2.6864	3.90014	3.48451	3.81963	3.768	4.35503	3.98526	4.40023	3.25271	3.03764	4.57412	2.19308
UPK3A	4.92776	2.48144	4.37321	4.64752	5.27537	5.41437	5.15154	4.31576	3.70422	4.35713	3.89763	5.36096	5.57148	5.5068	6.09075	4.27157	4.01902	5.63233	4.85604
USP9Y	7.361	8.04503	-0.349254	6.12084	8.08605	-20	5.53704	-20	5.2979	-2.66524	8.42449	7.36692	7.67176	-20	-20	6.21424	-20	-20	8.2243
VAV1	6.77747	6.9827	8.02839	7.72047	8.75372	7.61069	7.84882	7.50818	5.87122	7.17554	7.83829	6.90277	6.82105	8.55659	7.74343	7.40353	8.89051	6.29401	8.93724
VCAM1	6.92776	8.97894	8.83165	6.64752	7.85451	6.49344	7.29186	8.11894	5.4227	7.48578	6.26441	6.42716	6.62195	8.32224	8.38948	7.32671	8.91589	7.28107	6.84843
VEGFA	8.13825	7.62039	12.5452	10.3373	8.44788	9.56726	10.2594	11.4856	9.20537	8.03346	8.16047	9.30974	6.94172	8.23074	8.20758	10.0909	9.96534	9.14058	8.3251
VEGFC	3.77318	4.6228	4.41628	5.60073	7.35184	7.41539	4.48369	6.59629	3.41471	4.56358	6.08433	4.616	3.75965	5.44892	4.52338	4.61949	6.47334	3.80858	6.31409
VSIR	7.88767	8.06287	6.46581	7.73679	7.94871	7.24762	6.97758	6.45789	5.56671	7.2655	8.13955	6.34089	6.06898	7.96918	6.99232	6.85653	8.10649	6.68436	9.07409
VSNL1	6.79872	7.5488	6.16802	5.60073	5.90614	7.81229	7.50798	5.27886	6.0418	5.72278	7.98844	7.24265	5.48402	9.16934	7.30044	7.15707	5.38159	8.11163	6.30855
VTCN1	4.62879	3.56391	5.46837	4.41486	5.54034	5.3264	6.25919	5.35174	4.41471	5.60622	3.93511	5.29574	5.97418	5.78595	7.30044	4.73271	5.73523	6.20912	3.95861
VWDE	4.67548	2.91754	6.02579	5.02367	5.00768	5.69758	6.15492	5.27136	6.08776	5.18651	3.85916	6.09473	6.18446	5.37979	7.00411	5.01601	5.07416	5.85123	5.26347
VWF	8.86468	8.28425	7.79642	8.37255	9.44724	7.39288	7.95639	8.23426	7.99029	7.2714	8.31148	8.16032	7.40476	7.9677	8.11271	8.6405	9.88859	8.02115	7.71245
WARS	8.95876	9.50251	12.6316	10.7654	10.0673	10.0543	11.6047	12.646	9.14806	11.7876	11.0428	11.7625	10.6533	11.7983	12.1429	11.9038	13.3767	10.3754	12.2346
WASHC4	10.5393	10.6464	8.98077	10.8253	9.75737	10.2877	9.87899	9.12779	9.46347	9.98446	9.77221	10.4489	9.76186	9.57313	9.3627	9.97309	9.36557	9.42094	9.64264
WDHD1	5.9239	5.91754	5.75927	8.21447	7.40598	7.45642	7.02991	7.57515	7.04439	5.81049	5.90709	7.25772	7.73294	6.10788	6.76992	6.88743	6.67408	6.76464	7.12224
WDR60	8.81706	9.11251	8.69896	9.64512	8.20229	8.54307	8.18642	8.58651	9.0268	8.0988	8.53235	9.40607	9.63617	7.48434	7.99468	8.66745	7.84235	8.8669	7.99009
WDR76	8.29749	8.1737	7.75298	9.06878	8.60889	9.1558	9.09035	9.86631	8.09153	8.32699	7.48259	8.7307	7.80405	7.79594	8.3604	8.17095	8.73808	8.66656	8.65251
WNK2	4.12233	4.25196	6.68417	5.55237	4.82897	6.64314	4.01698	5.24099	6.88864	0.656687	2.45706	7.37878	6.82668	6.74187	4.98995	3.25271	5.21984	6.77575	4.26347
WNT5A	8.18902	7.5181	6.89106	6.83777	7.72419	7.61689	8.85702	6.44463	7.54491	5.40622	9.65357	7.59582	6.66235	8.77842	6.66683	9.32276	7.48695	9.39415	8.28619
WNT7B	5.69828	4.48144	4.48869	4.92583	5.511	5.75968	5.24174	4.34461	3.24478	4.55393	5.44412	5.87792	5.50755	5.39739	6.13004	4.34463	3.90198	5.79408	4.49564
XAF1	10.6466	10.5844	10.3304	8.68446	9.71832	8.84016	9.92481	10.0072	7.4736	11.4653	8.12948	8.7113	7.6391	11.4243	9.9	8.43419	10.956	9.16825	11.7604
XAGE1B_1E	2.87272	6.75153	-20	1.6779	3.36557	10.3988	10.8168	2.27136	8.71158	-2.66524	1.35014	10.5059	-0.441982	-20	-1.25798	4.91168	2.70643	1.16473	-20
XAGE2	1.90443	1.97894	5.5956	4.22222	4.66103	5.93422	4.39037	3.89586	2.38229	5.67461	3.20429	4.694	4.14298	5.37979	7.15776	3.09225	3.48016	5.45935	2.98663
XAGE3	-20	-20	-0.0862194	-0.322102	2.12853	-3.0573	1.38226	-1.3136	-20	-1.66524	1.35014	-1.13889	-2.76391	0.352994	-20	1.17471	-20	1.16473	-20
XAGE5	4.79872	4.06641	7.64736	5.35972	5.69622	6.54075	6.78859	5.79493	5.39046	6.84651	3.97163	6.08993	5.71182	6.56634	8.92255	5.74625	5.88666	7.24154	4.9444
XCL1	6.27871	4.09442	6.59091	6.08729	5.94323	6.12757	7.41717	5.87623	5.37407	5.79828	5.06756	6.81821	6.61763	5.99685	7.80001	6.25271	5.51379	6.46394	5.58081
XCL1_XCL2	6.57316	6.25817	7.35949	6.60073	6.85256	6.75808	8.34991	7.19618	6.01561	7.04556	5.50145	7.32872	7.36923	7.82223	8.53643	6.95023	7.28362	7.08954	7.32785
XCR1	3.35814	4.00869	5.66421	4.75115	5.5973	5.1076	5.98094	5.07872	3.59528	5.67015	4.66093	5.16489	5.86545	6.23564	6.37864	4.6047	4.95191	5.78678	5.47601
YWHAZ	13.1287	12.7988	12.2833	13.6443	12.4282	13.0635	12.664	12.5613	13.7422	13.261	13.1363	13.445	12.5205	12.5889	12.6822	13.212	12.2765	13.3707	12.8199
ZAP70	5.33506	6.1884	5.58621	5.13733	6.64761	6.53515	5.67349	5.89586	4.59528	5.85046	5.59807	5.68766	5.03699	7.46569	6.97564	5.67721	6.37795	5.83715	7.21396
ZBTB46	5.9239	5.69776	6.73183	6.56054	6.51593	6.84054	6.78346	6.3764	6.36165	7.15174	5.56857	6.73763	6.20763	6.41044	7.14503	8.11853	6.78014	6.46851	5.69558
ZEB1	4.98819	5.03784	6.19918	5.70027	6.58327	5.48573	6.4745	5.59329	5.14203	6.2235	5.92117	5.76198	5.53071	5.80585	7.29469	5.95315	6.25208	5.55704	5.55297
ZIC5	5.71178	2.09442	6.20226	4.90029	6.57384	5.37315	6.38124	5.04395	5.16126	5.14854	4.62698	4.9055	4.94345	5.33485	6.5622	5.52048	5.05602	5.96563	4.28619
ZNF14	7.4723	6.37126	7.63374	8.05728	7.26369	6.84507	6.99409	6.90799	7.46975	7.67238	7.31682	6.8807	7.58039	6.85125	9.20299	7.768	6.90705	7.4455	6.93004
ZNF205	7.56698	8.04862	7.79132	7.84615	7.5524	8.06488	7.76291	7.96717	6.87122	8.01248	8.04202	8.09593	8.14148	7.23319	7.83873	7.82974	7.83837	8.11601	7.56231
ZNF74	7.57192	7.10479	6.7082	7.59875	6.80902	7.60358	6.72211	7.42955	7.62156	6.18338	6.18498	7.70817	7.96316	6.55854	8.00294	6.46011	6.68593	7.25748	6.79794
ZWILCH	7.82381	7.43015	7.50125	8.32536	8.35322	8.77638	8.9975	9.34417	8.52184	7.85341	7.74246	8.5546	9.18409	7.65129	8.5102	7.78942	8.41312	8.57199	8.61374
ZYX	10.4933	10.6782	10.6493	10.5124	11.5011	11.7032	11.0666	11.4714	11.2858	10.7826	11.3	10.5142	11.1661	10.4428	9.70311	11.1074	11.5694	10.6995	11.3234
