# Supplementary material for: Integrative Molecular and Immune Profiling in Advanced Unresectable Melanoma: Tumor Microenvironment and Peripheral PD-1+ CD4+ Effector Memory T-Cells as Potential Markers of Response to Immune Checkpoint Inhibitor Therapy
Source: Cancers (Basel). 2025 Jun 17;17(12):2022. doi: 10.3390/cancers17122022 (PMC12190280; doi:10.3390/cancers17122022)
Supplement: Supplementary file 1 [file cancers-17-02022-s001.zip › Supplementary Table S5.xlsx]

## Sheet: README
Variable	Description
S5	Log-rank analysis
probe_ID	Name of the probe specified in the Precision ImmunoOncology panel from HTG Molecular, Inc.
HUGO_ID	Standard nomenclature developed by HUGO (Human Gene Organisation) Gene Nomenclature Committee (HGNC). Some genes have shown a change in nomenclature according to HUGO guidelines. The probe_IDs that were not found in the HUGO database have been deleted. If the probe_ID generically corresponds to the different subunits of a protein without specifying which, it has been eliminated. For the purpose o…
p_value	The p_value indicates the statistical significance of the melanoma-specific survival difference between high and low expression groups for each gene.

## Sheet: S5
probe_ID	HUGO_ID	p_value
A2M	A2M	0.282585
AADAT	AADAT	0.058266
ABCB1	ABCB1	0.187723
ABCB11	ABCB11	0.885416
ABCC2	ABCC2	0.045692
ABCC6	ABCC6	0.334117
ABCF1	ABCF1	0.671845
ABCG2	ABCG2	0.290763
ABHD1	ABHD1	0.110681
ABL1	ABL1	0.275314
ABL2	ABL2	0.935133
ACKR3	ACKR3	0.0235646
ACP6	ACP6	0.841092
ACTG2	ACTG2	0.882761
ACTR3B	ACTR3B	0.933679
ADA	ADA	0.99267
ADAM17	ADAM17	0.802773
ADCY1	ADCY1	0.519385
ADD2	ADD2	0.673974
ADGRE5	ADGRE5	0.979126
ADORA2A	ADORA2A	0.974182
ADORA2B	ADORA2B	0.96726
ADRB2	ADRB2	0.454139
AGER	AGER	0.993967
AHR	AHR	0.807123
AICDA	AICDA	0.940499
AIF1	AIF1	0.0867124
AKT1	AKT1	0.781219
AKT3	AKT3	0.781219
ALCAM	ALCAM	0.00102174
ALOX15B	ALOX15B	0.459021
ALOX5	ALOX5	0.768894
ANAPC1	ANAPC1	0.0349126
ANKRD30A	ANKRD30A	0.14762
ANLN	ANLN	0.930441
ANP32B	ANP32B	0.449959
ANPEP	ANPEP	0.218477
ANXA1	ANXA1	0.0385934
APAF1	APAF1	0.506106
APC2	APC2	0.265577
APOE	APOE	0.482863
APP	APP	0.745764
ARG1	ARG1	0.573497
ARG2	ARG2	0.896299
ARHGAP11A	ARHGAP11A	0.412337
ARHGAP11B	ARHGAP11B	0.852904
ARHGDIB	ARHGDIB	0.516699
ARHGEF26	ARHGEF26	0.651572
ARMCX6	ARMCX6	0.573383
AS3MT	AS3MT	0.369575
ASCL1	ASCL1	0.885416
ASF1A	ASF1A	0.810986
ASF1B	ASF1B	0.788301
ASPM	ASPM	0.83727
ASRGL1	ASRGL1	0.940499
ATF1	ATF1	0.0403734
ATF2	ATF2	0.290127
ATF3_activating	Excluded	0.254993
ATF3_repressing	ATF3	0.970867
ATG12	ATG12	0.491659
ATG16L1	ATG16L1	0.470123
ATG5	ATG5	0.194559
ATG7	ATG7	0.473314
ATM	ATM	0.342432
ATOH1	ATOH1	0.940499
ATP5F1	Excluded	0.573497
ATXN1	ATXN1	0.233391
AUNIP	AUNIP	0.341611
AURKA	AURKA	0.377031
AURKB	AURKB	0.98589
AXIN1	AXIN1	0.419315
AXIN2	AXIN2	0.41766
AXL	AXL	0.30665
B3GAT1	B3GAT1	0.120387
BAGE	BAGE	0.215492
BAGE_family	Excluded	0.303748
BAGE2_BAGE3	BAGE2	0.667122
BAGE4_BAGE5	BAGE4	0.698106
BATF	BATF	0.940853
BATF2	BATF2	0.108909
BAX	BAX	0.505441
BCL10	BCL10	0.15102
BCL2	BCL2	0.578381
BCL2L1	BCL2L1	0.233321
BCL2L11	BCL2L11	0.24462
BCL6	BCL6	0.971704
BEX1	BEX1	0.92527
BEX2	BEX2	0.904029
BID	BID	0.0727625
BIRC5	BIRC5	0.951682
BLK	BLK	0.233321
BLNK	BLNK	0.454139
BMI1	BMI1	0.916641
BMP6	BMP6	0.123197
BMP7	BMP7	0.606551
BNC1	BNC1	0.279202
BORA	BORA	0.635791
BRCA1	BRCA1	0.49149
BRCA2	BRCA2	0.41766
BRIP1	BRIP1	0.15102
BRMS1L	BRMS1L	0.72384
BST2	BST2	0.566264
BTK	BTK	0.0867124
BTLA	BTLA	0.554646
BUB1	BUB1	0.377031
BUB1B	BUB1B	0.504849
C11orf71	C11orf71	0.46107
C17orf80	MTNAP1	0.962782
C19orf66	SHFL	0.651572
C1orf56	C1orf56	0.885416
C1QA	C1QA	0.275512
C1QB	C1QB	0.275512
C20orf24	RAB5IF	0.991282
C3	C3	0.0171598
C3AR1	C3AR1	0.957007
C4A_C4B	C4A	0.961987
C5	C5	0.438458
CA4	CA4	0.380915
CALML3	CALML3	0.215492
CAMP	CAMP	0.530381
CARD11	CARD11	0.363903
CASP1	CASP1	0.944047
CASP10	CASP10	0.701792
CASP3	CASP3	0.768228
CASP4	CASP4	0.971704
CASP5	CASP5	0.307309
CASP8	CASP8	0.899667
CAV1	CAV1	0.239304
CBLB	CBLB	0.936054
CCDC138	CCDC138	0.0349126
CCL1	CCL1	0.822716
CCL11	CCL11	0.126416
CCL13	CCL13	0.496154
CCL14	CCL14	0.65689
CCL15	CCL15	0.23435
CCL16	CCL16	0.912627
CCL17	CCL17	0.89701
CCL18	CCL18	0.553551
CCL19	CCL19	0.553266
CCL2	CCL2	0.496154
CCL20	CCL20	0.465297
CCL21	CCL21	0.218477
CCL22	CCL22	0.508742
CCL23	CCL23	0.92527
CCL24	CCL24	0.940499
CCL25	CCL25	0.644768
CCL26	CCL26	0.109829
CCL27	CCL27	0.819921
CCL28	CCL28	0.319547
CCL3	CCL3	0.940499
CCL4	CCL4	0.957007
CCL5	CCL5	0.532067
CCL7	CCL7	0.987599
CCL8	CCL8	0.275512
CCNA2	CCNA2	0.0912489
CCNB1	CCNB1	0.962782
CCNB2	CCNB2	0.873389
CCND1	CCND1	0.352954
CCND3	CCND3	0.505441
CCNE1	CCNE1	0.729536
CCNE2	CCNE2	0.0349126
CCNF	CCNF	0.788301
CCR1	CCR1	0.957007
CCR10	CCR10	0.508742
CCR2	CCR2	0.363611
CCR3	CCR3	0.885416
CCR4	CCR4	0.352204
CCR5	CCR5	0.985517
CCR6	CCR6	0.450891
CCR7	CCR7	0.913601
CCR8	CCR8	0.940499
CCR9	CCR9	0.940499
CCRL2	CCRL2	0.822716
CCT5	CCT5	0.22445
CD14	CD14	0.957007
CD160	CD160	0.940499
CD163	CD163	0.508366
CD180	CD180	0.275512
CD19	CD19	0.350655
CD1A	CD1A	0.857385
CD1B	CD1B	0.962076
CD1C	CD1C	0.369575
CD1D	CD1D	0.352204
CD1E	CD1E	0.940499
CD2	CD2	0.275512
CD200	CD200	0.904029
CD209	CD209	0.437315
CD22	CD22	0.332908
CD226	CD226	0.8038
CD24	CD24	0.279202
CD244	CD244	0.326399
CD247	CD247	0.179438
CD27	CD27	0.275512
CD274	CD274	0.739151
CD276	CD276	0.648786
CD28	CD28	0.307309
CD33	CD33	0.511269
CD34	CD34	0.581295
CD37	CD37	0.275512
CD38	CD38	0.814907
CD3D	CD3D	0.554646
CD3E	CD3E	0.0719435
CD3G	CD3G	0.554646
CD4	CD4	0.0289874
CD40	CD40	0.486785
CD40LG	CD40LG	0.940499
CD44	CD44	0.695507
CD47	CD47	0.282585
CD48	CD48	0.0867124
CD5	CD5	0.607783
CD52	CD52	0.363903
CD53	CD53	0.957007
CD55	CD55	0.350655
CD58	CD58	0.467691
CD59	CD59	0.745764
CD5L	CD5L	0.275512
CD6	CD6	0.77238
CD63	CD63	0.319547
CD68	CD68	0.215714
CD69	CD69	0.496154
CD7	CD7	0.403279
CD70	CD70	0.985517
CD72	CD72	0.0867124
CD74	CD74	0.472261
CD79A	CD79A	0.300944
CD79B	CD79B	0.821042
CD80	CD80	0.275512
CD83	CD83	0.953414
CD84	CD84	0.275512
CD86	CD86	0.275512
CD8A	CD8A	0.0867124
CD8B	CD8B	0.191924
CD96	CD96	0.179438
CD99	CD99	0.723361
CDC20	CDC20	0.900065
CDC25A	CDC25A	0.39371
CDC25C	CDC25C	0.70934
CDC45	CDC45	0.39371
CDC6	CDC6	0.900065
CDC7	CDC7	0.319296
CDCA2	CDCA2	0.0626885
CDCA3	CDCA3	0.940499
CDCA5	CDCA5	0.962782
CDCA8	CDCA8	0.981846
CDH1	CDH1	0.154176
CDH15	CDH15	0.0667788
CDH5	CDH5	0.0235646
CDK1	CDK1	0.930441
CDK4	CDK4	0.0349126
CDK6	CDK6	0.875631
CDKN1A	CDKN1A	0.955123
CDKN1B	CDKN1B	0.0281157
CDKN2A	CDKN2A	0.339772
CDKN3	CDKN3	0.930441
CDT1	CDT1	0.350655
CEACAM1	CEACAM1	0.444388
CEACAM5	CEACAM5	0.0596721
CEACAM6	CEACAM6	0.381351
CEACAM8	CEACAM8	0.362326
CEBPB	CEBPB	0.900865
CENPA	CENPA	0.900065
CENPE	CENPE	0.457697
CENPF	CENPF	0.3231
CENPH	CENPH	0.70934
CENPI	CENPI	0.900065
CENPL	CENPL	0.303748
CENPU	CENPU	0.606551
CENPW	CENPW	0.837223
CEP250	CEP250	0.788301
CEP55	CEP55	0.259646
CES1	CES1	0.88512
CGREF1	CGREF1	0.93035
CHDH	CHDH	0.608564
CHGA	CHGA	0.940499
CHIT1	CHIT1	0.668984
CHMP4B	CHMP4B	0.578381
CHRM2	CHRM2	0.885416
CHRM3	CHRM3	0.977827
CHST10	CHST10	0.0349126
CHUK	CHUK	0.501147
CIITA	CIITA	0.109829
CIP2A	CIP2A	0.386319
CKAP2	CKAP2	0.169515
CKAP2L	CKAP2L	0.303748
CKLF	CKLF	0.962076
CLCA2	CLCA2	0.279202
CLDN3	CLDN3	0.39371
CLEC12A	CLEC12A	0.532067
CLEC2B	CLEC2B	0.519844
CLEC4A	CLEC4A	0.768894
CLEC4C	CLEC4C	0.92527
CLEC5A	CLEC5A	0.957007
CLEC6A	CLEC6A	0.283437
CLEC7A	CLEC7A	0.508366
CLEC9A	CLEC9A	0.885416
CLSPN	CLSPN	0.947387
CMA1	CMA1	0.00865177
CMKLR1	CMKLR1	0.294101
CNNM1	CNNM1	0.243916
CNTLN	CNTLN	0.337326
COCH	COCH	0.0944244
COL1A1	COL1A1	0.158055
COL1A2	COL1A2	0.158055
COL3A1	COL3A1	0.158055
CORO1A	CORO1A	0.0867124
CPA3	CPA3	0.12006
CPE	CPE	0.581295
CR1	CR1	0.137788
CR2	CR2	0.481187
CREB1	CREB1	0.0819676
CREB5	CREB5	0.77608
CREBBP	CREBBP	0.896176
CRISPLD1	CRISPLD1	0.156234
CRMP1	CRMP1	0.41766
CRP	CRP	0.885416
CRTAM	CRTAM	0.554646
CSF1	CSF1	0.275512
CSF1R	CSF1R	0.957007
CSF2	CSF2	0.768894
CSF2RA	CSF2RA	0.496154
CSF2RB	CSF2RB	0.496154
CSF3	CSF3	0.408736
CSF3R	CSF3R	0.940853
CSK	CSK	0.504849
CT45_family	Excluded	0.41766
CT47_family	Excluded	0.814907
CTAG1A_1B	CTAG1A	0.508742
CTAG2	CTAG2	0.334117
CTBP1	CTBP1	0.416931
CTLA4	CTLA4	0.739151
CTNNB1	CTNNB1	0.841863
CTRC	CTRC	0.353151
CTSG	CTSG	0.192693
CTSH	CTSH	0.0973273
CTSL	CTSL	0.457697
CTSS	CTSS	0.275512
CX3CL1	CX3CL1	0.89701
CX3CR1	CX3CR1	0.233321
CXCL1	CXCL1	0.809052
CXCL10	CXCL10	0.0867124
CXCL11	CXCL11	0.352204
CXCL12	CXCL12	0.599637
CXCL13	CXCL13	0.924526
CXCL14	CXCL14	0.47873
CXCL16	CXCL16	0.882761
CXCL2	CXCL2	0.496154
CXCL3	CXCL3	0.126416
CXCL5	CXCL5	0.609532
CXCL6	CXCL6	0.0944244
CXCL8	CXCL8	0.580395
CXCL9	CXCL9	0.0151797
CXCR1	CXCR1	0.569399
CXCR2	CXCR2	0.739151
CXCR3	CXCR3	0.275512
CXCR4	CXCR4	0.957007
CXCR5	CXCR5	0.350655
CXCR6	CXCR6	0.275512
CYBB	CYBB	0.275512
CYLD	CYLD	0.701792
CYP27A1	CYP27A1	0.369575
DAPK2	DAPK2	0.143677
DAPL1	DAPL1	0.215492
DBF4	DBF4	0.303748
DCLRE1A	DCLRE1A	0.302482
DCN	DCN	0.0603048
DDIAS	DDIAS	0.303748
DDX5	DDX5	0.447511
DDX58	RIGI	0.161893
DEFB1	DEFB1	0.279202
DEPDC1	DEPDC1	0.303748
DGAT2	DGAT2	0.103038
DGKA	DGKA	0.182591
DHX40	DHX40	0.16887
DIAPH3	DIAPH3	0.0667788
DLAT	DLAT	0.0349126
DLD	DLD	0.671845
DLGAP5	DLGAP5	0.352204
DLX6	DLX6	0.41766
DMBT1	DMBT1	0.350655
DNAH14	DNAH14	0.750614
DNMT1	DNMT1	0.319547
DOCK9	DOCK9	0.0258504
DONSON	DONSON	0.806451
DPP4	DPP4	0.933542
DPYSL4	DPYSL4	0.112748
DSC3	DSC3	0.319314
DSE	DSE	0.363611
DSG3	DSG3	0.279202
DST	DST	0.745764
DTL	DTL	0.262019
DUSP4	DUSP4	0.635577
DUSP6	DUSP6	0.087587
E2F2	E2F2	0.633731
E2F7	E2F7	0.33919
EBF4	EBF4	0.208567
EBI3	EBI3	0.0509653
ECT2	ECT2	0.900065
EEF1G	EEF1G	0.745764
EEF2	EEF2	0.745764
EFNA4	EFNA4	0.139053
EFNB3	EFNB3	0.407502
EGFR	EGFR	0.0596721
EGR1	EGR1	0.546479
EGR2	EGR2	0.985517
EGR3	EGR3	0.730652
EHD2	EHD2	0.143677
EIF2A	EIF2A	0.338362
EIF2AK2	EIF2AK2	0.704765
ELK1	ELK1	0.695064
ELL3	ELL3	0.506106
EME1	EME1	0.981846
EMP1	EMP1	0.620207
EMX2	EMX2	0.290763
ENG	ENG	0.358045
ENO1	ENO1	0.427934
ENTPD1	ENTPD1	0.961987
EOMES	EOMES	0.39371
EP300	EP300	0.841863
EPCAM	EPCAM	0.0426939
EPHX3	EPHX3	0.0528017
EPSTI1	EPSTI1	0.651383
ERBB2	ERBB2	0.319314
ERBB3	ERBB3	0.781219
ERCC6L	ERCC6L	0.622005
ESCO2	ESCO2	0.957007
ESPL1	ESPL1	0.756213
ESYT2	ESYT2	0.680954
ETS1	ETS1	0.215619
ETS2	ETS2	0.457305
ETV1	ETV1	0.419315
ETV4	ETV4	0.500504
EWSR1	EWSR1	0.857385
EXO1	EXO1	0.3231
EYS	EYS	NA
EZH2	EZH2	0.440466
F13A1	F13A1	0.768894
F2RL1	F2RL1	0.408736
FABP4	FABP4	0.103038
FADD	FADD	0.210492
FAM111B	FAM111B	0.99738
FAM122B	PABIR2	0.326968
FAM161A	FAM161A	0.287326
FAM222A	FAM222A	0.821004
FAM69B	DIPK1B	0.103038
FAM72_family	Excluded	0.671845
FAM83B	FAM83B	0.16887
FANCA	FANCA	0.89701
FANCD2	FANCD2	0.788301
FANCI	FANCI	0.923341
FAP	FAP	0.580395
FAS	FAS	0.585
FASLG	FASLG	0.85745
FBLN1	FBLN1	0.753822
FCAR	FCAR	0.408736
FCER1G	FCER1G	0.275512
FCER2	FCER2	0.940499
FCGR1A_FCGR1B	FCGR1A	0.275512
FCGR2A_2C	FCGR2A	0.971704
FCGR2B	FCGR2B	0.701792
FCGR3A_3B	FCGR3A	0.0867124
FCMR	FCMR	0.248307
FCRL2	FCRL2	0.589477
FCRLA	FCRLA	0.644768
FEN1	FEN1	0.381351
FEZ1	FEZ1	0.170601
FGD6	FGD6	0.0357438
FGFR3	FGFR3	0.279202
FICD	FICD	0.334117
FLI1	FLI1	0.677208
FLT1	FLT1	0.226995
FLT3	FLT3	0.940499
FLT3LG	FLT3LG	0.985517
FLVCR1	FLVCR1	0.653889
FMO5	FMO5	0.758922
FN1	FN1	0.875052
FOLH1	FOLH1	0.334117
FOS	FOS	0.553551
FOXA1	FOXA1	0.508742
FOXG1	FOXG1	0.303748
FOXJ1	FOXJ1	0.494673
FOXM1	FOXM1	0.98589
FOXO1	FOXO1	0.620354
FOXP1	FOXP1	0.342607
FOXP3	FOXP3	0.966149
FOXRED2	FOXRED2	0.287326
FPR1	FPR1	0.247732
FPR2	FPR2	0.91283
FRYL	FRYL	0.399606
FUT4	FUT4	0.07306
FUT5	FUT5	0.940499
FXYD5	FXYD5	0.90705
FYB1	FYB1	0.127877
FYN	FYN	0.550452
FZD3	FZD3	0.93035
G6PD	G6PD	0.563624
GABRA5	GABRA5	0.352204
GAD1	GAD1	0.0416022
GADD45GIP1	GADD45GIP1	0.491173
GAGE_family	Excluded	0.605958
GATA2	GATA2	0.477666
GATA3	GATA3	0.290763
GBP1	GBP1	0.275512
GBP5	GBP5	0.532067
GCK	GCK	0.940499
GCK_liver	Excluded	0.940499
GCK_Pan	Excluded	0.334117
GDF15	GDF15	0.911973
GGT7	GGT7	0.960416
GINS4	GINS4	0.848794
GLB1L2	GLB1L2	0.779288
GLIPR1	GLIPR1	0.768047
GNLY	GNLY	0.0867124
GPI	GPI	0.279302
GPR18	GPR18	0.814907
GPR19	GPR19	0.303748
GPRIN1	GPRIN1	0.356594
GRAP2	GRAP2	0.822716
GSDME	GSDME	0.881304
GTF3C1	GTF3C1	0.864392
GTSE1	GTSE1	0.822716
GUSB	GUSB	0.562304
GZMA	GZMA	0.191924
GZMB	GZMB	0.342607
GZMH	GZMH	0.8038
GZMK	GZMK	0.532067
GZMM	GZMM	0.307309
H2AFZ	H2AZ1	0.287326
HASPIN	HASPIN	0.341611
HAVCR2	HAVCR2	0.275512
HCAR1	HCAR1	0.334117
HCAR2	HCAR2	0.279202
HDC	HDC	0.701984
HELLS	HELLS	0.991282
HERC6	HERC6	0.503957
HES1	HES1	0.87712
HES5	HES5	0.362326
HEXIM2	HEXIM2	0.208725
HEY1	HEY1	0.889165
HEY2	HEY2	0.843459
HEYL	HEYL	0.200754
HGF	HGF	0.247732
HHLA2	HHLA2	0.0560774
HIF1A	HIF1A	0.580395
HIST1H2BH	H2BC9	0.0307968
HJURP	HJURP	0.405528
HK1	HK1	0.937046
HK2	HK2	0.951682
HLA.A	HLA-A	0.0980348
HLA.B	HLA-B	0.151656
HLA.C	HLA-C	0.151656
HLA.DMA	HLA-DMA	0.342607
HLA.DMB	HLA-DMB	0.342607
HLA.DOA	HLA-DOA	0.342607
HLA.DOB	HLA-DOB	0.134999
HLA.DPA1	HLA-DPA1	0.342607
HLA.DPB1	HLA-DPB1	0.886062
HLA.DQA1	HLA-DQA1	0.596663
HLA.DQA2	HLA-DQA2	0.496947
HLA.DQB1	HLA-DQB1	0.508366
HLA.DQB2	HLA-DQB2	0.857385
HLA.DRA	HLA-DRA	0.342607
HLA.DRB1	HLA-DRB1	0.0867124
HLA.E	HLA-E	0.495184
HLA.F	HLA-F	0.0749057
HLA.G	HLA-G	0.831468
HLF	HLF	0.338362
HMBS	HMBS	0.923341
HMGB1	HMGB1	0.638686
HMGCS2	HMGCS2	0.913601
HMMR	HMMR	0.962782
HMOX1	HMOX1	0.391457
HMX2	HMX2	0.388854
HNF1A	HNF1A	0.216064
HNF1B	HNF1B	NA
HORMAD1	HORMAD1	0.377031
HORMAD2	HORMAD2	0.940499
HPDL	HPDL	0.831468
HPN	HPN	0.530381
HRAS	HRAS	0.462993
HSD11B1	HSD11B1	0.800717
HSP90B1	HSP90B1	0.886764
HSPA1A	HSPA1A	0.8038
IBSP	IBSP	0.940499
ICAM1	ICAM1	0.391898
ICAM2	ICAM2	0.423427
ICAM3	ICAM3	0.275512
ICAM4	ICAM4	0.940499
ICOS	ICOS	0.110681
ICOSLG	ICOSLG	0.957007
ID2	ID2	0.20397
ID3	ID3	0.548818
ID4	ID4	0.230133
IDH1	IDH1	0.233321
IDH2	IDH2	0.98589
IDO1	IDO1	0.554646
IDO2	IDO2	0.307309
IFI16	IFI16	0.416931
IFI27	IFI27	0.503957
IFI35	IFI35	0.984085
IFI44L	IFI44L	0.503957
IFI6	IFI6	0.787367
IFIH1	IFIH1	0.151656
IFIT1	IFIT1	0.787367
IFIT2	IFIT2	0.350655
IFIT3	IFIT3	0.412847
IFIT5	IFIT5	0.282585
IFITM1	IFITM1	0.412847
IFITM2	IFITM2	0.66358
IFITM3	IFITM3	0.91283
IFNA_Family	Excluded	0.352204
IFNAR1	IFNAR1	0.242753
IFNAR2	IFNAR2	0.358045
IFNB1	IFNB1	0.352204
IFNG	IFNG	0.814907
IFNGR1	IFNGR1	0.725599
IFNL1	IFNL1	0.0407694
IFNL2	IFNL2	0.940499
IFNL3	IFNL3	0.478989
IFNL4	IFNL4	0.940499
IFNLR1	IFNLR1	0.334117
IGF1R	IGF1R	0.781219
IGF2R	IGF2R	0.616571
IGFBP3	IGFBP3	0.940853
IGSF6	IGSF6	0.275512
IHH	IHH	0.940499
IKBKB	IKBKB	0.682723
IKBKG	IKBKG	0.0286891
IKZF1	IKZF1	0.191924
IKZF2	IKZF2	0.454139
IKZF3	IKZF3	0.275512
IKZF4	IKZF4	0.436974
IL10	IL10	0.987599
IL10RA	IL10RA	0.342607
IL10RB	IL10RB	0.28201
IL11	IL11	0.553551
IL11RA	IL11RA	0.0612238
IL12A	IL12A	0.390472
IL12B	IL12B	0.977827
IL12RB1	IL12RB1	0.431292
IL12RB2	IL12RB2	0.646095
IL13	IL13	0.940499
IL13RA1	IL13RA1	0.846081
IL13RA2	IL13RA2	0.981846
IL15	IL15	0.275512
IL15RA	IL15RA	0.77238
IL16	IL16	0.61506
IL17A	IL17A	NA
IL17B	IL17B	0.350655
IL17C	IL17C	0.940499
IL17D	IL17D	0.192975
IL17F	IL17F	0.940499
IL17RA	IL17RA	0.882525
IL17RB	IL17RB	0.379809
IL18	IL18	0.158811
IL18BP	IL18BP	0.859817
IL18R1	IL18R1	0.408736
IL19	IL19	0.350655
IL1A	IL1A	0.841092
IL1B	IL1B	0.126416
IL1R1	IL1R1	0.581295
IL1R2	IL1R2	0.800717
IL1RAP	IL1RAP	0.447511
IL1RL1	IL1RL1	0.00540397
IL1RL2	IL1RL2	0.0944244
IL1RN	IL1RN	0.279202
IL2	IL2	0.352204
IL20	IL20	0.319296
IL20RA	IL20RA	0.165862
IL20RB	IL20RB	0.255452
IL21	IL21	0.0603048
IL21R	IL21R	0.30665
IL22	IL22	0.0131741
IL22RA1	IL22RA1	0.255452
IL22RA2	IL22RA2	0.352204
IL23A	IL23A	0.940499
IL23R	IL23R	0.885416
IL24	IL24	0.969025
IL25	IL25	0.508742
IL26	IL26	0.947387
IL27	IL27	0.89701
IL2RA	IL2RA	0.968332
IL2RB	IL2RB	0.0867124
IL2RG	IL2RG	0.554646
IL3	IL3	0.92527
IL31	IL31	0.940499
IL32	IL32	0.940853
IL33	IL33	0.293594
IL34	IL34	0.65689
IL3RA	IL3RA	0.768894
IL4	IL4	0.889653
IL4R	IL4R	0.768894
IL5	IL5	0.328674
IL5RA	IL5RA	0.045692
IL6	IL6	0.35814
IL6R	IL6R	0.988996
IL6ST	IL6ST	0.374101
IL7	IL7	0.554646
IL7R	IL7R	0.496154
IL9	IL9	0.0463988
IL9R	IL9R	0.352204
IMPG2	IMPG2	0.334117
INSM1	INSM1	0.977827
IQGAP3	IQGAP3	0.930441
IRAK1	IRAK1	0.581889
IRAK2	IRAK2	0.314398
IRAK3	IRAK3	0.882761
IRAK4	IRAK4	0.271175
IRF1	IRF1	0.342607
IRF2	IRF2	0.100749
IRF3	IRF3	0.438458
IRF4	IRF4	0.0229626
IRF5	IRF5	0.134999
IRF7	IRF7	0.796926
IRF8	IRF8	0.342607
IRF9	IRF9	0.248307
IRGM	IRGM	0.574401
IRS1	IRS1	0.977827
ISG15	ISG15	0.432875
ISG20	ISG20	0.779068
ITGA1	ITGA1	0.718712
ITGA2	ITGA2	0.635577
ITGA3	ITGA3	0.0334729
ITGA4	ITGA4	0.179438
ITGA5	ITGA5	0.992371
ITGA6	ITGA6	0.342432
ITGAE	ITGAE	0.0867124
ITGAL	ITGAL	0.0719435
ITGAM	ITGAM	0.957007
ITGAX	ITGAX	0.800717
ITGB1	ITGB1	0.664129
ITGB2	ITGB2	0.275512
ITGB3	ITGB3	0.261559
ITGB4	ITGB4	0.218477
ITGB7	ITGB7	0.987599
ITK	ITK	0.275512
ITLN2	ITLN2	0.885416
ITPKC	ITPKC	0.546194
JAK1	JAK1	0.249579
JAK2	JAK2	0.532067
JAK3	JAK3	0.496154
JAKMIP3	JAKMIP3	0.268468
JAML	JAML	0.496154
JCHAIN	JCHAIN	0.248307
KCNA1	KCNA1	0.334117
KCNH2	KCNH2	0.788939
KCNK5	KCNK5	0.175936
KDM5B	KDM5B	0.618942
KDR	KDR	0.137788
KHDRBS2	KHDRBS2	0.22148
KHK	KHK	0.530381
KIF14	KIF14	0.22148
KIF15	KIF15	0.940499
KIF18B	KIF18B	0.41766
KIF20A	KIF20A	0.678513
KIF23	KIF23	0.98589
KIF2C	KIF2C	0.788301
KIF4A	KIF4A	0.900065
KIF5C	KIF5C	0.824853
KIFC1	KIFC1	0.756213
KIR.panL	KIR2DL1	0.379809
KIR.panS	KIR2DL2	0.987599
KIR2DL1	KIR2DL3	0.350655
KIR2DL1_2DL2	KIR2DL4	0.481187
KIR2DL3	KIR2DL5A	0.940499
KIR2DL4	KIR2DS2	0.275512
KIR2DL5A_5B	KIR2DS4	0.991916
KIR2DS2_2DS4	Excluded	0.0603048
KIR2DS4	KIR3DL1	0.379809
KIR2DSx	KIR3DL2	0.987599
KIR3DL1	KIR3DL3	0.947387
KIR3DL2	KIR3DS1	0.940499
KIR3DL3	Excluded	0.940499
KIR3DS1	Excluded	0.468699
KIT	KIT	0.0616124
KLF2	KLF2	0.261559
KLHDC9	KLHDC9	0.717494
KLRB1	KLRB1	0.137788
KLRD1	KLRD1	0.508366
KLRF1	KLRF1	0.0450381
KLRG1	KLRG1	0.014091
KLRK1	KLRK1	0.179438
KNL1	KNL1	0.432333
KPNA2	KPNA2	0.457697
KREMEN1	KREMEN1	0.0528017
KRT13	KRT13	0.92527
KRT16	KRT16	0.319314
KRT17	KRT17	0.342432
KRT18	KRT18	0.857385
KRT19	KRT19	0.0603048
KRT34	KRT34	0.969025
KRT5	KRT5	0.319314
KRT6A	KRT6A	0.045692
KRT7	KRT7	0.581295
KRT8	KRT8	0.940499
KRTCAP3	KRTCAP3	0.449959
KSR2	KSR2	0.940499
L1CAM	L1CAM	0.0199764
LAG3	LAG3	0.554646
LAIR2	LAIR2	0.342607
LAMC3	LAMC3	0.611649
LAMP1	LAMP1	0.344428
LAMP3	LAMP3	0.85567
LAPTM5	LAPTM5	0.45494
LAT	LAT	0.984242
LCK	LCK	0.275512
LCN2	LCN2	0.210492
LCP1	LCP1	0.957007
LEXM	LEXM	0.334117
LGALS1	LGALS1	0.542749
LGALS3	LGALS3	0.350038
LGALS9	LGALS9	0.275512
LGSN	LGSN	0.0667788
LIF	LIF	0.508366
LILRA4	LILRA4	0.494673
LILRB1	LILRB1	0.710179
LILRB2	LILRB2	0.940853
LIMA1	LIMA1	0.837286
LIPE	LIPE	0.940499
LMNA	LMNA	0.447511
LMNB1	LMNB1	0.236396
LOXL1	LOXL1	0.726623
LOXL2	LOXL2	0.5496
LRBA	LRBA	0.419315
LRG1	LRG1	0.553551
LRP1	LRP1	0.599637
LST1	LST1	0.275512
LTA	LTA	0.940499
LTB	LTB	0.985517
LTB4R	LTB4R	0.279202
LTBP1	LTBP1	0.293594
LTBR	LTBR	0.899667
LTK	LTK	0.215492
LY86	LY86	0.987599
LY9	LY9	0.233321
LY96	LY96	0.548281
LYN	LYN	0.45494
LYVE1	LYVE1	0.261559
LYZ	LYZ	0.342607
M6PR	M6PR	0.481816
MAB21L2	MAB21L2	0.940499
MAD2L1	MAD2L1	0.0667788
MADCAM1	MADCAM1	0.848794
MAF	MAF	0.607783
MAGEA1	MAGEA1	0.432875
MAGEA10	MAGEA10	0.14889
MAGEA12	MAGEA12	0.0912489
MAGEA3_A6	MAGEA3	0.377031
MAGEA4	MAGEA4	0.328674
MAGEB2	MAGEB2	0.940499
MAGEC1	MAGEC1	0.848794
MAGEC2	MAGEC2	0.352204
MAP2K1	MAP2K1	0.556605
MAP2K2	MAP2K2	0.695064
MAP2K4	MAP2K4	0.192975
MAP2K6	MAP2K6	0.0480102
MAP2K7	MAP2K7	0.960416
MAP3K1	MAP3K1	0.869473
MAP3K5	MAP3K5	0.924526
MAP3K7	MAP3K7	0.651572
MAP4	MAP4	0.103981
MAP4K1	MAP4K1	0.532067
MAPK1	MAPK1	0.290127
MAPK11	MAPK11	0.0271884
MAPK14	MAPK14	0.0706052
MAPK3	MAPK3	0.419315
MAPK8	MAPK8	0.501147
MAPKAPK2	MAPKAPK2	0.768894
MARCO	MARCO	0.88512
MBL2	MBL2	0.424896
MCM10	MCM10	0.504849
MCM2	MCM2	0.430502
MCM6	MCM6	0.833941
MCM7	MCM7	0.912182
MECOM	MECOM	0.0070406
MEF2C	MEF2C	0.754211
MELK	MELK	0.756213
MERTK	MERTK	0.97704
MGA	MGA	0.669088
MICA	MICA	0.462237
MICB	MICB	0.79371
MIF	MIF	0.72153
MKI67	MKI67	0.822716
MLANA	MLANA	0.667122
MLF1	MLF1	0.977827
MME	MME	0.637973
MMP11	MMP11	0.832517
MMP12	MMP12	0.698106
MMP2	MMP2	0.581295
MMP9	MMP9	0.233321
MND1	MND1	0.72153
MNDA	MNDA	0.363611
MOB3A	MOB3A	0.940853
MPO	MPO	0.940499
MPPED1	MPPED1	0.507661
MR1	MR1	0.290127
MRAP2	MRAP2	0.885416
MRC1	MRC1	0.496154
MS4A1	MS4A1	0.352204
MS4A2	MS4A2	0.00540397
MS4A4A	MS4A4A	0.275512
MSH2	MSH2	0.981846
MSH3	MSH3	0.407414
MSH4	MSH4	0.732984
MSH5	MSH5	0.981846
MSH6	MSH6	0.746697
MSR1	MSR1	0.0289874
MST1R	MST1R	0.210492
MT2A	MT2A	0.474965
MTDH	MTDH	0.488578
MTFR2	MTFR2	0.900065
MTOR	MTOR	0.695064
MUC1	MUC1	0.924526
MX1	MX1	0.651383
MXD3	MXD3	0.899667
MYBL2	MYBL2	0.504849
MYC	MYC	0.745764
MYD88	MYD88	0.216064
MYH10	MYH10	0.576231
MYH11	MYH11	0.0108325
MYH9	MYH9	0.0953675
MYO1B	MYO1B	0.988799
MYO5C	MYO5C	0.89701
MYOCD	MYOCD	0.677208
MYOF	MYOF	0.273508
NCAM1	NCAM1	0.606596
NCAPG	NCAPG	0.377031
NCAPG2	NCAPG2	0.440466
NCAPH	NCAPH	0.046738
NCF1	NCF1	0.275512
NCK1	NCK1	0.176059
NCL	NCL	0.576231
NCR1	NCR1	0.589477
NCR3	NCR3	0.494673
NCR3LG1	NCR3LG1	0.0616124
NDC1	NDC1	0.981846
NDC80	NDC80	0.91037
NECTIN2	NECTIN2	0.5496
NEFL	NEFL	0.89701
NEIL3	NEIL3	0.283437
NEK2	NEK2	0.303748
NFATC1	NFATC1	0.303886
NFATC3	NFATC3	0.303886
NFATC4	NFATC4	0.247009
NFKB1	NFKB1	0.811927
NFKB2	NFKB2	0.796926
NFKBIA	NFKBIA	0.940853
NGFR	NGFR	0.282515
NKG7	NKG7	0.0867124
NKX2.1	NKX2-1	0.940499
NLRC5	NLRC5	0.532067
NLRP3	NLRP3	0.496154
NMRAL1	NMRAL1	0.562304
NOD1	NOD1	0.894961
NOD2	NOD2	0.233391
NOS2	NOS2	0.334117
NOS3	NOS3	0.0784109
NOTCH1	NOTCH1	0.820891
NOTCH3	NOTCH3	0.667783
NOX1	NOX1	0.987599
NPM1	NPM1	0.593905
NPR3	NPR3	0.120387
NRL	NRL	0.379809
NRP1	NRP1	0.768894
NT5E	NT5E	0.263158
NTN3	NTN3	0.045692
NTRK2	NTRK2	0.187723
NUDT1	NUDT1	0.923341
NUF2	NUF2	0.377031
NUP107	NUP107	0.958972
NUSAP1	NUSAP1	0.391457
OAS1	OAS1	0.334117
OAS2	OAS2	0.651383
OAS3	OAS3	0.89701
OAZ1	OAZ1	0.886764
OCLN	OCLN	0.923341
OIP5	OIP5	0.39371
OLR1	OLR1	0.432333
OPTN	OPTN	0.026798
ORC1	ORC1	0.857385
ORC6	ORC6	0.981846
OSM	OSM	0.126416
PAGE1	PAGE1	0.287326
PAGE2_PAGE5	PAGE2	0.885416
PAGE3	PAGE3	0.328674
PAGE4	PAGE4	0.885416
PAGE5	PAGE5	0.303748
PATZ1	PATZ1	0.810501
PAX5	PAX5	0.940499
PBK	PBK	0.92527
PBX1	PBX1	0.0128957
PCLAF	PCLAF	0.917357
PCNA	PCNA	0.39371
PDCD1	PDCD1	0.822716
PDCD1LG2	PDCD1LG2	0.985517
PDGFC	PDGFC	0.963464
PDGFRB	PDGFRB	0.143677
PDHA1	PDHA1	0.963932
PDHA2	PDHA2	0.334117
PDHB	PDHB	0.46107
PDHX	PDHX	0.83816
PDK1	PDK1	0.377031
PDK2	PDK2	0.730173
PDK3	PDK3	0.156234
PDK4	PDK4	0.278663
PDLIM1	PDLIM1	0.00527275
PDLIM3	PDLIM3	0.449959
PDP1	PDP1	0.965394
PECAM1	PECAM1	0.882761
PF4	PF4	0.940499
PFKFB3	PFKFB3	0.332333
PFKFB4	PFKFB4	0.885416
PGF	PGF	0.247009
PHF10	PHF10	0.718413
PIF1	PIF1	0.940499
PIK3CA	PIK3CA	0.0819676
PIK3CD	PIK3CD	0.361227
PIK3CG	PIK3CG	0.342607
PIMREG	PIMREG	0.169515
PKLR	PKLR	0.768228
PKM	PKM	0.422052
PKMYT1	PKMYT1	0.908141
PKP1	PKP1	0.319314
PLA2G6	PLA2G6	0.208205
PLA2G7	PLA2G7	0.508742
PLAU	PLAU	0.580395
PLAUR	PLAUR	0.496154
PLEKHG4	PLEKHG4	0.303886
PLEKHG6	PLEKHG6	0.581295
PLK1	PLK1	0.457697
PLK4	PLK4	0.352204
PMCH	PMCH	0.23435
PMEL	PMEL	0.885416
PML	PML	0.736882
PNOC	PNOC	0.275512
POC1A	POC1A	0.756213
PODXL2	PODXL2	0.513293
POLQ	POLQ	0.504849
POLR2A	POLR2A	0.407502
POU2AF1	POU2AF1	0.779068
POU2F2	POU2F2	0.739151
POU5F1_1B	POU5F1	0.379809
PPARD	PPARD	0.0638482
PPARG	PPARG	0.233321
PPBP	PPBP	0.0944244
PPIA	PPIA	0.243916
PPM1E	PPM1E	0.208567
PRAME	PRAME	0.695064
PRC1	PRC1	0.981846
PRDM1	PRDM1	0.941383
PRDM6	PRDM6	0.368436
PRF1	PRF1	0.275512
PRG2	PRG2	0.0667788
PRKCD	PRKCD	0.827677
PRKCE	PRKCE	0.259933
PRR11	PRR11	0.930441
PRR15L	PRR15L	0.987599
PSEN1	PSEN1	0.698106
PSEN2	PSEN2	0.758922
PSMB10	PSMB10	0.532067
PSMB5	PSMB5	0.303748
PSMB6	PSMB6	0.469471
PSMB7	PSMB7	0.0706052
PSMB8	PSMB8	0.151656
PSMB9	PSMB9	0.0509653
PSMD7	PSMD7	0.885416
PSRC1	PSRC1	0.387784
PTEN	PTEN	0.899667
PTGDR2	PTGDR2	0.508742
PTGER1	PTGER1	0.334117
PTGER2	PTGER2	0.496154
PTGER3	PTGER3	0.852885
PTGER4	PTGER4	0.912627
PTGS1	PTGS1	0.247009
PTGS2	PTGS2	0.465297
PTK7	PTK7	0.319314
PTPN11	PTPN11	0.447511
PTPN6	PTPN6	0.0867124
PTPN7	PTPN7	0.275512
PTPRC	PTPRC	0.342607
PTPRCAP	PTPRCAP	0.342607
PVR	PVR	0.516863
PVT1	PVT1	0.618942
PXYLP1	PXYLP1	0.845946
PYCARD	PYCARD	0.704944
PYCR1	PYCR1	0.538412
PYGL	PYGL	0.330546
RAC1	RAC1	0.93035
RACGAP1	RACGAP1	0.287326
RAD51	RAD51	0.283437
RAD51AP1	RAD51AP1	0.504849
RAD54L	RAD54L	0.991282
RAG1	RAG1	0.940499
RB1	RB1	0.744952
RBM24	RBM24	0.135444
RBX1	RBX1	0.857385
RDM1	RDM1	0.334117
REL	REL	0.742982
RELA	RELA	0.0819676
RELB	RELB	0.472261
REPS1	REPS1	0.380629
REV3L	REV3L	0.651572
RFC4	RFC4	0.504849
RGS20	RGS20	0.857385
RHOG	RHOG	0.171887
RIC8A	RIC8A	0.139053
RIPK2	RIPK2	0.630156
RMI2	RMI2	0.940499
RNASEH2A	RNASEH2A	0.419892
RND2	RND2	0.734327
RNF149	RNF149	0.154548
RNF4	RNF4	0.744952
RNFT2	RNFT2	0.0480102
ROR2	ROR2	0.055161
RORC	RORC	0.334117
RPL38	RPL38	0.447511
RPL6	RPL6	0.0727625
RPS19	RPS19	0.667122
RPS6	RPS6	0.970453
RPS7	RPS7	0.319314
RPSA	RPSA	0.319314
RRAD	RRAD	0.145643
RRAS2	RRAS2	0.00456463
RRM1	RRM1	0.727248
RRM2	RRM2	0.930441
RTN1	RTN1	0.275512
RUNX1	RUNX1	0.909408
RUNX3	RUNX3	0.787367
S100A12	S100A12	0.506106
S100A8	S100A8	0.279202
S100A9	S100A9	0.279202
S100B	S100B	0.743861
SALL2	SALL2	0.800717
SAMD12	SAMD12	0.70934
SAMD9	SAMD9	0.160829
SAMHD1	SAMHD1	0.100749
SCAMP5	SCAMP5	0.399896
SCG3	SCG3	0.750614
SDHA	SDHA	0.106835
SELE	SELE	0.35814
SELL	SELL	0.940853
SELPLG	SELPLG	0.739151
SEMA4D	SEMA4D	0.918599
SERINC2	SERINC2	0.0646909
SERPINA1	SERPINA1	0.352204
SERPINB2	SERPINB2	0.279202
SERPINB5	SERPINB5	0.279202
SERPINB7	SERPINB7	0.0468218
SERPINE1	SERPINE1	0.334145
SGO1	SGO1	0.41766
SGO2	SGO2	0.781762
SH2D1A	SH2D1A	0.554646
SH2D1B	SH2D1B	0.744214
SHCBP1	SHCBP1	0.23435
SIGIRR	SIGIRR	0.290763
SIGLEC5	SIGLEC5	0.233321
SIT1	SIT1	0.100749
SKA1	SKA1	0.900065
SKA3	SKA3	0.504849
SKAP2	SKAP2	0.548281
SKP2	SKP2	0.900065
SLAMF1	SLAMF1	0.403279
SLAMF6	SLAMF6	0.403279
SLAMF7	SLAMF7	0.822716
SLAMF8	SLAMF8	0.275512
SLC11A1	SLC11A1	0.580395
SLC25A3	SLC25A3	0.829326
SLC25A5.AS1	SLC25A5-AS1	0.89701
SLC27A2	SLC27A2	0.342607
SLC2A1	SLC2A1	0.319314
SLC31A2	SLC31A2	0.977827
SLC35B1	SLC35B1	0.875145
SLFN11	SLFN11	0.957007
SMAD2	SMAD2	0.869473
SMAD3	SMAD3	0.849557
SMAD7	SMAD7	0.263158
SMPD3	SMPD3	0.99236
SMPDL3B	SMPDL3B	0.39371
SNAI1	SNAI1	0.261559
SNAI2	SNAI2	0.860967
SOCS1	SOCS1	0.739151
SOCS3	SOCS3	0.496154
SOCS5	SOCS5	0.0528017
SOD1	SOD1	0.516086
SOX2	SOX2	0.627687
SOX9	SOX9	0.647481
SP100	SP100	0.282585
SP110	SP110	0.730652
SPANXACD	Excluded	0.350655
SPANXB1	SPANXB1	0.589477
SPANXN1	SPANXN1	0.70934
SPANXN3	SPANXN3	0.352204
SPANXN4	SPANXN4	0.987599
SPANXN5	SPANXN5	0.205006
SPC24	SPC24	0.788301
SPC25	SPC25	0.0536268
SPDL1	SPDL1	0.519934
SPI1	SPI1	0.275512
SPIB	SPIB	0.0688889
SPIN4	SPIN4	0.465955
SPINK1	SPINK1	0.823462
SPINK5	SPINK5	0.210492
SPN	SPN	0.824853
SPOP	SPOP	0.70537
SPP1	SPP1	0.88512
SPTLC3	SPTLC3	0.99236
SRGN	SRGN	0.427797
SSX1	SSX1	0.379809
SSX2_2B	SSX2	0.117923
ST6GAL1	ST6GAL1	0.425112
STAT1	STAT1	0.412847
STAT2	STAT2	0.300944
STAT3	STAT3	0.91283
STAT4	STAT4	0.307309
STAT5A	STAT5A	0.321802
STAT5B	STAT5B	0.0424862
STAT6	STAT6	0.25833
STIL	STIL	0.900065
STK32A	STK32A	0.77469
STOX2	STOX2	0.0596721
SUSD3	SUSD3	0.368436
SUZ12	SUZ12	0.436974
SV2A	SV2A	0.911973
SVIL	SVIL	0.419315
SYCP1	SYCP1	0.678513
SYK	SYK	0.033413
SYT17	SYT17	0.83816
SYT4	SYT4	0.940499
TAB1	TAB1	0.894961
TACC3	TACC3	0.756213
TACSTD2	TACSTD2	0.279202
TAGAP	TAGAP	0.940853
TAGLN	TAGLN	0.016998
TAGLN3	TAGLN3	0.886062
TAL1	TAL1	0.252387
TAP1	TAP1	0.0867124
TAP2	TAP2	0.151656
TAPBP	TAPBP	0.342607
TARP	TARP	0.554646
TBK1	TBK1	0.87712
TBX21	TBX21	0.987599
TCF12	TCF12	0.93035
TCF19	TCF19	0.41766
TCF7	TCF7	0.328674
TCL1A	TCL1A	0.350655
TCL1B	TCL1B	0.940499
TDO2	TDO2	0.852885
TEDC2	TEDC2	0.41766
TEK	TEK	0.581295
TESC	TESC	0.451676
TEX14	TEX14	0.503612
TFF1	TFF1	0.334117
TFRC	TFRC	0.259646
TGFB1	TGFB1	0.171887
TGFB2	TGFB2	0.396146
TGFBI	TGFBI	0.768894
TGFBR1	TGFBR1	0.0112965
TGFBR2	TGFBR2	0.223772
TGIF2	TGIF2	0.950924
THAP11	THAP11	0.519385
THBD	THBD	0.637973
THBS1	THBS1	0.334145
THY1	THY1	0.581295
TICAM1	TICAM1	0.470123
TICAM2	TICAM2	0.0948594
TIGIT	TIGIT	0.275512
TIMP1	TIMP1	0.764877
TIRAP	TIRAP	0.585081
TK1	TK1	0.396607
TLDC1	MEAK7	0.546194
TLR1	TLR1	0.334145
TLR10	TLR10	0.677208
TLR2	TLR2	0.768894
TLR3	TLR3	0.685113
TLR4	TLR4	0.496154
TLR5	TLR5	0.677208
TLR6	TLR6	0.924526
TLR7	TLR7	0.0719435
TLR8	TLR8	0.886062
TLR9	TLR9	0.294547
TMBIM1	TMBIM1	0.899667
TMEM173	STING1	0.526531
TMEM246	PGAP4	0.202917
TMPO	TMPO	0.943868
TNF	TNF	0.957007
TNFAIP3	TNFAIP3	0.900865
TNFAIP8	TNFAIP8	0.940853
TNFRSF10A	TNFRSF10A	0.940853
TNFRSF10B	TNFRSF10B	0.899667
TNFRSF10C	TNFRSF10C	0.940853
TNFRSF10D	TNFRSF10D	0.101074
TNFRSF11A	TNFRSF11A	0.940499
TNFRSF11B	TNFRSF11B	0.449959
TNFRSF12A	TNFRSF12A	0.809052
TNFRSF13B	TNFRSF13B	0.940499
TNFRSF13C	TNFRSF13C	0.620651
TNFRSF14	TNFRSF14	0.377095
TNFRSF17	TNFRSF17	0.39371
TNFRSF18	TNFRSF18	0.739151
TNFRSF19	TNFRSF19	0.243916
TNFRSF1A	TNFRSF1A	0.768894
TNFRSF1B	TNFRSF1B	0.940853
TNFRSF21	TNFRSF21	0.970867
TNFRSF25	TNFRSF25	0.0128957
TNFRSF4	TNFRSF4	0.342607
TNFRSF8	TNFRSF8	0.668984
TNFRSF9	TNFRSF9	0.137788
TNFSF10	TNFSF10	0.20397
TNFSF11	TNFSF11	0.352204
TNFSF12	TNFSF12	0.296912
TNFSF13	TNFSF13	0.311881
TNFSF13B	TNFSF13B	0.0867124
TNFSF14	TNFSF14	0.677208
TNFSF15	TNFSF15	0.352204
TNFSF18	TNFSF18	0.885416
TNFSF4	TNFSF4	0.856157
TNFSF8	TNFSF8	0.454139
TNFSF9	TNFSF9	0.175936
TOLLIP	TOLLIP	0.296912
TOP2A	TOP2A	0.377031
TP53	TP53	0.875631
TP63	TP63	0.319314
TPSAB1	TPSAB1	0.158055
TPX2	TPX2	0.900065
TRABD2A	TRABD2A	0.92527
TRAF2	TRAF2	0.449959
TRAF3	TRAF3	0.272738
TRAF6	TRAF6	0.875631
TRAP1	TRAP1	0.667122
TRAT1	TRAT1	0.677208
TREM1	TREM1	0.553551
TREM2	TREM2	0.822716
TRIM21	TRIM21	0.0289874
TRIM22	TRIM22	0.825914
TRIM29	TRIM29	0.319314
TRIM59	TRIM59	0.859817
TRIP13	TRIP13	0.788301
TROAP	TROAP	0.756213
TSG101	TSG101	0.399606
TTK	TTK	0.930441
TUBB	TUBB	0.768047
TWIST1	TWIST1	0.055161
TWIST2	TWIST2	0.218477
TXLNA	TXLNA	0.960416
TXNIP	TXNIP	0.855357
TYK2	TYK2	0.540257
TYMS	TYMS	0.215492
TYROBP	TYROBP	0.275512
UBA6	UBA6	0.397255
UBE2C	UBE2C	0.953414
UBE2T	UBE2T	0.930441
UBE3A	UBE3A	0.647481
UHRF1	UHRF1	0.756213
ULBP1	ULBP1	0.303748
UNC5D	UNC5D	0.408736
UPK2	UPK2	0.89701
UPK3A	UPK3A	0.334117
USP9Y	USP9Y	0.953849
VAV1	VAV1	0.739151
VCAM1	VCAM1	0.508366
VEGFA	VEGFA	0.3231
VEGFC	VEGFC	0.326399
VSIR	VSIR	0.345262
VSNL1	VSNL1	0.0528017
VTCN1	VTCN1	0.554646
VWDE	VWDE	0.981846
VWF	VWF	0.192693
WARS	WARS1	0.541875
WASHC4	WASHC4	0.899667
WDHD1	WDHD1	0.818349
WDR60	DYNC2I1	0.860967
WDR76	WDR76	0.39371
WNK2	WNK2	0.486767
WNT5A	WNT5A	0.0805468
WNT7B	WNT7B	0.087587
XAF1	XAF1	0.151656
XAGE1B_1E	XAGE1B	0.0784844
XAGE2	XAGE2	0.940499
XAGE3	XAGE3	0.927059
XAGE5	XAGE5	0.947387
XCL1	XCL1	0.23435
XCL1_XCL2	XCL2	0.589477
XCR1	XCR1	0.494673
YWHAZ	YWHAZ	0.243916
ZAP70	ZAP70	0.508488
ZBTB46	ZBTB46	0.432333
ZEB1	ZEB1	0.35814
ZIC5	ZIC5	0.0403734
ZNF14	ZNF14	0.488578
ZNF205	ZNF205	0.416797
ZNF74	ZNF74	0.695064
ZWILCH	ZWILCH	0.341611
ZYX	ZYX	0.5496
