# Supplementary material for: Integrative Molecular and Immune Profiling in Advanced Unresectable Melanoma: Tumor Microenvironment and Peripheral PD-1+ CD4+ Effector Memory T-Cells as Potential Markers of Response to Immune Checkpoint Inhibitor Therapy
Source: Cancers (Basel). 2025 Jun 17;17(12):2022. doi: 10.3390/cancers17122022 (PMC12190280; doi:10.3390/cancers17122022)
Supplement: Supplementary file 1 [file cancers-17-02022-s001.zip › Supplementary Table S6.xlsx]

## Sheet: README
Variable	Description
S6	Differential Expression Analysis Cluster B vs Cluster A
probe_ID	Name of the probe specified in the Precision ImmunoOncology panel from HTG Molecular, Inc.
HUGO_ID	Standard nomenclature developed by HUGO (Human Gene Organisation) Gene Nomenclature Committee (HGNC). Some genes have shown a change in nomenclature according to HUGO guidelines. The probe_IDs that were not found in the HUGO database have been deleted. If the probe_ID generically corresponds to the different subunits of a protein without specifying which, it has been eliminated. For the purpose o…
baseMean	The average of the normalised counts for a gene across all samples, representing the mean expression level of the gene.
log2FoldChange	The estimated logarithm (base 2) of the fold change in gene expression between Cluster B and Cluster A. Positive values indicate higher expression in Cluster B compared to Cluster A, while negative values indicate lower expression.
lfcSE	The standard error of the log2FoldChange, providing a measure of uncertainty associated with the log2FoldChange estimate.
stat	The Wald statistic value used to test the null hypothesis that there is no difference in gene expression between groups. It is used to compute the p-value.
pvalue	The p-value for the statistical test assessing the null hypothesis of no change in expression between groups.
padj	The adjusted p-value for multiple testing, controlling the false discovery rate (FDR).

## Sheet: S6
probe_ID	HUGO_ID	baseMean	log2FoldChange	lfcSE	stat	pvalue	padj
A2M	A2M	11577.2	-1.09515	0.41384	-2.64632	0.00813725	0.074033
AADAT	AADAT	696.385	-0.406266	0.439202	-0.92501	0.354961	0.671943
ABCB1	ABCB1	473.369	0.36158	0.245552	1.47252	0.140882	0.44268
ABCB11	ABCB11	273.944	0.851438	0.291918	2.9167	0.00353751	0.0456622
ABCC2	ABCC2	799.364	1.51469	0.649463	2.33221	0.0196895	0.141277
ABCC6	ABCC6	456.661	0.3763	0.310811	1.2107	0.226009	0.560142
ABCF1	ABCF1	4734.24	0.384576	0.360407	1.06706	0.285944	0.613463
ABCG2	ABCG2	444.506	-0.0782106	0.429468	-0.182111	0.855496	0.95855
ABHD1	ABHD1	124.526	0.413417	0.385246	1.07313	0.283215	0.610139
ABL1	ABL1	1890.32	0.175849	0.278972	0.630345	0.528469	0.798473
ABL2	ABL2	5422.94	0.115259	0.378565	0.304464	0.760775	0.928946
ACKR3	ACKR3	744.362	-0.269418	0.378113	-0.712533	0.476135	0.758329
ACP6	ACP6	1011.62	-0.0816179	0.377898	-0.215979	0.829004	0.95291
ACTG2	ACTG2	322.086	-0.284267	0.53673	-0.529628	0.59637	0.837686
ACTR3B	ACTR3B	1242.62	0.150477	0.408731	0.368157	0.712756	0.906421
ADA	ADA	1583.54	0.325776	0.386931	0.84195	0.399816	0.711292
ADAM17	ADAM17	2390.39	0.0929002	0.256478	0.362214	0.717192	0.906421
ADCY1	ADCY1	919.359	-0.325182	0.519619	-0.62581	0.53144	0.798473
ADD2	ADD2	36.5108	-0.949997	0.67504	-1.40732	0.159333	0.473912
ADGRE5	ADGRE5	4177.42	-0.121764	0.385052	-0.316227	0.75183	0.923518
ADORA2A	ADORA2A	271.027	0.0191234	0.264203	0.0723812	0.942299	0.985284
ADORA2B	ADORA2B	466.294	-0.102491	0.345011	-0.297067	0.766416	0.932581
ADRB2	ADRB2	683.934	-0.242037	0.331249	-0.73068	0.464974	0.75293
AGER	AGER	357.779	-0.0275815	0.389653	-0.0707849	0.943569	0.985284
AHR	AHR	14524.5	0.223945	0.44132	0.507442	0.611845	0.848935
AICDA	AICDA	151.242	0.255391	0.333929	0.764806	0.444387	0.740413
AIF1	AIF1	2066.05	-0.899802	0.291524	-3.08655	0.00202496	0.0334767
AKT1	AKT1	6313.39	0.00381791	0.310071	0.012313	0.990176	0.995899
AKT3	AKT3	8717.83	0.0424088	0.361508	0.117311	0.906614	0.972378
ALCAM	ALCAM	340.305	-0.662856	0.259038	-2.55891	0.0105001	0.0875218
ALOX15B	ALOX15B	350.163	-0.166603	0.311614	-0.534645	0.592896	0.837686
ALOX5	ALOX5	1065.69	-0.804689	0.305665	-2.63259	0.00847364	0.0765929
ANAPC1	ANAPC1	3629.33	0.389018	0.210022	1.85227	0.063987	0.288811
ANKRD30A	ANKRD30A	9.60953	-1.94574	1.2194	-1.59565	0.110567	0.391625
ANLN	ANLN	2042.54	0.0104926	0.455114	0.0230548	0.981607	0.992299
ANP32B	ANP32B	6486.46	0.470602	0.305903	1.5384	0.12395	0.417768
ANPEP	ANPEP	1325.32	-0.156551	0.383503	-0.408214	0.683117	0.889604
ANXA1	ANXA1	22402.9	-0.171353	0.531848	-0.322184	0.747313	0.920584
APAF1	APAF1	1480.02	-0.247178	0.243647	-1.01449	0.310348	0.63906
APC2	APC2	51.2492	-1.03004	1.15525	-0.891616	0.372599	0.690137
APOE	APOE	210236	-1.22944	0.600775	-2.04642	0.0407149	0.230387
APP	APP	25619.8	0.409112	0.498322	0.82098	0.411658	0.721568
ARG1	ARG1	1103.09	0.146033	0.734955	0.198697	0.8425	0.95855
ARG2	ARG2	574.094	0.395381	0.328485	1.20365	0.228725	0.561182
ARHGAP11A	ARHGAP11A	1399.76	0.0462858	0.367149	0.126068	0.899678	0.972378
ARHGAP11B	ARHGAP11B	370.943	-0.148596	0.46572	-0.319067	0.749676	0.921863
ARHGDIB	ARHGDIB	4362.89	-0.528012	0.329138	-1.60422	0.108665	0.387849
ARHGEF26	ARHGEF26	1198.83	0.508633	0.452937	1.12297	0.261452	0.598588
ARMCX6	ARMCX6	1489.13	-0.246946	0.280972	-0.878898	0.379457	0.695574
AS3MT	AS3MT	115.825	0.14953	0.596306	0.25076	0.802	0.941748
ASCL1	ASCL1	147.9	0.459016	0.358397	1.28075	0.200282	0.524046
ASF1A	ASF1A	1496.4	-0.00650444	0.268768	-0.0242009	0.980692	0.992096
ASF1B	ASF1B	561.746	0.152266	0.308756	0.493159	0.6219	0.853733
ASPM	ASPM	746.105	0.0753052	0.54964	0.137008	0.891024	0.972378
ASRGL1	ASRGL1	340.52	0.349101	0.343995	1.01484	0.310181	0.63906
ATF1	ATF1	1597.2	0.277494	0.233447	1.18868	0.234566	0.564906
ATF2	ATF2	4097.77	0.334397	0.242711	1.37776	0.168278	0.482644
ATF3_activating	Excluded	482.801	0.0941956	0.32514	0.289708	0.77204	0.935585
ATF3_repressing	ATF3	1022.37	0.290183	0.412495	0.703481	0.481756	0.763884
ATG12	ATG12	2359.35	-0.00442397	0.276827	-0.015981	0.98725	0.995237
ATG16L1	ATG16L1	673.896	-0.0347863	0.218772	-0.159007	0.873663	0.965956
ATG5	ATG5	2414.49	0.128534	0.265978	0.483251	0.628918	0.858356
ATG7	ATG7	1145.91	-0.0943707	0.266385	-0.354264	0.723141	0.908854
ATM	ATM	7530.74	0.167425	0.314522	0.532317	0.594507	0.837686
ATOH1	ATOH1	138.828	0.413433	0.388776	1.06342	0.28759	0.61494
ATP5F1	Excluded	2878.23	0.104024	0.332212	0.313124	0.754186	0.924958
ATXN1	ATXN1	2031.23	-0.134697	0.268566	-0.501541	0.61599	0.848935
AUNIP	AUNIP	709.553	0.713694	0.385406	1.85179	0.0640553	0.288811
AURKA	AURKA	2052.12	0.52301	0.349173	1.49786	0.134171	0.431088
AURKB	AURKB	1693.22	0.352041	0.374272	0.940601	0.346909	0.668833
AXIN1	AXIN1	1729.94	0.0999703	0.271143	0.3687	0.712351	0.906421
AXIN2	AXIN2	905.983	0.463323	0.428878	1.08032	0.280002	0.609957
AXL	AXL	2169.92	-1.1449	0.38676	-2.96024	0.00307398	0.0415435
B3GAT1	B3GAT1	152.994	0.0948941	0.423054	0.224307	0.822518	0.951818
BAGE	BAGE	669.383	1.1892	0.433753	2.74166	0.00611296	0.0652288
BAGE_family	Excluded	7670.31	0.46488	0.234647	1.98119	0.0475704	0.245774
BAGE2_BAGE3	BAGE2	1311.34	0.246928	0.321091	0.76903	0.441876	0.738404
BAGE4_BAGE5	BAGE4	6.97266	-0.386972	1.38798	-0.278803	0.780396	0.938242
BATF	BATF	618.049	-0.51029	0.328926	-1.55138	0.12081	0.413188
BATF2	BATF2	472.714	-0.451244	0.4171	-1.08186	0.279314	0.609413
BAX	BAX	2391.82	-0.0898343	0.242313	-0.370736	0.710834	0.906421
BCL10	BCL10	14811.1	0.531031	0.306296	1.73372	0.0829681	0.337695
BCL2	BCL2	3743.29	-0.235364	0.33297	-0.706862	0.479652	0.762187
BCL2L1	BCL2L1	746.508	-0.224604	0.259084	-0.866915	0.385989	0.700517
BCL2L11	BCL2L11	1221.86	0.282448	0.258493	1.09267	0.274537	0.604712
BCL6	BCL6	2362.35	-0.339806	0.367891	-0.923661	0.355663	0.671943
BEX1	BEX1	499.153	-2.02213	0.618731	-3.26819	0.00108238	0.0231797
BEX2	BEX2	1312.02	-0.379279	0.340891	-1.11261	0.265876	0.60081
BID	BID	1498.93	0.297948	0.355518	0.838065	0.401994	0.711928
BIRC5	BIRC5	2460.39	0.590641	0.438325	1.3475	0.17782	0.496044
BLK	BLK	247.17	-0.0762847	0.394389	-0.193425	0.846626	0.95855
BLNK	BLNK	642.716	-0.514655	0.342547	-1.50243	0.132985	0.429265
BMI1	BMI1	572.644	0.302029	0.304133	0.993082	0.32067	0.64681
BMP6	BMP6	359.12	0.987146	0.312862	3.15522	0.00160379	0.028391
BMP7	BMP7	273.428	0.76954	0.42565	1.80792	0.0706194	0.305262
BNC1	BNC1	394.16	0.258393	0.514159	0.502555	0.615277	0.848935
BORA	BORA	865.859	0.221713	0.276418	0.802093	0.422499	0.725177
BRCA1	BRCA1	372.688	-0.223705	0.371561	-0.602068	0.547129	0.805929
BRCA2	BRCA2	886.581	0.52143	0.260688	2.00021	0.0454778	0.242241
BRIP1	BRIP1	357.865	0.820488	0.433326	1.89347	0.0582957	0.277903
BRMS1L	BRMS1L	750.356	-0.0818851	0.275665	-0.297046	0.766432	0.932581
BST2	BST2	10806.5	-0.796271	0.539691	-1.47542	0.1401	0.44122
BTK	BTK	686.814	-0.873027	0.273798	-3.18858	0.00142972	0.0265355
BTLA	BTLA	343.157	-0.667729	0.330635	-2.01954	0.0434316	0.240864
BUB1	BUB1	1561.98	0.560104	0.34307	1.63262	0.102549	0.38373
BUB1B	BUB1B	486.725	0.0102692	0.395906	0.0259386	0.979306	0.992096
C11orf71	C11orf71	749.608	0.102756	0.29926	0.343368	0.731322	0.912187
C17orf80	MTNAP1	931.773	0.497031	0.305987	1.62435	0.1043	0.384814
C19orf66	SHFL	2922.19	-0.208124	0.274917	-0.757044	0.449024	0.740606
C1orf56	C1orf56	806.419	0.232743	0.336582	0.691491	0.489257	0.773916
C1QA	C1QA	4904.47	-1.21071	0.400752	-3.0211	0.00251854	0.0372959
C1QB	C1QB	4967.74	-1.10549	0.415314	-2.66182	0.00777191	0.0721233
C20orf24	RAB5IF	2465.19	0.18017	0.256148	0.703382	0.481817	0.763884
C3	C3	2529.85	-2.10195	0.576608	-3.64537	0.000267002	0.0112626
C3AR1	C3AR1	2021.52	-0.711533	0.318553	-2.23364	0.0255068	0.167479
C4A_C4B	C4A	1586.99	-0.217709	0.333434	-0.652931	0.513801	0.791691
C5	C5	181.668	-0.120064	0.412978	-0.290727	0.77126	0.935585
CA4	CA4	34.7323	0.0898447	0.765877	0.11731	0.906615	0.972378
CALML3	CALML3	2708.98	1.04335	0.945097	1.10396	0.269611	0.603803
CAMP	CAMP	188.162	-0.00358247	0.34217	-0.0104699	0.991646	0.996658
CARD11	CARD11	378.169	-0.619166	0.259378	-2.38711	0.0169812	0.125068
CASP1	CASP1	4197.68	0.443417	0.441252	1.00491	0.314941	0.642131
CASP10	CASP10	1055.95	-0.398528	0.283727	-1.40462	0.160135	0.475284
CASP3	CASP3	1030.86	0.0378108	0.237606	0.159132	0.873565	0.965956
CASP4	CASP4	4824.77	-0.138987	0.274677	-0.506	0.612857	0.848935
CASP5	CASP5	268.239	0.13108	0.361505	0.362596	0.716907	0.906421
CASP8	CASP8	1739.97	0.113794	0.242263	0.469712	0.638561	0.860605
CAV1	CAV1	4772.63	-0.0396261	0.364845	-0.108611	0.913511	0.975061
CBLB	CBLB	2372.5	-0.529408	0.312838	-1.69227	0.0905936	0.354309
CCDC138	CCDC138	1274.63	0.944604	0.306434	3.08257	0.00205223	0.0334767
CCL1	CCL1	207.789	-0.0603119	0.314475	-0.191786	0.84791	0.95855
CCL11	CCL11	280.496	0.15739	0.403241	0.390312	0.696306	0.895802
CCL13	CCL13	1367.63	0.478126	0.502662	0.951188	0.341509	0.664868
CCL14	CCL14	953.002	-0.565985	0.478178	-1.18363	0.23656	0.565792
CCL15	CCL15	192.286	0.895928	0.309	2.89945	0.00373823	0.0473056
CCL16	CCL16	23.7506	-0.500787	0.741904	-0.675002	0.499675	0.783274
CCL17	CCL17	243.107	0.164978	0.386844	0.426471	0.669765	0.883709
CCL18	CCL18	10100.8	0.0644019	0.920652	0.0699524	0.944232	0.985284
CCL19	CCL19	1324.03	-0.980205	0.691383	-1.41775	0.156265	0.467588
CCL2	CCL2	10835.3	-1.00289	0.603356	-1.66219	0.0964751	0.367927
CCL20	CCL20	983.362	0.993644	0.680511	1.46014	0.14425	0.446215
CCL21	CCL21	1623.25	-1.13828	0.524605	-2.16979	0.0300229	0.186444
CCL22	CCL22	380.032	-0.0400171	0.380048	-0.105295	0.916142	0.975061
CCL23	CCL23	281.198	0.268725	0.273719	0.981755	0.32622	0.65338
CCL24	CCL24	437.634	0.27866	0.275502	1.01146	0.311794	0.640144
CCL25	CCL25	139.671	0.676228	0.398241	1.69804	0.0895007	0.352409
CCL26	CCL26	14.2371	-2.50191	0.832647	-3.00476	0.00265787	0.0382865
CCL27	CCL27	32.1909	-1.77259	1.09647	-1.61663	0.105958	0.385651
CCL28	CCL28	1891.62	0.718692	0.395944	1.81514	0.0695031	0.301942
CCL3	CCL3	183.106	0.0729428	0.325922	0.223804	0.822909	0.951818
CCL4	CCL4	3808.01	-0.609849	0.498241	-1.224	0.220951	0.555021
CCL5	CCL5	1673.52	-1.34172	0.4706	-2.85109	0.00435698	0.0513976
CCL7	CCL7	256.774	0.369628	0.426345	0.86697	0.385959	0.700517
CCL8	CCL8	974.917	-0.462583	0.463362	-0.998319	0.318125	0.644584
CCNA2	CCNA2	2081.88	0.0755631	0.340611	0.221846	0.824434	0.951818
CCNB1	CCNB1	2480.55	0.402569	0.309918	1.29895	0.19396	0.519511
CCNB2	CCNB2	1615.97	0.156929	0.358117	0.438207	0.661236	0.877928
CCND1	CCND1	24249.3	-0.466308	0.434239	-1.07385	0.28289	0.610139
CCND3	CCND3	3408.52	-0.217992	0.290076	-0.751501	0.452351	0.743657
CCNE1	CCNE1	887.77	0.356559	0.394715	0.903333	0.366349	0.682675
CCNE2	CCNE2	886.657	0.645112	0.347531	1.85627	0.0634152	0.288664
CCNF	CCNF	928.451	0.233683	0.253003	0.923636	0.355676	0.671943
CCR1	CCR1	1317.3	-0.655326	0.343298	-1.90891	0.0562737	0.271419
CCR10	CCR10	268.203	0.18142	0.285088	0.636363	0.52454	0.798473
CCR2	CCR2	385.61	-1.46227	0.430478	-3.39685	0.000681667	0.0189776
CCR3	CCR3	188.458	0.198841	0.332277	0.59842	0.54956	0.807669
CCR4	CCR4	595.994	-0.221003	0.30031	-0.735918	0.461781	0.752663
CCR5	CCR5	512.991	-0.652224	0.297846	-2.18981	0.0285382	0.181394
CCR6	CCR6	383.603	-0.0385719	0.296973	-0.129883	0.896659	0.972378
CCR7	CCR7	344.222	-0.168388	0.274773	-0.612826	0.539992	0.804784
CCR8	CCR8	286.487	0.169226	0.307679	0.55001	0.582313	0.833534
CCR9	CCR9	176.91	0.36048	0.502554	0.717297	0.473191	0.758329
CCRL2	CCRL2	385.084	-0.325974	0.272862	-1.19465	0.232224	0.562726
CCT5	CCT5	8995.44	-0.0433251	0.234274	-0.184933	0.853282	0.95855
CD14	CD14	5817.27	-0.668271	0.32102	-2.08171	0.0373689	0.217487
CD160	CD160	344.041	0.542605	0.298268	1.81918	0.0688835	0.301942
CD163	CD163	2868.46	-0.961537	0.402323	-2.38997	0.0168499	0.124761
CD180	CD180	540.289	-0.235097	0.310191	-0.757911	0.448505	0.740606
CD19	CD19	236.631	-0.174015	0.368919	-0.471688	0.63715	0.860605
CD1A	CD1A	397.251	0.138868	0.383684	0.361932	0.717402	0.906421
CD1B	CD1B	53.915	-1.5317	0.787754	-1.94439	0.0518484	0.261363
CD1C	CD1C	604.942	-0.191634	0.460512	-0.416133	0.677313	0.88934
CD1D	CD1D	158.217	0.510309	0.334078	1.52751	0.126633	0.420916
CD1E	CD1E	345.468	0.26089	0.3103	0.840767	0.400479	0.711292
CD2	CD2	1341.96	-1.21321	0.360688	-3.36361	0.00076931	0.0194021
CD200	CD200	1381.36	-0.20274	0.414699	-0.488884	0.624924	0.856386
CD209	CD209	2428.91	-0.0688465	0.292688	-0.235222	0.814037	0.946833
CD22	CD22	620.777	-0.576781	0.466818	-1.23556	0.216622	0.548252
CD226	CD226	363.741	0.103062	0.284944	0.36169	0.717584	0.906421
CD24	CD24	1231.87	0.731906	0.561464	1.30357	0.192381	0.518982
CD244	CD244	58.5503	-1.97272	0.48866	-4.037	5.41401e-05	0.00443312
CD247	CD247	239.936	-1.5846	0.429665	-3.68798	0.000226043	0.0108943
CD27	CD27	288.929	-1.48086	0.459277	-3.22433	0.00126266	0.0255105
CD274	CD274	578.38	-0.746059	0.319528	-2.33488	0.0195497	0.141001
CD276	CD276	3943.55	-0.316668	0.26491	-1.19538	0.231939	0.562726
CD28	CD28	405.585	0.486346	0.25992	1.87114	0.061326	0.285504
CD33	CD33	222.14	-1.09113	0.387617	-2.81496	0.00487829	0.0556605
CD34	CD34	1540.93	-0.526554	0.359947	-1.46287	0.143504	0.445188
CD37	CD37	1528.74	-1.07342	0.289727	-3.70495	0.000211436	0.0108943
CD38	CD38	611.539	-0.456775	0.457117	-0.99925	0.317673	0.644584
CD3D	CD3D	264.087	-0.574126	0.38353	-1.49695	0.134405	0.431088
CD3E	CD3E	1070.26	-1.72077	0.436856	-3.93899	8.18266e-05	0.00569513
CD3G	CD3G	626.591	-0.756083	0.330273	-2.28926	0.022064	0.150868
CD4	CD4	1468.76	-0.926614	0.347391	-2.66735	0.00764521	0.0714237
CD40	CD40	726.072	-1.06717	0.346454	-3.08025	0.00206825	0.0334767
CD40LG	CD40LG	123.13	0.358745	0.473532	0.757595	0.448693	0.740606
CD44	CD44	17838.5	0.556924	0.399746	1.3932	0.16356	0.47832
CD47	CD47	9487.65	-0.754374	0.283745	-2.65863	0.00784581	0.0723269
CD48	CD48	944.422	-0.924036	0.330731	-2.79392	0.0052074	0.0584572
CD5	CD5	142.482	-0.614449	0.361994	-1.6974	0.0896212	0.352409
CD52	CD52	2042.97	-1.06598	0.39817	-2.6772	0.00742392	0.0707815
CD53	CD53	2700.61	-1.07477	0.340178	-3.15943	0.00158077	0.028391
CD55	CD55	238.386	-0.244409	0.298267	-0.819429	0.412542	0.721568
CD58	CD58	4746.65	-0.389487	0.296378	-1.31416	0.188792	0.513238
CD59	CD59	7425.25	-0.214631	0.403061	-0.532502	0.594379	0.837686
CD5L	CD5L	104.536	-2.03579	1.02894	-1.97853	0.0478691	0.245881
CD6	CD6	235.607	-1.05228	0.345611	-3.04468	0.00232927	0.035684
CD63	CD63	68016.9	0.307364	0.305869	1.00489	0.314951	0.642131
CD68	CD68	12943.4	-0.71837	0.312735	-2.29706	0.0216155	0.150444
CD69	CD69	621.839	-0.211217	0.432213	-0.488687	0.625063	0.856386
CD7	CD7	416.068	-0.823307	0.321172	-2.56345	0.0103639	0.0873332
CD70	CD70	309.411	-0.580579	0.465281	-1.2478	0.212103	0.542798
CD72	CD72	602.141	-0.796744	0.31672	-2.51561	0.0118826	0.0950608
CD74	CD74	2713.46	-1.60645	0.50936	-3.15386	0.00161127	0.028391
CD79A	CD79A	323.807	-0.389564	0.431151	-0.903544	0.366237	0.682675
CD79B	CD79B	256.916	-0.235617	0.414086	-0.569005	0.569353	0.822136
CD80	CD80	687.68	-0.598235	0.321594	-1.86022	0.0628549	0.287809
CD83	CD83	2959.62	-0.529707	0.408939	-1.29532	0.19521	0.520638
CD84	CD84	1520.48	-0.915565	0.320772	-2.85425	0.0043138	0.0513232
CD86	CD86	859.642	-0.66332	0.311459	-2.12972	0.0331946	0.199167
CD8A	CD8A	1444.72	-1.65908	0.532023	-3.11843	0.00181817	0.03148
CD8B	CD8B	133.385	-1.85338	0.558529	-3.31833	0.000905589	0.0210097
CD96	CD96	144.925	-1.55004	0.433618	-3.57467	0.000350668	0.0128455
CD99	CD99	7928.47	0.0824352	0.328222	0.251157	0.801693	0.941748
CDC20	CDC20	2160.89	0.202351	0.364221	0.555573	0.578503	0.830181
CDC25A	CDC25A	785.68	0.0340787	0.339029	0.100518	0.919933	0.976411
CDC25C	CDC25C	296.655	0.408954	0.341193	1.1986	0.230684	0.562367
CDC45	CDC45	850.607	0.0890145	0.431175	0.206446	0.836443	0.95515
CDC6	CDC6	1406.42	-0.0228368	0.369066	-0.0618773	0.950661	0.98608
CDC7	CDC7	1380.43	0.00993246	0.327612	0.0303177	0.975814	0.992096
CDCA2	CDCA2	687.129	-0.233132	0.281803	-0.827289	0.408073	0.719947
CDCA3	CDCA3	236.198	0.272283	0.226058	1.20448	0.228404	0.561182
CDCA5	CDCA5	575.892	0.475847	0.33155	1.43522	0.151224	0.462645
CDCA8	CDCA8	983.063	0.229884	0.427794	0.537371	0.591011	0.837686
CDH1	CDH1	3456.42	-0.560305	0.672484	-0.833187	0.404739	0.715879
CDH15	CDH15	200.234	0.892091	0.40063	2.22672	0.0259659	0.1689
CDH5	CDH5	944.692	-0.372883	0.312548	-1.19304	0.232852	0.562726
CDK1	CDK1	2363.15	0.232862	0.407348	0.571653	0.567557	0.821247
CDK4	CDK4	5464.85	0.412124	0.253799	1.62382	0.104414	0.384814
CDK6	CDK6	3880.51	0.310985	0.497456	0.625151	0.531872	0.798473
CDKN1A	CDKN1A	7695.12	0.163073	0.389652	0.418509	0.675575	0.888007
CDKN1B	CDKN1B	2698.61	-0.171936	0.238778	-0.720065	0.471485	0.758329
CDKN2A	CDKN2A	450.26	0.957029	0.696803	1.37346	0.16961	0.484264
CDKN3	CDKN3	1209.26	-0.0365333	0.364391	-0.100259	0.920139	0.976411
CDT1	CDT1	344.292	0.0215324	0.243414	0.0884599	0.929511	0.982445
CEACAM1	CEACAM1	3132.86	1.20335	0.648365	1.85598	0.0634562	0.288664
CEACAM5	CEACAM5	97.2678	-0.342573	1.19369	-0.286987	0.774122	0.936131
CEACAM6	CEACAM6	486.468	-0.213423	0.473434	-0.450799	0.652135	0.871182
CEACAM8	CEACAM8	2228.26	2.06212	0.520354	3.96292	7.40388e-05	0.00542432
CEBPB	CEBPB	5873.92	-0.028324	0.365512	-0.0774911	0.938233	0.985284
CENPA	CENPA	997.674	0.18779	0.396193	0.473985	0.63551	0.859699
CENPE	CENPE	800.816	0.0447961	0.365698	0.122495	0.902507	0.972378
CENPF	CENPF	4137.62	0.149923	0.413428	0.362634	0.716878	0.906421
CENPH	CENPH	883.542	0.646547	0.375949	1.71977	0.0854735	0.345306
CENPI	CENPI	1171.35	0.149102	0.328956	0.453257	0.650364	0.870487
CENPL	CENPL	1182.65	0.231813	0.386071	0.600442	0.548212	0.806671
CENPU	CENPU	2230.58	0.230074	0.345525	0.665866	0.505497	0.783764
CENPW	CENPW	233.015	0.106009	0.411125	0.257851	0.796522	0.941748
CEP250	CEP250	1719.66	0.137349	0.292492	0.469583	0.638653	0.860605
CEP55	CEP55	717.927	0.233012	0.450173	0.517605	0.604734	0.845945
CES1	CES1	686.668	-0.218826	0.40384	-0.541865	0.587912	0.837639
CGREF1	CGREF1	1433.45	-0.258607	0.486875	-0.531156	0.595311	0.837686
CHDH	CHDH	276.965	-0.516306	0.425521	-1.21335	0.224996	0.560142
CHGA	CHGA	155.617	0.254501	0.357797	0.711299	0.476899	0.758678
CHIT1	CHIT1	868.497	-0.157898	0.841024	-0.187744	0.851077	0.95855
CHMP4B	CHMP4B	5045.84	-0.0518641	0.276755	-0.187401	0.851346	0.95855
CHRM2	CHRM2	143.116	0.603014	0.347741	1.73409	0.0829022	0.337695
CHRM3	CHRM3	153.354	0.265808	0.390954	0.679897	0.49657	0.779284
CHST10	CHST10	929.559	0.571072	0.277367	2.0589	0.0395035	0.225364
CHUK	CHUK	647.504	0.0451482	0.244209	0.184876	0.853327	0.95855
CIITA	CIITA	3731.84	-1.63116	0.351213	-4.64436	3.41133e-06	0.000678368
CIP2A	CIP2A	798.892	-0.0318948	0.323354	-0.0986374	0.921426	0.976411
CKAP2	CKAP2	2748.35	0.279976	0.301583	0.928356	0.353223	0.671702
CKAP2L	CKAP2L	694.46	0.306523	0.343318	0.892824	0.371951	0.690137
CKLF	CKLF	337.87	-0.180713	0.215538	-0.838425	0.401792	0.711928
CLCA2	CLCA2	2327.56	0.0793841	0.711563	0.111563	0.91117	0.974488
CLDN3	CLDN3	183.151	-0.0603297	0.349615	-0.17256	0.862997	0.958733
CLEC12A	CLEC12A	822.08	-0.120413	0.366234	-0.328787	0.742316	0.917735
CLEC2B	CLEC2B	535.601	-0.508242	0.337063	-1.50786	0.131591	0.427979
CLEC4A	CLEC4A	1279.82	-0.333441	0.276392	-1.20641	0.22766	0.560891
CLEC4C	CLEC4C	262.999	0.254042	0.262718	0.966976	0.333556	0.660469
CLEC5A	CLEC5A	705.966	0.0182339	0.306837	0.0594253	0.952613	0.986635
CLEC6A	CLEC6A	286.089	0.515113	0.275836	1.86746	0.0618375	0.286194
CLEC7A	CLEC7A	697.728	-0.275889	0.294744	-0.936029	0.349258	0.6702
CLEC9A	CLEC9A	345.04	0.386581	0.232228	1.66466	0.0959808	0.367073
CLSPN	CLSPN	1141.6	0.0651699	0.365155	0.178472	0.858353	0.95855
CMA1	CMA1	315.409	-0.0573065	0.342525	-0.167306	0.867129	0.960258
CMKLR1	CMKLR1	784.557	-0.87812	0.340851	-2.57626	0.00998755	0.085819
CNNM1	CNNM1	287.633	0.517311	0.454307	1.13868	0.254836	0.592207
CNTLN	CNTLN	1356.8	-0.0212338	0.251042	-0.0845827	0.932593	0.984406
COCH	COCH	59.5571	0.572568	0.56086	1.02088	0.307313	0.638478
COL1A1	COL1A1	76188.6	-0.924113	0.508418	-1.81762	0.0691219	0.301942
COL1A2	COL1A2	69790.7	-0.94967	0.505023	-1.88045	0.0600472	0.282422
COL3A1	COL3A1	40665.6	-0.659882	0.52476	-1.25749	0.208576	0.540665
CORO1A	CORO1A	3202.97	-1.21403	0.332348	-3.65289	0.000259308	0.0112626
CPA3	CPA3	855.722	-0.60032	0.488869	-1.22798	0.219455	0.554412
CPE	CPE	1752.29	-0.409664	0.38937	-1.05212	0.292744	0.622136
CR1	CR1	450.551	0.0790992	0.302403	0.261569	0.793654	0.941027
CR2	CR2	218.85	0.254464	0.254667	0.999203	0.317696	0.644584
CREB1	CREB1	2351.5	0.163993	0.224537	0.730357	0.465172	0.75293
CREB5	CREB5	871.089	-0.686338	0.406614	-1.68794	0.0914236	0.355355
CREBBP	CREBBP	5125.36	-0.0561552	0.264613	-0.212216	0.831938	0.954147
CRISPLD1	CRISPLD1	3350.81	1.69151	0.485526	3.48386	0.000494229	0.0152881
CRMP1	CRMP1	202.917	1.04432	0.389132	2.68371	0.00728109	0.0698985
CRP	CRP	286.454	0.459525	0.368802	1.24599	0.212766	0.542798
CRTAM	CRTAM	225.587	0.00109492	0.34554	0.00316874	0.997472	0.998907
CSF1	CSF1	1238.5	-0.690286	0.33182	-2.0803	0.0374977	0.217487
CSF1R	CSF1R	2558.19	-0.923948	0.314485	-2.93797	0.00330364	0.0437968
CSF2	CSF2	52.0241	1.35986	0.939749	1.44705	0.147883	0.455428
CSF2RA	CSF2RA	1167.35	-0.603549	0.300147	-2.01085	0.0443416	0.242053
CSF2RB	CSF2RB	752.001	-0.665183	0.31583	-2.10614	0.0351923	0.207575
CSF3	CSF3	306.85	0.565842	0.440018	1.28595	0.19846	0.524023
CSF3R	CSF3R	1177.34	-0.684971	0.399253	-1.71563	0.0862299	0.346913
CSK	CSK	3089.56	0.0994764	0.217562	0.457233	0.647504	0.869166
CT45_family	Excluded	1198.71	0.697738	0.502591	1.38828	0.165051	0.481251
CT47_family	Excluded	472.074	0.460295	0.416092	1.10623	0.268626	0.60367
CTAG1A_1B	CTAG1A	44.475	2.71566	1.46766	1.85033	0.0642663	0.288811
CTAG2	CTAG2	337.079	4.60104	1.18999	3.86644	0.000110434	0.00698745
CTBP1	CTBP1	6083.94	-0.0983988	0.21058	-0.467275	0.640303	0.861162
CTLA4	CTLA4	1761.82	-2.05922	0.571027	-3.60616	0.000310764	0.0121512
CTNNB1	CTNNB1	53914	-0.255726	0.385085	-0.664078	0.50664	0.783764
CTRC	CTRC	32.7837	0.325089	0.561795	0.578661	0.562818	0.816937
CTSG	CTSG	659.31	-0.222331	0.524306	-0.424048	0.671531	0.884362
CTSH	CTSH	7228.29	-0.589161	0.364885	-1.61465	0.106386	0.385651
CTSL	CTSL	10245.9	0.354122	0.400411	0.884397	0.376482	0.693204
CTSS	CTSS	6225.41	-0.777272	0.368931	-2.10682	0.0351332	0.207575
CX3CL1	CX3CL1	351.583	0.10963	0.273202	0.401279	0.688215	0.891273
CX3CR1	CX3CR1	451.121	-0.384355	0.251917	-1.52572	0.127079	0.420916
CXCL1	CXCL1	5818.46	0.943494	0.685144	1.37707	0.168489	0.482644
CXCL10	CXCL10	4231.07	-1.43526	0.648331	-2.21378	0.0268441	0.172995
CXCL11	CXCL11	278.154	0.570432	0.339478	1.68032	0.0928953	0.359195
CXCL12	CXCL12	5031.34	-0.813496	0.422061	-1.92744	0.053925	0.268084
CXCL13	CXCL13	339.072	-2.67327	0.629704	-4.24528	2.18318e-05	0.00202599
CXCL14	CXCL14	8102.19	-0.00911528	0.604902	-0.015069	0.987977	0.995237
CXCL16	CXCL16	3098.31	-0.729305	0.336736	-2.1658	0.0303262	0.186788
CXCL2	CXCL2	1515.53	0.502972	0.510034	0.986154	0.324058	0.650076
CXCL3	CXCL3	1746.91	1.34604	0.593885	2.2665	0.0234209	0.157497
CXCL5	CXCL5	665.743	2.72199	1.1022	2.46959	0.0135266	0.106379
CXCL6	CXCL6	236.672	0.702108	0.36192	1.93995	0.0523852	0.261363
CXCL8	CXCL8	12922	1.74395	0.872288	1.99928	0.0455781	0.242241
CXCL9	CXCL9	5275.8	-2.21867	0.605514	-3.6641	0.000248209	0.0112626
CXCR1	CXCR1	223.681	0.0515461	0.385626	0.133668	0.893665	0.972378
CXCR2	CXCR2	1333.39	-0.357811	0.369729	-0.967766	0.333161	0.660469
CXCR3	CXCR3	322.218	-0.936433	0.404757	-2.31356	0.0206916	0.145468
CXCR4	CXCR4	1950.18	-0.689191	0.347409	-1.9838	0.0472777	0.245774
CXCR5	CXCR5	239.545	0.129167	0.312782	0.412961	0.679635	0.889604
CXCR6	CXCR6	441.787	-0.915307	0.356546	-2.56715	0.0102538	0.0873332
CYBB	CYBB	3754.16	-1.0719	0.377797	-2.83723	0.00455069	0.0523517
CYLD	CYLD	1311.12	-0.378133	0.216288	-1.74828	0.0804149	0.333956
CYP27A1	CYP27A1	5967.09	-0.0624815	0.349501	-0.178773	0.858116	0.95855
DAPK2	DAPK2	187.326	-0.646319	0.463524	-1.39436	0.163208	0.47832
DAPL1	DAPL1	728.339	1.15604	0.470922	2.45484	0.0140948	0.108398
DBF4	DBF4	1830.99	0.540447	0.359932	1.50152	0.13322	0.429265
DCLRE1A	DCLRE1A	994.999	0.161217	0.223666	0.720791	0.471038	0.758329
DCN	DCN	254.452	0.41628	0.281313	1.47977	0.138933	0.440536
DDIAS	DDIAS	507.613	0.555278	0.303017	1.8325	0.0668775	0.295535
DDX5	DDX5	44537.9	0.332049	0.357402	0.929062	0.352857	0.671702
DDX58	RIGI	549.891	-0.570175	0.268702	-2.12196	0.0338412	0.201312
DEFB1	DEFB1	1472.93	0.722353	0.62408	1.15747	0.24708	0.583429
DEPDC1	DEPDC1	1197.49	0.473158	0.349082	1.35544	0.175279	0.492403
DGAT2	DGAT2	301.174	0.663627	0.347106	1.91189	0.0558908	0.271419
DGKA	DGKA	1361.46	0.0160804	0.414817	0.0387651	0.969078	0.99188
DHX40	DHX40	3822.56	0.785142	0.390925	2.00842	0.0445984	0.242241
DIAPH3	DIAPH3	890.681	0.296942	0.363303	0.81734	0.413734	0.721568
DLAT	DLAT	960.07	0.721346	0.282883	2.54998	0.0107729	0.0892613
DLD	DLD	8829.25	0.414739	0.355331	1.16719	0.243134	0.576562
DLGAP5	DLGAP5	1062.32	0.156187	0.327361	0.477109	0.633284	0.858356
DLX6	DLX6	348.884	1.10203	0.434188	2.53814	0.0111445	0.0912537
DMBT1	DMBT1	181.385	0.18329	0.360347	0.50865	0.610998	0.848935
DNAH14	DNAH14	3132.88	0.224675	0.448714	0.500709	0.616576	0.848935
DNMT1	DNMT1	2885.86	0.254375	0.266352	0.955034	0.33956	0.662
DOCK9	DOCK9	1633.8	0.245034	0.309721	0.791144	0.42886	0.729413
DONSON	DONSON	1032.72	0.125406	0.232388	0.53964	0.589446	0.837686
DPP4	DPP4	633.126	-0.217668	0.498284	-0.436836	0.66223	0.877928
DPYSL4	DPYSL4	511.891	1.66782	0.688668	2.42181	0.0154435	0.116834
DSC3	DSC3	5171.62	0.247034	0.861763	0.286661	0.774372	0.936131
DSE	DSE	1456.24	-0.795782	0.287883	-2.76426	0.00570522	0.0630291
DSG3	DSG3	1212.75	0.555641	0.658205	0.844176	0.398571	0.710385
DST	DST	6856.77	0.611838	0.397567	1.53895	0.123816	0.417768
DTL	DTL	833.187	-0.265643	0.412778	-0.64355	0.519867	0.793482
DUSP4	DUSP4	13859.5	-0.517208	0.508771	-1.01658	0.309352	0.63906
DUSP6	DUSP6	341.328	0.110079	0.267227	0.411931	0.68039	0.889604
E2F2	E2F2	226.467	0.263233	0.412706	0.637824	0.523588	0.798286
E2F7	E2F7	339.845	0.227477	0.435466	0.522375	0.601409	0.843254
EBF4	EBF4	387.42	0.563228	0.511782	1.10052	0.271104	0.603803
EBI3	EBI3	254.585	-0.444465	0.287613	-1.54536	0.122259	0.415085
ECT2	ECT2	1949.78	-0.0404875	0.296022	-0.136772	0.891211	0.972378
EEF1G	EEF1G	49529	0.325462	0.399535	0.814601	0.415301	0.721568
EEF2	EEF2	68821.5	0.37953	0.408422	0.92926	0.352754	0.671702
EFNA4	EFNA4	739.491	-0.0510352	0.282438	-0.180695	0.856607	0.95855
EFNB3	EFNB3	594.574	0.946125	0.425883	2.22156	0.0263129	0.170361
EGFR	EGFR	970.142	0.225868	0.44989	0.502052	0.615631	0.848935
EGR1	EGR1	4352.07	0.3459	0.484694	0.713647	0.475445	0.758329
EGR2	EGR2	663.858	-0.177896	0.315214	-0.564368	0.572504	0.824965
EGR3	EGR3	1423.85	-0.812385	0.538231	-1.50936	0.131207	0.427979
EHD2	EHD2	3509.67	-0.502646	0.444573	-1.13063	0.258212	0.597061
EIF2A	EIF2A	1047.47	0.386088	0.352581	1.09504	0.273501	0.604712
EIF2AK2	EIF2AK2	3887.8	-0.236707	0.300921	-0.786609	0.431511	0.729846
ELK1	ELK1	1588.47	0.13696	0.225932	0.606199	0.544382	0.805293
ELL3	ELL3	129.067	-0.143751	0.487142	-0.29509	0.767925	0.933583
EME1	EME1	341.624	0.623333	0.366087	1.70269	0.0886259	0.352409
EMP1	EMP1	17401.3	-0.667232	0.448291	-1.48839	0.136648	0.43627
EMX2	EMX2	262.466	0.0587878	0.325296	0.180721	0.856586	0.95855
ENG	ENG	5496.16	-0.30448	0.27263	-1.11682	0.264069	0.599648
ENO1	ENO1	69577.7	0.219433	0.307388	0.713865	0.475311	0.758329
ENTPD1	ENTPD1	1617.14	-0.12438	0.33468	-0.371638	0.710162	0.906421
EOMES	EOMES	483.151	-0.0676702	0.281088	-0.240744	0.809753	0.944826
EP300	EP300	4234.97	0.0784813	0.279035	0.28126	0.778511	0.938242
EPCAM	EPCAM	37.6188	-0.514864	0.78824	-0.653182	0.513639	0.791691
EPHX3	EPHX3	372.677	0.205453	0.436161	0.471048	0.637606	0.860605
EPSTI1	EPSTI1	908.185	-0.327502	0.414699	-0.789735	0.429683	0.729413
ERBB2	ERBB2	2552.73	0.264835	0.425534	0.622359	0.533706	0.798473
ERBB3	ERBB3	7887.83	0.293205	0.54011	0.542862	0.587224	0.837517
ERCC6L	ERCC6L	361.617	0.131819	0.417752	0.315544	0.752349	0.923518
ESCO2	ESCO2	649.624	-0.0910425	0.339611	-0.268079	0.788639	0.940359
ESPL1	ESPL1	454.166	0.378305	0.42827	0.883331	0.377057	0.693347
ESYT2	ESYT2	6428.36	-0.384044	0.407037	-0.943512	0.345419	0.666884
ETS1	ETS1	9274.36	0.218839	0.269632	0.811619	0.41701	0.721568
ETS2	ETS2	1683.89	0.240947	0.422886	0.569768	0.568835	0.822136
ETV1	ETV1	2728.27	-0.38536	0.487681	-0.79019	0.429417	0.729413
ETV4	ETV4	2134.36	-0.16628	0.440708	-0.377302	0.705949	0.904031
EWSR1	EWSR1	5947.46	0.20648	0.215109	0.959885	0.337113	0.662
EXO1	EXO1	987.926	0.249652	0.366477	0.681223	0.495731	0.778845
EYS	EYS	2.55808	-3.39189	1.77412	-1.91187	0.0558925	0.271419
EZH2	EZH2	2340.84	-0.0095386	0.373533	-0.0255362	0.979627	0.992096
F13A1	F13A1	3827.81	-0.233818	0.456608	-0.512077	0.608597	0.848015
F2RL1	F2RL1	420.406	0.0863488	0.366514	0.235595	0.813747	0.946833
FABP4	FABP4	867.754	-0.559464	0.519951	-1.07599	0.28193	0.610139
FADD	FADD	2156.29	0.311359	0.242824	1.28224	0.199757	0.524023
FAM111B	FAM111B	893.224	0.0170242	0.331141	0.0514109	0.958998	0.988834
FAM122B	PABIR2	3818.45	0.211751	0.328458	0.64468	0.519134	0.793482
FAM161A	FAM161A	1283.52	0.53495	0.353292	1.51418	0.129979	0.42572
FAM222A	FAM222A	676.757	0.447928	0.413846	1.08235	0.279095	0.609413
FAM69B	DIPK1B	3264.04	0.435905	0.562348	0.775151	0.43825	0.734126
FAM72_family	Excluded	2063.45	0.342936	0.319818	1.07229	0.283592	0.610139
FAM83B	FAM83B	801.164	0.467806	0.477601	0.979492	0.327337	0.653735
FANCA	FANCA	851.937	0.0491064	0.257407	0.190773	0.848703	0.95855
FANCD2	FANCD2	1549.72	0.354994	0.311443	1.13983	0.254355	0.592207
FANCI	FANCI	2084.11	0.0802569	0.277303	0.289419	0.772261	0.935585
FAP	FAP	3774.16	-0.798245	0.396829	-2.01156	0.0442663	0.242053
FAS	FAS	390.795	-0.0111155	0.318546	-0.0348945	0.972164	0.992096
FASLG	FASLG	437.451	-0.24305	0.33795	-0.719189	0.472025	0.758329
FBLN1	FBLN1	3595.97	-0.775467	0.477519	-1.62395	0.104387	0.384814
FCAR	FCAR	344.004	0.674572	0.393906	1.71252	0.0868004	0.348202
FCER1G	FCER1G	4224.08	-0.900382	0.329172	-2.73529	0.00623255	0.0652309
FCER2	FCER2	176.261	-0.0669813	0.343706	-0.19488	0.845487	0.95855
FCGR1A_FCGR1B	FCGR1A	2271.71	-0.88289	0.391416	-2.25563	0.0240936	0.16047
FCGR2A_2C	FCGR2A	8150.27	-0.347929	0.363968	-0.955932	0.339107	0.662
FCGR2B	FCGR2B	1453.21	-0.410374	0.307784	-1.33332	0.182427	0.502848
FCGR3A_3B	FCGR3A	8417.54	-1.75513	0.489445	-3.58595	0.00033585	0.0126352
FCMR	FCMR	1372.81	-0.415808	0.430638	-0.965562	0.334263	0.66093
FCRL2	FCRL2	255.445	0.173425	0.363429	0.47719	0.633227	0.858356
FCRLA	FCRLA	2489.29	0.268489	0.590899	0.454373	0.64956	0.870248
FEN1	FEN1	184.825	0.343316	0.387876	0.885118	0.376093	0.693204
FEZ1	FEZ1	1134.29	-0.0147146	0.567472	-0.0259301	0.979313	0.992096
FGD6	FGD6	830.477	-0.151298	0.25314	-0.597684	0.550051	0.807669
FGFR3	FGFR3	1124.78	0.151442	0.575438	0.263176	0.792415	0.940359
FICD	FICD	521.107	0.0900084	0.256873	0.3504	0.726038	0.908854
FLI1	FLI1	310.033	0.0391206	0.375035	0.104312	0.916922	0.975061
FLT1	FLT1	768.861	-0.05036	0.343857	-0.146456	0.883561	0.972267
FLT3	FLT3	309.207	-0.178196	0.273822	-0.650772	0.515194	0.791691
FLT3LG	FLT3LG	930.915	-0.664278	0.262726	-2.52841	0.0114581	0.0927303
FLVCR1	FLVCR1	886.174	-0.0964133	0.383652	-0.251304	0.801579	0.941748
FMO5	FMO5	464.122	0.154032	0.305719	0.503837	0.614376	0.848935
FN1	FN1	68162.2	0.16399	0.550122	0.298098	0.765628	0.932581
FOLH1	FOLH1	201.183	0.542687	0.302459	1.79425	0.0727732	0.30697
FOS	FOS	6472.59	-0.465372	0.486516	-0.95654	0.3388	0.662
FOXA1	FOXA1	88.1456	0.186029	0.487317	0.381741	0.702653	0.900639
FOXG1	FOXG1	227.591	1.23651	0.36873	3.35343	0.000798165	0.0194021
FOXJ1	FOXJ1	240.157	0.0596583	0.288879	0.206517	0.836387	0.95515
FOXM1	FOXM1	2468.29	-0.0512806	0.395117	-0.129786	0.896736	0.972378
FOXO1	FOXO1	1334.86	-0.255092	0.302005	-0.844661	0.3983	0.710385
FOXP1	FOXP1	2446.56	-0.417038	0.302779	-1.37737	0.168399	0.482644
FOXP3	FOXP3	110.423	-0.912839	0.387976	-2.35282	0.0186315	0.13581
FOXRED2	FOXRED2	938.479	0.405728	0.334748	1.21204	0.225497	0.560142
FPR1	FPR1	566.235	-0.61347	0.439186	-1.39683	0.162464	0.47832
FPR2	FPR2	411.186	0.0924862	0.464545	0.19909	0.842192	0.95855
FRYL	FRYL	2502.46	-0.22567	0.218883	-1.03101	0.302536	0.634232
FUT4	FUT4	778.187	0.389579	0.271984	1.43236	0.15204	0.463928
FUT5	FUT5	382.177	0.182173	0.340301	0.535328	0.592423	0.837686
FXYD5	FXYD5	9919.48	0.140158	0.505518	0.277256	0.781583	0.938589
FYB1	FYB1	1366.63	-1.40528	0.354442	-3.96477	7.34669e-05	0.00542432
FYN	FYN	4321.65	-0.0818226	0.330372	-0.247668	0.804391	0.941748
FZD3	FZD3	632.691	-0.361734	0.449244	-0.805206	0.420701	0.724462
G6PD	G6PD	1499.67	-0.0575369	0.215866	-0.26654	0.789823	0.940359
GABRA5	GABRA5	222.333	0.833597	0.446814	1.86565	0.062091	0.286194
GAD1	GAD1	153.346	0.914376	1.11696	0.818633	0.412996	0.721568
GADD45GIP1	GADD45GIP1	4036.94	-0.0330403	0.274428	-0.120397	0.904169	0.972378
GAGE_family	Excluded	625.335	3.09535	1.62045	1.91018	0.0561104	0.271419
GATA2	GATA2	474.251	0.0786025	0.282092	0.278641	0.78052	0.938242
GATA3	GATA3	280.789	0.0127445	0.301932	0.0422097	0.966331	0.991255
GBP1	GBP1	7208.79	-0.992737	0.607177	-1.635	0.102048	0.382887
GBP5	GBP5	1163.3	-1.73745	0.500775	-3.46952	0.000521385	0.0157776
GCK	GCK	163.526	0.218977	0.346395	0.632159	0.527283	0.798473
GCK_liver	Excluded	153.389	0.000394497	0.430047	0.000917335	0.999268	0.999268
GCK_Pan	Excluded	188.456	0.281234	0.332306	0.846312	0.397379	0.710079
GDF15	GDF15	5159.05	0.126848	0.496255	0.25561	0.798252	0.941748
GGT7	GGT7	1398.91	0.0630376	0.361202	0.174522	0.861455	0.95855
GINS4	GINS4	863.906	0.330044	0.302617	1.09063	0.275435	0.605695
GLB1L2	GLB1L2	560.206	1.11794	0.852969	1.31065	0.189976	0.514487
GLIPR1	GLIPR1	519.355	0.331451	0.390679	0.848399	0.396216	0.71003
GNLY	GNLY	712.806	-1.81283	0.425553	-4.25993	2.04493e-05	0.00202599
GPI	GPI	11860.8	0.0599897	0.301378	0.199052	0.842222	0.95855
GPR18	GPR18	302.138	0.00387208	0.275896	0.0140346	0.988802	0.995237
GPR19	GPR19	429.279	0.590545	0.334183	1.76713	0.0772067	0.324688
GPRIN1	GPRIN1	879.488	0.756721	0.635767	1.19025	0.233948	0.564396
GRAP2	GRAP2	338.442	-0.21148	0.308497	-0.685518	0.493017	0.777214
GSDME	GSDME	1811.65	-0.403476	0.532989	-0.757007	0.449046	0.740606
GTF3C1	GTF3C1	2691.44	0.0245537	0.232005	0.105832	0.915715	0.975061
GTSE1	GTSE1	696.959	-0.160658	0.391213	-0.410667	0.681317	0.889604
GUSB	GUSB	2837.81	-0.0676954	0.384983	-0.17584	0.86042	0.95855
GZMA	GZMA	859.389	-1.95128	0.498386	-3.9152	9.03289e-05	0.00598752
GZMB	GZMB	811.021	-1.51045	0.475688	-3.1753	0.00149683	0.0274156
GZMH	GZMH	257.105	-0.912828	0.476305	-1.91648	0.0553043	0.271419
GZMK	GZMK	244.168	-1.44905	0.450265	-3.21821	0.00128992	0.0255763
GZMM	GZMM	195.714	0.388162	0.30761	1.26186	0.206998	0.538582
H2AFZ	H2AZ1	9064.44	0.3778	0.30367	1.24411	0.213458	0.542798
HASPIN	HASPIN	855.466	0.631569	0.345727	1.82679	0.0677318	0.298363
HAVCR2	HAVCR2	1016.07	-0.670251	0.307795	-2.17759	0.0294369	0.184577
HCAR1	HCAR1	132.413	0.361818	0.328345	1.10195	0.270485	0.603803
HCAR2	HCAR2	331.769	0.703308	0.496374	1.41689	0.156515	0.467588
HDC	HDC	173.772	-0.654003	0.510204	-1.28185	0.199897	0.524023
HELLS	HELLS	729.2	0.317342	0.29428	1.07837	0.28087	0.610139
HERC6	HERC6	1042.5	-0.313444	0.436377	-0.718287	0.47258	0.758329
HES1	HES1	4760.85	0.27644	0.367332	0.752561	0.451714	0.743657
HES5	HES5	166.557	0.491562	0.378347	1.29924	0.193863	0.519511
HEXIM2	HEXIM2	569.043	-0.210658	0.219995	-0.957562	0.338283	0.662
HEY1	HEY1	1130.95	-0.0643647	0.523135	-0.123037	0.902078	0.972378
HEY2	HEY2	788.462	0.14307	0.42208	0.338964	0.734637	0.913865
HEYL	HEYL	517.659	0.301065	0.389828	0.772303	0.439935	0.736045
HGF	HGF	593.203	-0.276994	0.339744	-0.815302	0.414899	0.721568
HHLA2	HHLA2	5.66019	-3.76573	1.14893	-3.27761	0.00104691	0.0230368
HIF1A	HIF1A	7706.52	-0.339713	0.33122	-1.02564	0.305061	0.636649
HIST1H2BH	H2BC9	2764.26	1.3218	0.393387	3.36006	0.000779262	0.0194021
HJURP	HJURP	506.155	0.0727663	0.395483	0.183994	0.854018	0.95855
HK1	HK1	4067.36	0.112069	0.342754	0.326966	0.743694	0.918564
HK2	HK2	2746.03	0.747304	0.357706	2.08916	0.0366937	0.214612
HLA-A	HLA-A	86052.3	-0.757305	0.378817	-1.99913	0.0455941	0.242241
HLA-B	HLA-B	132789	-1.41066	0.483724	-2.91624	0.00354276	0.0456622
HLA-C	HLA-C	38831.7	-0.996941	0.502179	-1.98523	0.0471186	0.245774
HLA-DMA	HLA-DMA	4349.81	-1.27873	0.282094	-4.53298	5.81563e-06	0.000778472
HLA-DMB	HLA-DMB	3209.05	-1.40955	0.283127	-4.97853	6.40694e-07	0.000222962
HLA-DOA	HLA-DOA	1052.4	-1.11896	0.320207	-3.49448	0.000474986	0.0152881
HLA-DOB	HLA-DOB	560.355	-0.184998	0.303772	-0.609003	0.542522	0.804894
HLA-DPA1	HLA-DPA1	18597.6	-1.24196	0.322478	-3.85129	0.000117497	0.00711111
HLA-DPB1	HLA-DPB1	589.043	-0.134218	0.262843	-0.510639	0.609604	0.848568
HLA-DQA1	HLA-DQA1	663.603	-1.43691	0.637019	-2.25568	0.0240907	0.16047
HLA-DQA2	HLA-DQA2	92.5389	-2.12842	0.823469	-2.5847	0.0097464	0.0847936
HLA-DQB1	HLA-DQB1	1535.37	0.993065	0.723312	1.37294	0.169771	0.484264
HLA-DQB2	HLA-DQB2	447.556	-0.0646947	0.476148	-0.135871	0.891923	0.972378
HLA-DRA	HLA-DRA	47980.9	-1.37422	0.310751	-4.42225	9.7678e-06	0.00104591
HLA-DRB1	HLA-DRB1	2466.28	-0.596375	0.330707	-1.80333	0.0713358	0.305262
HLA-E	HLA-E	29806.6	-0.773206	0.295578	-2.61591	0.00889893	0.0794058
HLA-F	HLA-F	12884.6	-1.54577	0.457698	-3.37727	0.000732083	0.0194021
HLA-G	HLA-G	824.387	0.548947	0.539707	1.01712	0.309096	0.63906
HLF	HLF	352.029	0.597948	0.380199	1.57272	0.115783	0.405574
HMBS	HMBS	1077.24	0.58522	0.356989	1.63932	0.101146	0.381558
HMGB1	HMGB1	3920.14	0.262535	0.316655	0.82909	0.407053	0.719059
HMGCS2	HMGCS2	235.685	0.0277877	0.4279	0.0649396	0.948222	0.985284
HMMR	HMMR	747.965	-0.0180551	0.275027	-0.0656483	0.947658	0.985284
HMOX1	HMOX1	1874.58	-0.69333	0.369009	-1.8789	0.0602581	0.282422
HMX2	HMX2	100.393	0.164884	0.343308	0.48028	0.631028	0.858356
HNF1A	HNF1A	5.98936	-1.66322	1.37537	-1.20929	0.226552	0.560142
HNF1B	HNF1B	3.05119	0.0891941	1.69407	0.0526508	0.95801	0.988834
HORMAD1	HORMAD1	1025.05	0.945071	0.841122	1.12358	0.26119	0.598588
HORMAD2	HORMAD2	205.088	0.425815	0.339209	1.25532	0.209363	0.541698
HPDL	HPDL	801.915	-0.206063	0.512993	-0.401688	0.687914	0.891273
HPN	HPN	41.0164	0.105443	0.532983	0.197835	0.843174	0.95855
HRAS	HRAS	1513.32	0.160622	0.333679	0.481367	0.630255	0.858356
HSD11B1	HSD11B1	520.342	-0.326201	0.354905	-0.919121	0.358032	0.672579
HSP90B1	HSP90B1	18834.2	0.0942212	0.268685	0.350676	0.725832	0.908854
HSPA1A	HSPA1A	5396.16	-0.205077	0.238321	-0.860509	0.389509	0.704151
IBSP	IBSP	287.631	0.123035	0.367228	0.335036	0.737598	0.914736
ICAM1	ICAM1	5475.27	-0.0505864	0.364452	-0.138801	0.889607	0.972378
ICAM2	ICAM2	446.172	-0.15307	0.261321	-0.585755	0.55804	0.813882
ICAM3	ICAM3	288.441	-0.428427	0.236011	-1.81528	0.0694809	0.301942
ICAM4	ICAM4	243.775	0.135107	0.301845	0.447605	0.654438	0.872018
ICOS	ICOS	377.755	-0.0821702	0.294592	-0.278929	0.780299	0.938242
ICOSLG	ICOSLG	413.534	-0.158648	0.244863	-0.647905	0.517046	0.79178
ID2	ID2	2197.28	-0.639902	0.209019	-3.06145	0.0022027	0.0344512
ID3	ID3	716.312	-1.75461	0.494127	-3.55092	0.000383882	0.0133591
ID4	ID4	985.264	0.734967	0.398113	1.84613	0.0648737	0.289437
IDH1	IDH1	3434.75	-0.0560185	0.286265	-0.195688	0.844855	0.95855
IDH2	IDH2	3270.48	0.304876	0.286997	1.0623	0.288101	0.615088
IDO1	IDO1	1055.53	-2.04344	0.622561	-3.2823	0.00102963	0.0230368
IDO2	IDO2	261.968	0.405905	0.313646	1.29415	0.195613	0.520638
IFI16	IFI16	28721.9	-0.230864	0.345112	-0.668954	0.503525	0.783764
IFI27	IFI27	14947.9	-0.764595	0.64512	-1.1852	0.235939	0.565667
IFI35	IFI35	476.719	-0.0318201	0.210393	-0.151241	0.879785	0.97096
IFI44L	IFI44L	1665.21	-0.654336	0.541608	-1.20814	0.226995	0.560242
IFI6	IFI6	18764.5	-0.902009	0.573815	-1.57195	0.115962	0.405574
IFIH1	IFIH1	2151.58	-0.694788	0.385491	-1.80235	0.071491	0.305262
IFIT1	IFIT1	2414.08	-1.42187	0.581305	-2.44601	0.0144449	0.11048
IFIT2	IFIT2	264.607	-0.256018	0.286853	-0.892506	0.372122	0.690137
IFIT3	IFIT3	3068.09	-1.21756	0.425848	-2.85915	0.00424775	0.0513103
IFIT5	IFIT5	1668.76	-0.795956	0.284741	-2.79537	0.0051841	0.0584572
IFITM1	IFITM1	9115.71	-0.973284	0.483662	-2.01232	0.0441857	0.242053
IFITM2	IFITM2	20657.6	-0.0830625	0.395149	-0.210205	0.833507	0.954147
IFITM3	IFITM3	20916.6	-0.457913	0.42217	-1.08466	0.278071	0.608608
IFNA_Family	Excluded	1520.18	0.54272	0.367771	1.4757	0.140024	0.44122
IFNAR1	IFNAR1	2362.8	-0.311115	0.255688	-1.21677	0.22369	0.559025
IFNAR2	IFNAR2	4070.02	-0.27358	0.262605	-1.04179	0.297508	0.627472
IFNB1	IFNB1	212.457	0.361304	0.357592	1.01038	0.312313	0.640265
IFNG	IFNG	400.217	-0.873323	0.511908	-1.70602	0.0880052	0.35138
IFNGR1	IFNGR1	5194.83	-0.311744	0.298925	-1.04288	0.297002	0.627355
IFNL1	IFNL1	7.88466	-4.59721	1.27585	-3.60326	0.000314256	0.0121512
IFNL2	IFNL2	299.091	0.142977	0.407687	0.350703	0.725811	0.908854
IFNL3	IFNL3	6.04549	-4.61849	1.43232	-3.22447	0.00126206	0.0255105
IFNL4	IFNL4	319.517	0.177153	0.320625	0.552526	0.580588	0.832316
IFNLR1	IFNLR1	256.02	0.339142	0.388981	0.871874	0.383277	0.699705
IGF1R	IGF1R	4826.58	-0.260373	0.445548	-0.584388	0.558959	0.813882
IGF2R	IGF2R	1052.73	-0.13491	0.293538	-0.459598	0.645805	0.867723
IGFBP3	IGFBP3	2769.77	0.0371861	0.445575	0.0834565	0.933489	0.984406
IGSF6	IGSF6	1671.92	-0.552968	0.315644	-1.75187	0.0797955	0.332561
IHH	IHH	174.158	0.465603	0.343596	1.35509	0.175389	0.492403
IKBKB	IKBKB	2694.04	0.0508027	0.2906	0.17482	0.861221	0.95855
IKBKG	IKBKG	2508.33	0.0156891	0.203482	0.0771031	0.938542	0.985284
IKZF1	IKZF1	1278.87	-1.06701	0.285626	-3.73569	0.000187202	0.0102501
IKZF2	IKZF2	547.555	-0.312178	0.316383	-0.986711	0.323784	0.650076
IKZF3	IKZF3	1007.27	-1.32121	0.410955	-3.21498	0.00130454	0.0255763
IKZF4	IKZF4	556.897	0.290189	0.177336	1.63637	0.101761	0.382843
IL10	IL10	356.826	-0.471262	0.319138	-1.47667	0.139764	0.44122
IL10RA	IL10RA	2272.82	-1.11575	0.313646	-3.55735	0.000374615	0.0133591
IL10RB	IL10RB	2130.66	0.0568375	0.23061	0.246466	0.805321	0.941748
IL11	IL11	418.237	0.11804	0.456394	0.258636	0.795916	0.941748
IL11RA	IL11RA	1368.47	0.358151	0.343321	1.0432	0.296856	0.627355
IL12A	IL12A	50.8148	-0.909409	0.491582	-1.84997	0.0643185	0.288811
IL12B	IL12B	243.458	0.454063	0.402202	1.12894	0.258922	0.597711
IL12RB1	IL12RB1	544.486	-0.377641	0.373071	-1.01225	0.311418	0.640144
IL12RB2	IL12RB2	1814.18	0.552408	0.410483	1.34575	0.178383	0.496617
IL13	IL13	204.464	0.0278044	0.42478	0.0654559	0.947811	0.985284
IL13RA1	IL13RA1	4878.5	-0.222826	0.298822	-0.745682	0.455859	0.744784
IL13RA2	IL13RA2	528.113	0.740579	0.591721	1.25157	0.210728	0.542798
IL15	IL15	354.745	-0.520446	0.259789	-2.00334	0.0451408	0.242241
IL15RA	IL15RA	634.272	-0.810087	0.322567	-2.51137	0.0120263	0.0956603
IL16	IL16	1543.03	-0.0754885	0.303895	-0.248403	0.803822	0.941748
IL17A	IL17A	4.03699	-2.21473	1.64133	-1.34935	0.177223	0.495372
IL17B	IL17B	212.339	-0.134721	0.319441	-0.421741	0.673214	0.885741
IL17C	IL17C	139.117	0.0354514	0.314745	0.112635	0.91032	0.974488
IL17D	IL17D	977.291	0.721044	0.528567	1.36415	0.17252	0.490099
IL17F	IL17F	287.212	0.587911	0.399846	1.47034	0.141468	0.443523
IL17RA	IL17RA	1257.69	-0.2383	0.218096	-1.09264	0.274553	0.604712
IL17RB	IL17RB	236.151	-0.0615803	0.352454	-0.174719	0.861301	0.95855
IL18	IL18	1802.04	-0.298108	0.416829	-0.71518	0.474498	0.758329
IL18BP	IL18BP	2052.65	-0.409246	0.263578	-1.55266	0.120505	0.413161
IL18R1	IL18R1	160.722	0.124589	0.291559	0.427319	0.669147	0.883709
IL19	IL19	227.939	-0.0569338	0.388333	-0.146611	0.883439	0.972267
IL1A	IL1A	161.424	0.420314	0.672382	0.625113	0.531897	0.798473
IL1B	IL1B	1085.54	0.706665	0.60428	1.16943	0.242229	0.576167
IL1R1	IL1R1	1922.16	-0.619313	0.405245	-1.52824	0.126452	0.420916
IL1R2	IL1R2	356.345	-0.141059	0.459119	-0.307238	0.758662	0.928811
IL1RAP	IL1RAP	3481.18	0.0662408	0.533789	0.124095	0.90124	0.972378
IL1RL1	IL1RL1	398.508	0.476706	0.33368	1.42863	0.153111	0.465349
IL1RL2	IL1RL2	361.156	0.132385	0.324372	0.408128	0.68318	0.889604
IL1RN	IL1RN	1276.23	0.403441	0.512867	0.786638	0.431494	0.729846
IL2	IL2	228.005	0.970481	0.372359	2.60631	0.00915241	0.0806339
IL20	IL20	246.305	-0.00528611	0.365459	-0.0144643	0.98846	0.995237
IL20RA	IL20RA	300.299	-0.0310379	0.453508	-0.0684395	0.945436	0.985284
IL20RB	IL20RB	422.436	0.28523	0.436002	0.654194	0.512987	0.791691
IL21	IL21	252.303	0.701025	0.346775	2.02156	0.0432223	0.240864
IL21R	IL21R	275.159	-2.15415	0.469789	-4.58535	4.53217e-06	0.000778472
IL22	IL22	7.13524	-3.25468	1.10113	-2.95577	0.00311888	0.041745
IL22RA1	IL22RA1	311.369	0.309705	0.391913	0.790239	0.429388	0.729413
IL22RA2	IL22RA2	220.489	0.613254	0.377073	1.62635	0.103875	0.384814
IL23A	IL23A	273.82	0.527276	0.30318	1.73915	0.0820085	0.337695
IL23R	IL23R	208.789	0.933577	0.312966	2.983	0.00285439	0.040544
IL24	IL24	264.31	0.0718412	0.30658	0.234331	0.814728	0.946833
IL25	IL25	160.221	0.398583	0.354239	1.12518	0.260511	0.598588
IL26	IL26	199.691	0.128266	0.365563	0.350871	0.725685	0.908854
IL27	IL27	150.938	0.277988	0.428883	0.648167	0.516877	0.79178
IL2RA	IL2RA	419.924	-0.370015	0.252104	-1.4677	0.142185	0.444766
IL2RB	IL2RB	485.779	-1.00778	0.349922	-2.88001	0.00397657	0.0489857
IL2RG	IL2RG	285.599	-0.337251	0.368847	-0.914336	0.36054	0.674855
IL3	IL3	154.87	0.50546	0.404978	1.24812	0.211988	0.542798
IL31	IL31	188.399	0.156667	0.353799	0.442813	0.657901	0.874688
IL32	IL32	2695.54	-1.13242	0.44934	-2.52018	0.0117294	0.0943773
IL33	IL33	756.436	-0.626	0.358296	-1.74716	0.0806101	0.333956
IL34	IL34	471.697	-0.466903	0.384372	-1.21472	0.224474	0.559979
IL3RA	IL3RA	281.666	-0.653898	0.404736	-1.61562	0.106177	0.385651
IL4	IL4	5.30125	-2.68645	1.36808	-1.96367	0.0495687	0.253675
IL4R	IL4R	1974.21	-0.608557	0.296062	-2.05551	0.0398302	0.2263
IL5	IL5	131.489	0.377756	0.513912	0.735059	0.462304	0.752663
IL5RA	IL5RA	197.434	0.814933	0.271318	3.00361	0.00266795	0.0382865
IL6	IL6	1036.05	-0.509759	0.590814	-0.862808	0.388243	0.702775
IL6R	IL6R	3388.51	-0.266264	0.359748	-0.740141	0.459215	0.749386
IL6ST	IL6ST	11643.3	0.287946	0.315027	0.914035	0.360698	0.674855
IL7	IL7	198.207	-0.222495	0.286339	-0.777034	0.437138	0.734126
IL7R	IL7R	1023.45	-0.663484	0.377961	-1.75543	0.0791853	0.331009
IL9	IL9	24.4394	0.782736	0.710767	1.10125	0.270786	0.603803
IL9R	IL9R	379.827	0.0832123	0.24873	0.334549	0.737966	0.914736
IMPG2	IMPG2	301.966	0.371133	0.321636	1.15389	0.248544	0.583429
INSM1	INSM1	270.47	0.233653	0.382283	0.611205	0.541064	0.804894
IQGAP3	IQGAP3	1344.39	-0.12479	0.460723	-0.270857	0.786501	0.940186
IRAK1	IRAK1	2588.02	0.2454	0.258363	0.949825	0.342201	0.665285
IRAK2	IRAK2	393.553	0.0357545	0.237395	0.150612	0.880282	0.97096
IRAK3	IRAK3	1687.8	-0.771765	0.535353	-1.4416	0.149415	0.45913
IRAK4	IRAK4	407.355	0.176808	0.297676	0.593961	0.552538	0.808865
IRF1	IRF1	5092.57	-1.46407	0.436827	-3.3516	0.000803464	0.0194021
IRF2	IRF2	2072.55	-0.586686	0.206242	-2.84465	0.00444607	0.0515744
IRF3	IRF3	2241.6	-0.237081	0.224673	-1.05523	0.291321	0.621009
IRF4	IRF4	6314.21	0.733401	0.38294	1.91519	0.0554688	0.271419
IRF5	IRF5	429.499	-0.4461	0.311648	-1.43142	0.15231	0.463928
IRF7	IRF7	2415.41	-0.80623	0.389614	-2.0693	0.0385176	0.220644
IRF8	IRF8	1125.44	-1.10918	0.307714	-3.60457	0.000312674	0.0121512
IRF9	IRF9	4597.92	-0.405639	0.26394	-1.53686	0.124327	0.418028
IRGM	IRGM	8.06398	-1.61487	0.865035	-1.86683	0.0619255	0.286194
IRS1	IRS1	321.85	0.306006	0.261851	1.16863	0.242553	0.576167
ISG15	ISG15	5950.01	-1.27642	0.556748	-2.29264	0.0218686	0.150842
ISG20	ISG20	1050.58	-1.46457	0.545018	-2.68719	0.0072055	0.0696531
ITGA1	ITGA1	1289.86	-0.0519503	0.468543	-0.110876	0.911714	0.974488
ITGA2	ITGA2	500.822	-0.146363	0.369163	-0.396472	0.691757	0.893252
ITGA3	ITGA3	11784.2	-1.25215	0.540112	-2.31831	0.0204325	0.144376
ITGA4	ITGA4	1886.52	-0.444066	0.482959	-0.919469	0.35785	0.672579
ITGA5	ITGA5	2929.84	-0.293899	0.379159	-0.775134	0.43826	0.734126
ITGA6	ITGA6	6205.27	0.569461	0.449677	1.26638	0.205378	0.536371
ITGAE	ITGAE	220.122	-2.70606	0.706185	-3.83194	0.000127136	0.0073739
ITGAL	ITGAL	1104.53	-1.25625	0.340728	-3.68694	0.000226964	0.0108943
ITGAM	ITGAM	681.984	-0.477848	0.299085	-1.5977	0.11011	0.391001
ITGAX	ITGAX	1395.5	-0.522943	0.398247	-1.31311	0.189146	0.513238
ITGB1	ITGB1	18444.5	-0.0899485	0.250644	-0.358869	0.719693	0.907439
ITGB2	ITGB2	3739.14	-1.00245	0.368051	-2.72367	0.00645612	0.0670665
ITGB3	ITGB3	2702.99	0.0895173	0.63949	0.139982	0.888674	0.972378
ITGB4	ITGB4	993.037	0.0370201	0.622677	0.0594532	0.952591	0.986635
ITGB7	ITGB7	491.801	-0.598843	0.308433	-1.94157	0.0521895	0.261363
ITK	ITK	498.412	-0.492005	0.322881	-1.52379	0.12756	0.420916
ITLN2	ITLN2	289.534	0.417404	0.30923	1.34982	0.177075	0.495372
ITPKC	ITPKC	1013.37	-0.210419	0.242185	-0.868838	0.384935	0.700517
JAK1	JAK1	4432.76	-0.0127708	0.260141	-0.0490918	0.960846	0.989508
JAK2	JAK2	977.768	-0.462819	0.212004	-2.18307	0.0290309	0.182856
JAK3	JAK3	1112.74	-0.393966	0.28803	-1.36779	0.171377	0.487847
JAKMIP3	JAKMIP3	15.7893	-1.03281	0.68619	-1.50514	0.132289	0.429246
JAML	JAML	831.572	-0.917516	0.407099	-2.25379	0.0242093	0.160473
JCHAIN	JCHAIN	4014.62	-0.55862	0.694523	-0.804322	0.421211	0.724462
KCNA1	KCNA1	191.197	0.450644	0.361518	1.24653	0.212568	0.542798
KCNH2	KCNH2	11.8019	-0.785674	0.990438	-0.793259	0.427627	0.729413
KCNK5	KCNK5	311.282	0.662817	0.341549	1.94062	0.0523045	0.261363
KDM5B	KDM5B	1624.27	-0.190559	0.383718	-0.496612	0.619462	0.851891
KDR	KDR	1435.25	-0.00114694	0.323427	-0.00354619	0.997171	0.998907
KHDRBS2	KHDRBS2	172.98	0.909196	0.411245	2.21084	0.0270473	0.173501
KHK	KHK	592.937	0.0108504	0.279882	0.0387677	0.969076	0.99188
KIF14	KIF14	1064.83	0.18195	0.426257	0.426854	0.669485	0.883709
KIF15	KIF15	295.599	0.0803586	0.327365	0.245471	0.806092	0.941748
KIF18B	KIF18B	579.523	0.474647	0.425681	1.11503	0.264837	0.600412
KIF20A	KIF20A	1251.97	0.353796	0.316669	1.11724	0.263891	0.599648
KIF23	KIF23	1477.5	0.0824769	0.394234	0.209208	0.834286	0.954253
KIF2C	KIF2C	818.89	0.208149	0.342174	0.608313	0.54298	0.804894
KIF4A	KIF4A	979.067	-0.0428926	0.388923	-0.110286	0.912183	0.974488
KIF5C	KIF5C	61.9387	-0.811592	0.519008	-1.56374	0.117879	0.409197
KIFC1	KIFC1	1083.37	0.01355	0.425244	0.0318641	0.97458	0.992096
KIR2DL1	KIR2DL1	468.754	0.236585	0.419791	0.563578	0.573041	0.824965
KIR2DL1_2DL2	KIR2DL2	810.548	0.309207	0.398439	0.776046	0.437722	0.734126
KIR2DL3	KIR2DL3	532.477	0.287649	0.378162	0.760651	0.446866	0.740606
KIR2DL4	KIR2DL4	174.831	-0.240427	0.399257	-0.602187	0.54705	0.805929
KIR2DL5A_5B	KIR2DL5A	58.5169	0.19522	0.713339	0.273671	0.784338	0.939585
KIR2DS2_2DS4	KIR2DS2	227.57	0.493615	0.451408	1.0935	0.274174	0.604712
KIR2DS4	KIR2DS4	385.703	0.140322	0.403598	0.347678	0.728082	0.910593
KIR2DSx	Excluded	189.894	0.209203	0.431102	0.485276	0.62748	0.858009
KIR3DL1	KIR3DL1	732.071	0.482452	0.44291	1.08928	0.276031	0.60605
KIR3DL2	KIR3DL2	319.369	0.149708	0.374083	0.400199	0.68901	0.891273
KIR3DL3	KIR3DL3	454.118	0.303229	0.370255	0.818976	0.4128	0.721568
KIR3DS1	KIR3DS1	14.6524	-2.84252	0.924844	-3.07351	0.00211554	0.0336674
KIR-panL	Excluded	1021.83	0.301022	0.353879	0.850636	0.394972	0.71003
KIR-panS	Excluded	171.742	0.0599398	0.354754	0.168962	0.865827	0.960258
KIT	KIT	3044.4	1.27786	0.512401	2.49386	0.0126362	0.0999412
KLF2	KLF2	665.895	0.091318	0.406933	0.224406	0.822442	0.951818
KLHDC9	KLHDC9	167.966	0.239355	0.402512	0.594654	0.552075	0.808865
KLRB1	KLRB1	376.088	0.0286458	0.274475	0.104366	0.916879	0.975061
KLRD1	KLRD1	799.021	-1.11847	0.430227	-2.59971	0.00933023	0.0816835
KLRF1	KLRF1	19.6611	-3.57864	0.787455	-4.54456	5.50507e-06	0.000778472
KLRG1	KLRG1	136.264	-0.845665	0.442309	-1.91193	0.055885	0.271419
KLRK1	KLRK1	592.658	-2.18612	0.483537	-4.52111	6.15172e-06	0.000778472
KNL1	KNL1	728.431	0.0782789	0.294881	0.26546	0.790655	0.940359
KPNA2	KPNA2	14804.3	0.674923	0.375708	1.7964	0.0724308	0.306555
KREMEN1	KREMEN1	2804.75	0.439019	0.340578	1.28904	0.197384	0.524023
KRT13	KRT13	361.236	1.58988	0.547468	2.90406	0.00368357	0.0470415
KRT16	KRT16	32397.8	1.53932	1.35065	1.13968	0.254418	0.592207
KRT17	KRT17	42026.6	0.87704	1.09798	0.798774	0.424422	0.726685
KRT18	KRT18	4528.03	0.377608	0.217484	1.73625	0.0825189	0.337695
KRT19	KRT19	405.821	0.386813	0.334597	1.15605	0.247659	0.583429
KRT34	KRT34	233.923	0.346986	0.3005	1.15469	0.248216	0.583429
KRT5	KRT5	63567.3	0.853278	1.23003	0.693703	0.487869	0.772597
KRT6A	KRT6A	466.723	0.736345	0.268925	2.7381	0.00617948	0.0652288
KRT7	KRT7	134.246	-2.46232	0.761253	-3.23456	0.00121832	0.0255105
KRT8	KRT8	7432.84	0.232667	0.288905	0.805342	0.420623	0.724462
KRTCAP3	KRTCAP3	266.322	0.175556	0.270169	0.649798	0.515822	0.791691
KSR2	KSR2	231.121	0.470519	0.361347	1.30213	0.192873	0.519303
L1CAM	L1CAM	3092.58	-0.564831	0.572816	-0.98606	0.324104	0.650076
LAG3	LAG3	914.536	-1.45168	0.510192	-2.84537	0.00443601	0.0515744
LAIR2	LAIR2	1490.75	-1.11178	0.32115	-3.46187	0.000536438	0.0158877
LAMC3	LAMC3	795.969	1.38825	0.576862	2.40655	0.016104	0.12052
LAMP1	LAMP1	14482.9	0.162799	0.306888	0.530484	0.595776	0.837686
LAMP3	LAMP3	582.472	-0.371998	0.330984	-1.12391	0.261049	0.598588
LAPTM5	LAPTM5	10158.7	-1.27264	0.369586	-3.44341	0.00057443	0.0163185
LAT	LAT	648.28	-0.332375	0.334976	-0.992237	0.321082	0.64681
LCK	LCK	734.317	-0.731655	0.319713	-2.28847	0.02211	0.150868
LCN2	LCN2	557.725	0.677074	1.06727	0.634401	0.525819	0.798473
LCP1	LCP1	5026.41	-0.89955	0.33259	-2.70468	0.00683693	0.0689154
LEXM	LEXM	207.294	0.446317	0.329273	1.35546	0.175269	0.492403
LGALS1	LGALS1	20891.2	-0.465359	0.384646	-1.20984	0.226342	0.560142
LGALS3	LGALS3	26978.7	-0.505426	0.401548	-1.25869	0.208141	0.540545
LGALS9	LGALS9	1359.9	-0.731233	0.285443	-2.56175	0.0104147	0.0873332
LGSN	LGSN	267.467	0.986633	0.406272	2.4285	0.0151612	0.115325
LIF	LIF	1018.05	-1.9615	0.608421	-3.22391	0.00126453	0.0255105
LILRA4	LILRA4	245.725	0.0578448	0.289684	0.199683	0.841729	0.95855
LILRB1	LILRB1	780.532	0.328625	0.439809	0.7472	0.454943	0.744266
LILRB2	LILRB2	717.055	-0.363702	0.372001	-0.97769	0.328228	0.654574
LIMA1	LIMA1	9485.78	0.260162	0.309522	0.840528	0.400613	0.711292
LIPE	LIPE	182.865	0.225705	0.296547	0.761108	0.446592	0.740606
LMNA	LMNA	51148.7	0.0536485	0.286214	0.187442	0.851314	0.95855
LMNB1	LMNB1	2940.57	0.12245	0.305371	0.400987	0.68843	0.891273
LOXL1	LOXL1	1566.26	-0.129092	0.385832	-0.334582	0.737941	0.914736
LOXL2	LOXL2	1732.05	-0.32474	0.319767	-1.01555	0.309843	0.63906
LRBA	LRBA	3351	-0.122071	0.274022	-0.44548	0.655973	0.872959
LRG1	LRG1	463.406	-0.111008	0.37891	-0.292968	0.769547	0.934738
LRP1	LRP1	8276.58	-0.664098	0.335299	-1.98061	0.0476346	0.245774
LST1	LST1	748.441	-0.602069	0.244682	-2.46061	0.01387	0.107262
LTA	LTA	363.272	0.187394	0.249997	0.749582	0.453506	0.744006
LTB	LTB	685.119	-0.725047	0.303177	-2.3915	0.0167798	0.124761
LTB4R	LTB4R	1460.38	0.366719	0.387907	0.945379	0.344465	0.666884
LTBP1	LTBP1	812.301	-0.726858	0.390042	-1.86354	0.0623865	0.286608
LTBR	LTBR	2359.3	0.154811	0.322928	0.4794	0.631654	0.858356
LTK	LTK	825.189	0.518889	0.522109	0.993833	0.320304	0.64681
LY86	LY86	734.986	-0.477048	0.280988	-1.69775	0.0895552	0.352409
LY9	LY9	355.759	-0.284955	0.348597	-0.817433	0.413681	0.721568
LY96	LY96	2765.72	-0.13379	0.483856	-0.276509	0.782158	0.938589
LYN	LYN	2100.7	0.0173007	0.360165	0.0480353	0.961688	0.989508
LYVE1	LYVE1	493.296	-0.348261	0.323659	-1.07601	0.281921	0.610139
LYZ	LYZ	28204	-1.68707	0.47631	-3.54196	0.000397162	0.0134841
M6PR	M6PR	7295.47	0.167951	0.267563	0.627704	0.530198	0.798473
MAB21L2	MAB21L2	127.757	0.428381	0.416546	1.02841	0.303756	0.634877
MAD2L1	MAD2L1	3490.78	0.382441	0.328137	1.16549	0.24382	0.577207
MADCAM1	MADCAM1	1030.42	1.03735	0.332887	3.11623	0.00183181	0.03148
MAF	MAF	4128.6	-0.192644	0.309733	-0.621969	0.533962	0.798473
MAGEA1	MAGEA1	210.988	-0.884907	0.555863	-1.59195	0.111396	0.39356
MAGEA10	MAGEA10	117.825	1.27851	0.697103	1.83404	0.066648	0.295459
MAGEA12	MAGEA12	9116.07	1.8698	0.621062	3.01065	0.00260692	0.0381983
MAGEA3_A6	MAGEA3	2151.74	2.16423	0.641645	3.37294	0.000743697	0.0194021
MAGEA4	MAGEA4	218.82	1.3578	0.446025	3.04423	0.00233279	0.035684
MAGEB2	MAGEB2	278.068	1.46686	0.477539	3.07171	0.0021284	0.0336674
MAGEC1	MAGEC1	263.612	2.66949	0.599038	4.4563	8.33873e-06	0.000967293
MAGEC2	MAGEC2	1131.38	0.481139	0.890948	0.540031	0.589176	0.837686
MAP2K1	MAP2K1	1524.84	-0.120478	0.199459	-0.604022	0.545829	0.805929
MAP2K2	MAP2K2	13007.2	0.106171	0.291969	0.363638	0.716129	0.906421
MAP2K4	MAP2K4	2132.62	0.11231	0.270382	0.415377	0.677866	0.88934
MAP2K6	MAP2K6	774.29	0.088876	0.33706	0.26368	0.792026	0.940359
MAP2K7	MAP2K7	2718.66	0.136929	0.312851	0.437681	0.661618	0.877928
MAP3K1	MAP3K1	3551.47	0.193881	0.264425	0.733218	0.463426	0.75293
MAP3K5	MAP3K5	944.587	-0.580599	0.251861	-2.30524	0.0211533	0.147967
MAP3K7	MAP3K7	2224.8	0.236271	0.295306	0.80009	0.423659	0.726272
MAP4	MAP4	737.485	0.382134	0.351615	1.0868	0.277127	0.607497
MAP4K1	MAP4K1	681.719	-0.74007	0.27299	-2.71098	0.00670851	0.0681908
MAPK1	MAPK1	5250.34	0.489154	0.316033	1.54779	0.121673	0.414932
MAPK11	MAPK11	1000.45	0.528229	0.285812	1.84817	0.0645774	0.289041
MAPK14	MAPK14	5485.87	0.100585	0.257646	0.3904	0.696241	0.895802
MAPK3	MAPK3	3784.73	-0.0667213	0.28496	-0.234142	0.814875	0.946833
MAPK8	MAPK8	847.473	-0.0226358	0.278773	-0.0811979	0.935285	0.984808
MAPKAPK2	MAPKAPK2	3433.64	-0.649501	0.304582	-2.13243	0.0329713	0.198684
MARCO	MARCO	681.859	-0.571039	0.531787	-1.07381	0.282907	0.610139
MBL2	MBL2	125.028	-0.0421272	0.30139	-0.139776	0.888837	0.972378
MCM10	MCM10	376.976	-0.0282917	0.399631	-0.0707946	0.943561	0.985284
MCM2	MCM2	1227.73	-0.300929	0.337691	-0.891136	0.372856	0.690137
MCM6	MCM6	2756.13	0.309246	0.281936	1.09687	0.2727	0.604712
MCM7	MCM7	7734.22	0.0774697	0.355244	0.218075	0.827371	0.951818
MECOM	MECOM	453.749	0.0612512	0.227427	0.269322	0.787682	0.940354
MEF2C	MEF2C	3442.04	-0.022733	0.351804	-0.0646184	0.948478	0.985284
MELK	MELK	1163.35	0.255589	0.409684	0.623868	0.532714	0.798473
MERTK	MERTK	1025.39	-0.408874	0.400015	-1.02215	0.306712	0.638478
MGA	MGA	1932.91	-0.195869	0.294066	-0.66607	0.505366	0.783764
MICA	MICA	4112.23	-0.150887	0.257628	-0.58568	0.558091	0.813882
MICB	MICB	896.069	-0.0286489	0.376665	-0.0760595	0.939372	0.985284
MIF	MIF	40766.4	0.427779	0.364895	1.17234	0.241062	0.574587
MKI67	MKI67	2042.09	-0.153549	0.305182	-0.503137	0.614868	0.848935
MLANA	MLANA	28662.1	0.521951	0.510809	1.02181	0.30687	0.638478
MLF1	MLF1	447.227	0.370528	0.298942	1.23947	0.215173	0.545575
MME	MME	4516.77	-1.63576	0.608628	-2.68762	0.00719631	0.0696531
MMP11	MMP11	1326.03	0.332594	0.457441	0.727076	0.467179	0.7553
MMP12	MMP12	739.197	0.949844	0.590351	1.60895	0.107628	0.386926
MMP2	MMP2	14765.2	-0.41404	0.482668	-0.857815	0.390994	0.70592
MMP9	MMP9	4052.42	-1.52963	0.585326	-2.61329	0.0089676	0.0795089
MND1	MND1	1613.59	0.252093	0.316803	0.795742	0.426182	0.727908
MNDA	MNDA	1669.73	-1.01368	0.327952	-3.09094	0.00199522	0.033462
MOB3A	MOB3A	1519.25	-0.532753	0.337494	-1.57856	0.114437	0.402265
MPO	MPO	221.016	0.321022	0.322652	0.994947	0.319762	0.64681
MPPED1	MPPED1	10.4662	-1.48365	0.952016	-1.55843	0.119131	0.411491
MR1	MR1	1695.57	-0.0917354	0.322345	-0.284587	0.77596	0.936806
MRAP2	MRAP2	310.095	-0.666447	0.518598	-1.2851	0.198759	0.524023
MRC1	MRC1	2621.75	-0.143355	0.389981	-0.367595	0.713175	0.906421
MS4A1	MS4A1	397.296	-0.0588678	0.501911	-0.117287	0.906632	0.972378
MS4A2	MS4A2	436.152	0.103195	0.34619	0.298086	0.765637	0.932581
MS4A4A	MS4A4A	2843.54	-0.697016	0.256341	-2.71909	0.00654612	0.0674977
MSH2	MSH2	2651.98	0.084356	0.273679	0.308229	0.757908	0.928704
MSH3	MSH3	3020.04	-0.0327382	0.293594	-0.111508	0.911213	0.974488
MSH4	MSH4	527.433	0.176157	0.322653	0.545965	0.58509	0.836186
MSH5	MSH5	2385.93	0.472902	0.386709	1.22289	0.221371	0.555021
MSH6	MSH6	4431.57	0.161385	0.265547	0.607744	0.543357	0.804894
MSR1	MSR1	3966.96	-0.940126	0.342192	-2.74736	0.00600763	0.0648265
MST1R	MST1R	421.385	0.263274	0.458457	0.574261	0.565791	0.819611
MT2A	MT2A	65422	-0.553483	0.494867	-1.11845	0.263376	0.599648
MTDH	MTDH	1581.72	0.444656	0.357588	1.24349	0.213688	0.542798
MTFR2	MTFR2	449.693	0.489391	0.328056	1.49179	0.135753	0.434411
MTOR	MTOR	3082.74	0.37696	0.254706	1.47998	0.138878	0.440536
MUC1	MUC1	590.962	-0.7479	0.342349	-2.18461	0.0289173	0.182856
MX1	MX1	5881.46	-1.51967	0.564839	-2.69045	0.00713553	0.0696531
MXD3	MXD3	430.611	-0.00704125	0.281518	-0.0250117	0.980046	0.992096
MYBL2	MYBL2	1170.25	0.18404	0.3459	0.532061	0.594684	0.837686
MYC	MYC	14768	0.580653	0.444975	1.30491	0.191923	0.518752
MYD88	MYD88	1635.79	-0.491108	0.273101	-1.79826	0.0721351	0.306555
MYH10	MYH10	2300.77	0.57095	0.494551	1.15448	0.248302	0.583429
MYH11	MYH11	1633.63	-0.501972	0.580825	-0.864239	0.387457	0.702265
MYH9	MYH9	23088.6	0.0263681	0.245023	0.107615	0.914301	0.975061
MYO1B	MYO1B	7342.41	0.581373	0.354613	1.63946	0.101118	0.381558
MYO5C	MYO5C	399.854	0.363016	0.326847	1.11066	0.266715	0.601729
MYOCD	MYOCD	169.074	0.314735	0.324725	0.969238	0.332427	0.660111
MYOF	MYOF	3236.76	-0.421692	0.28822	-1.46309	0.143442	0.445188
NCAM1	NCAM1	442.968	-0.0921414	0.511208	-0.180242	0.856962	0.95855
NCAPG	NCAPG	2207.93	0.24145	0.351462	0.686986	0.492091	0.776634
NCAPG2	NCAPG2	2468.46	0.15495	0.387938	0.39942	0.689584	0.891273
NCAPH	NCAPH	316.773	0.659461	0.267935	2.46128	0.0138444	0.107262
NCF1	NCF1	427.771	-1.28627	0.385184	-3.33937	0.000839682	0.0198108
NCK1	NCK1	3278.34	-0.163411	0.227416	-0.718553	0.472416	0.758329
NCL	NCL	31180.9	0.271776	0.330799	0.821577	0.411318	0.721568
NCR1	NCR1	256.983	0.157777	0.383648	0.411255	0.680886	0.889604
NCR3	NCR3	361.018	0.0796115	0.360941	0.220566	0.82543	0.951818
NCR3LG1	NCR3LG1	334.714	0.774996	0.306377	2.52955	0.0114208	0.0927303
NDC1	NDC1	1837.84	0.0666395	0.264348	0.25209	0.800971	0.941748
NDC80	NDC80	1369.5	-0.00827341	0.283859	-0.0291462	0.976748	0.992096
NECTIN2	NECTIN2	2451.84	-0.0701205	0.309272	-0.226728	0.820636	0.951818
NEFL	NEFL	222.43	0.605081	0.444199	1.36219	0.173139	0.490856
NEIL3	NEIL3	454.722	0.333585	0.356735	0.935105	0.349734	0.6702
NEK2	NEK2	1280.74	0.0631194	0.433689	0.145541	0.884284	0.972293
NFATC1	NFATC1	834.532	0.152039	0.279862	0.543266	0.586947	0.837517
NFATC3	NFATC3	2330.8	0.0156668	0.221114	0.0708543	0.943514	0.985284
NFATC4	NFATC4	2182.71	-0.779651	0.393707	-1.98028	0.0476716	0.245774
NFKB1	NFKB1	1900.25	-0.162061	0.242585	-0.668056	0.504098	0.783764
NFKB2	NFKB2	2547.19	-0.537127	0.333572	-1.61023	0.107348	0.386926
NFKBIA	NFKBIA	4142.66	-0.211708	0.346529	-0.610939	0.54124	0.804894
NGFR	NGFR	803.835	0.286448	0.39188	0.730959	0.464804	0.75293
NKG7	NKG7	1247.68	-2.10046	0.502597	-4.17921	2.92529e-05	0.002545
NKX2-1	NKX2-1	155.072	0.387597	0.276513	1.40173	0.160996	0.476821
NLRC5	NLRC5	2461.29	-1.02674	0.337645	-3.04089	0.00235879	0.0356895
NLRP3	NLRP3	534.737	0.211157	0.317231	0.665627	0.50565	0.783764
NMRAL1	NMRAL1	2650.86	0.195258	0.272488	0.716573	0.473638	0.758329
NOD1	NOD1	812.921	-0.226656	0.279429	-0.811138	0.417286	0.721568
NOD2	NOD2	721.033	-0.378962	0.302743	-1.25176	0.210658	0.542798
NOS2	NOS2	211.489	0.358479	0.327321	1.09519	0.273433	0.604712
NOS3	NOS3	655.956	-0.345935	0.345184	-1.00217	0.31626	0.643616
NOTCH1	NOTCH1	3770.82	0.0888307	0.357113	0.248747	0.803557	0.941748
NOTCH3	NOTCH3	2479.62	-0.221392	0.357636	-0.619043	0.535888	0.80016
NOX1	NOX1	101.332	0.267266	0.452436	0.590726	0.554704	0.81108
NPM1	NPM1	275.25	-0.105598	0.288886	-0.365536	0.714711	0.906421
NPR3	NPR3	266.914	0.607669	0.30297	2.00571	0.0448874	0.242241
NRL	NRL	252.978	0.147249	0.30487	0.482987	0.629105	0.858356
NRP1	NRP1	3535.41	-0.73842	0.371244	-1.98904	0.0466968	0.245774
NT5E	NT5E	1622.43	-0.656487	0.525508	-1.24924	0.211576	0.542798
NTN3	NTN3	96.2638	0.426819	0.400422	1.06592	0.286459	0.613463
NTRK2	NTRK2	580.309	-0.264848	0.394769	-0.670895	0.502287	0.783764
NUDT1	NUDT1	2398.44	0.0235872	0.350204	0.0673529	0.946301	0.985284
NUF2	NUF2	1408.64	0.165586	0.400878	0.413058	0.679564	0.889604
NUP107	NUP107	3403.45	-0.378552	0.393842	-0.961178	0.336463	0.662
NUSAP1	NUSAP1	2087.75	0.086851	0.389288	0.223102	0.823456	0.951818
OAS1	OAS1	238.063	0.299233	0.293743	1.01869	0.308351	0.63906
OAS2	OAS2	2258.51	-0.531124	0.480371	-1.10565	0.268876	0.60367
OAS3	OAS3	3493.52	-0.674507	0.43272	-1.55876	0.119053	0.411491
OAZ1	OAZ1	14653.3	-0.20775	0.335949	-0.618396	0.536314	0.80016
OCLN	OCLN	955.349	0.601593	0.433621	1.38737	0.165328	0.481251
OIP5	OIP5	531.021	0.247958	0.305178	0.812503	0.416503	0.721568
OLR1	OLR1	641.112	-0.351366	0.385117	-0.912363	0.361578	0.675592
OPTN	OPTN	4191.45	-0.364096	0.26134	-1.39319	0.163564	0.47832
ORC1	ORC1	552.776	0.267548	0.303449	0.88169	0.377944	0.694061
ORC6	ORC6	692.877	0.531576	0.263173	2.01987	0.0433964	0.240864
OSM	OSM	434.244	0.673051	0.541054	1.24396	0.213513	0.542798
PAGE1	PAGE1	111.734	0.957465	0.448672	2.134	0.0328429	0.198684
PAGE2_PAGE5	PAGE2	1753.64	2.57419	0.52357	4.91661	8.80578e-07	0.000245153
PAGE3	PAGE3	80.7665	0.765777	0.49241	1.55516	0.119908	0.413149
PAGE4	PAGE4	382.604	0.556517	0.454197	1.22528	0.220472	0.554966
PAGE5	PAGE5	1133.07	2.96813	0.541679	5.4795	4.26518e-08	5.93713e-05
PATZ1	PATZ1	1612.21	0.0114192	0.289295	0.0394725	0.968514	0.99188
PAX5	PAX5	138.997	0.283694	0.348768	0.813419	0.415978	0.721568
PBK	PBK	178.437	-0.110631	0.362974	-0.304789	0.760527	0.928946
PBX1	PBX1	858.215	-0.0668854	0.344443	-0.194184	0.846032	0.95855
PCLAF	PCLAF	895.679	-0.0530769	0.313779	-0.169154	0.865676	0.960258
PCNA	PCNA	3055.5	-0.123674	0.307707	-0.401922	0.687741	0.891273
PDCD1	PDCD1	418.919	-1.22636	0.414107	-2.96145	0.0030619	0.0415435
PDCD1LG2	PDCD1LG2	551.743	-0.725161	0.334079	-2.17063	0.0299591	0.186444
PDGFC	PDGFC	1354.3	0.600138	0.442708	1.35561	0.175225	0.492403
PDGFRB	PDGFRB	2069.14	-0.48558	0.362695	-1.33881	0.180633	0.499883
PDHA1	PDHA1	877.075	0.446173	0.31355	1.42297	0.154744	0.467254
PDHA2	PDHA2	84.8347	0.390853	0.37341	1.04671	0.295233	0.625516
PDHB	PDHB	3850.55	-0.0360584	0.282142	-0.127802	0.898306	0.972378
PDHX	PDHX	1295.84	0.15283	0.223355	0.684246	0.49382	0.777599
PDK1	PDK1	2395.78	0.636809	0.274096	2.32331	0.0201624	0.143194
PDK2	PDK2	1547.31	-0.310879	0.386803	-0.803715	0.421562	0.724462
PDK3	PDK3	2930.34	0.742331	0.32703	2.26992	0.0232125	0.156854
PDK4	PDK4	1771.73	-0.659151	0.434006	-1.51876	0.128823	0.423729
PDLIM1	PDLIM1	3402.57	0.530513	0.391555	1.35489	0.175454	0.492403
PDLIM3	PDLIM3	475.696	0.852474	0.451398	1.88852	0.0589562	0.28002
PDP1	PDP1	4790.89	-0.088369	0.355742	-0.248407	0.803819	0.941748
PECAM1	PECAM1	4471.74	-0.812405	0.335916	-2.41847	0.0155858	0.117273
PF4	PF4	260.875	0.557806	0.403386	1.38281	0.166723	0.482644
PFKFB3	PFKFB3	1641.23	-0.429422	0.267275	-1.60666	0.108128	0.386926
PFKFB4	PFKFB4	459.734	-0.308547	0.387131	-0.79701	0.425445	0.727542
PGF	PGF	923.459	0.125819	0.388461	0.32389	0.746022	0.920335
PHF10	PHF10	5027.02	-0.0084739	0.287778	-0.029446	0.976509	0.992096
PIF1	PIF1	260.583	-0.0420447	0.326113	-0.128927	0.897416	0.972378
PIK3CA	PIK3CA	3332.89	0.0328295	0.231647	0.141722	0.8873	0.972378
PIK3CD	PIK3CD	2489.12	-0.00934164	0.312393	-0.0299035	0.976144	0.992096
PIK3CG	PIK3CG	783.213	-1.10954	0.317604	-3.49348	0.00047676	0.0152881
PIMREG	PIMREG	1177.11	0.157387	0.351841	0.447326	0.65464	0.872018
PKLR	PKLR	215.532	0.575806	0.800695	0.719133	0.472059	0.758329
PKM	PKM	44598.1	-0.119894	0.323202	-0.370958	0.710669	0.906421
PKMYT1	PKMYT1	997.13	-0.119718	0.303105	-0.394971	0.692864	0.893853
PKP1	PKP1	2145.82	0.756325	0.704177	1.07406	0.282798	0.610139
PLA2G6	PLA2G6	750.705	0.506685	0.304019	1.66662	0.0955896	0.367073
PLA2G7	PLA2G7	1499.57	-0.648658	0.490923	-1.3213	0.1864	0.509763
PLAU	PLAU	1560.27	-0.412388	0.31143	-1.32418	0.185445	0.508526
PLAUR	PLAUR	2682	-0.358488	0.50264	-0.71321	0.475716	0.758329
PLEKHG4	PLEKHG4	1674.16	-0.0207163	0.463002	-0.0447434	0.964312	0.991255
PLEKHG6	PLEKHG6	52.2938	0.201252	0.795104	0.253114	0.80018	0.941748
PLK1	PLK1	2187.31	0.156854	0.270651	0.579542	0.562223	0.816926
PLK4	PLK4	785.295	0.137277	0.28687	0.478536	0.632269	0.858356
PMCH	PMCH	174.375	0.708437	0.278559	2.54322	0.0109836	0.0904687
PMEL	PMEL	177622	0.427211	0.643471	0.663916	0.506744	0.783764
PML	PML	2070.67	-0.512927	0.294256	-1.74313	0.0813102	0.335857
PNOC	PNOC	205.967	-0.466972	0.328143	-1.42307	0.154715	0.467254
POC1A	POC1A	738.074	0.130229	0.338037	0.385249	0.700053	0.898133
PODXL2	PODXL2	2046.71	0.530114	0.481057	1.10198	0.270471	0.603803
POLQ	POLQ	678.614	-0.0345433	0.294109	-0.117451	0.906503	0.972378
POLR2A	POLR2A	4657.33	0.212422	0.315475	0.673338	0.500732	0.783764
POU2AF1	POU2AF1	601.955	-1.00522	0.595941	-1.68677	0.0916468	0.355355
POU2F2	POU2F2	345.562	-0.582824	0.310874	-1.87479	0.0608216	0.284106
POU5F1_1B	POU5F1	1629.69	0.0378817	0.219365	0.172689	0.862896	0.958733
PPARD	PPARD	3135.35	0.00176164	0.260912	0.00675184	0.994613	0.998907
PPARG	PPARG	340.685	-0.489885	0.322762	-1.51779	0.129067	0.423729
PPBP	PPBP	225.916	1.3125	0.399169	3.28808	0.00100872	0.0230187
PPIA	PPIA	6192.35	0.370841	0.435716	0.851107	0.39471	0.71003
PPM1E	PPM1E	63.5736	0.233286	0.729265	0.319892	0.74905	0.921863
PRAME	PRAME	19261.8	0.255765	0.438663	0.583056	0.559855	0.814335
PRC1	PRC1	1899.81	0.428437	0.33936	1.26249	0.206774	0.538582
PRDM1	PRDM1	1874.22	-0.637068	0.381332	-1.67064	0.094793	0.365518
PRDM6	PRDM6	276.241	0.364528	0.347231	1.04981	0.293804	0.623437
PRF1	PRF1	843.285	-1.52231	0.489707	-3.10862	0.00187963	0.0319078
PRG2	PRG2	220.212	0.908663	0.336477	2.70052	0.00692316	0.0689154
PRKCD	PRKCD	3203.95	-0.00438077	0.298616	-0.0146702	0.988295	0.995237
PRKCE	PRKCE	2746.43	0.48176	0.374154	1.2876	0.197886	0.524023
PRR11	PRR11	1612.78	0.317022	0.343295	0.923468	0.355763	0.671943
PRR15L	PRR15L	376.029	0.0222373	0.332643	0.0668503	0.946701	0.985284
PSEN1	PSEN1	2055.02	-0.0524614	0.214109	-0.245022	0.806439	0.941748
PSEN2	PSEN2	4611.61	-0.205089	0.40763	-0.503125	0.614877	0.848935
PSMB10	PSMB10	1002.24	-0.714562	0.325254	-2.19693	0.0280251	0.178949
PSMB5	PSMB5	3953.51	0.314235	0.196045	1.60288	0.108962	0.387915
PSMB6	PSMB6	1974.06	0.156752	0.278712	0.562417	0.573832	0.82518
PSMB7	PSMB7	12306.7	0.501796	0.272783	1.83954	0.0658355	0.292789
PSMB8	PSMB8	5007.77	-0.711564	0.343385	-2.07221	0.0382462	0.220484
PSMB9	PSMB9	4502.92	-1.14868	0.398493	-2.88255	0.00394466	0.0489857
PSMD7	PSMD7	5094.02	0.216272	0.202865	1.06609	0.286383	0.613463
PSRC1	PSRC1	1963.88	0.113475	0.306857	0.369797	0.711534	0.906421
PTEN	PTEN	6886.79	-0.250152	0.322481	-0.77571	0.43792	0.734126
PTGDR2	PTGDR2	144.378	0.421351	0.353061	1.19342	0.232704	0.562726
PTGER1	PTGER1	171.681	0.316951	0.339746	0.932906	0.350868	0.670891
PTGER2	PTGER2	316.481	-0.278964	0.345264	-0.807971	0.419107	0.723818
PTGER3	PTGER3	372.677	-1.20999	0.520245	-2.3258	0.0200292	0.142978
PTGER4	PTGER4	1153.82	-0.745843	0.272426	-2.73778	0.00618549	0.0652288
PTGS1	PTGS1	1045.31	-0.393893	0.411326	-0.957616	0.338257	0.662
PTGS2	PTGS2	1895.62	1.67608	0.563836	2.97263	0.00295256	0.0410996
PTK7	PTK7	1695.21	0.419476	0.376764	1.11336	0.265552	0.60081
PTPN11	PTPN11	7226.36	0.342759	0.2893	1.18479	0.236101	0.565667
PTPN6	PTPN6	1488.83	-0.940273	0.272694	-3.44808	0.000564577	0.0163185
PTPN7	PTPN7	917.64	-0.88154	0.275938	-3.19471	0.00139972	0.02633
PTPRC	PTPRC	2927.26	-1.0247	0.303668	-3.37443	0.000739698	0.0194021
PTPRCAP	PTPRCAP	1600.87	-1.08069	0.336819	-3.20852	0.00133421	0.0257947
PVR	PVR	2289.6	-0.0363805	0.384849	-0.094532	0.924687	0.978088
PVT1	PVT1	1256.94	0.473147	0.387175	1.22205	0.221689	0.555021
PXYLP1	PXYLP1	474.488	-0.198458	0.326692	-0.607477	0.543535	0.804894
PYCARD	PYCARD	2813.48	-0.425186	0.409666	-1.03788	0.299324	0.629394
PYCR1	PYCR1	1919.64	0.845745	0.42003	2.01354	0.0440583	0.242053
PYGL	PYGL	6678.19	-0.441816	0.578723	-0.763433	0.445205	0.740413
RAC1	RAC1	26917.3	0.0271747	0.323989	0.0838751	0.933156	0.984406
RACGAP1	RACGAP1	625.08	0.26217	0.298488	0.878325	0.379767	0.695574
RAD51	RAD51	270.547	0.19856	0.315724	0.628906	0.529411	0.798473
RAD51AP1	RAD51AP1	1590.51	0.0688743	0.31532	0.218427	0.827097	0.951818
RAD54L	RAD54L	1027.65	0.0416858	0.338222	0.12325	0.901909	0.972378
RAG1	RAG1	263.057	0.399662	0.280063	1.42704	0.153568	0.465722
RB1	RB1	5157.08	-0.119884	0.263678	-0.454662	0.649352	0.870248
RBM24	RBM24	290.18	0.645091	0.238911	2.70013	0.00693115	0.0689154
RBX1	RBX1	434.16	0.573932	0.301442	1.90396	0.056916	0.272258
RDM1	RDM1	289.29	0.451987	0.271525	1.66463	0.0959876	0.367073
REL	REL	1894.2	-0.157093	0.26453	-0.593856	0.552608	0.808865
RELA	RELA	4496.09	0.269894	0.210538	1.28193	0.199868	0.524023
RELB	RELB	1455.08	-0.475199	0.273871	-1.73512	0.0827196	0.337695
REPS1	REPS1	2513.32	-0.0580056	0.325951	-0.177958	0.858756	0.95855
REV3L	REV3L	3792.49	0.59888	0.422692	1.41682	0.156535	0.467588
RFC4	RFC4	2380.93	-0.041978	0.309747	-0.135524	0.892198	0.972378
RGS20	RGS20	2720.98	0.0888725	0.471847	0.18835	0.850602	0.95855
RHOG	RHOG	3092.23	-0.387382	0.240935	-1.60783	0.107873	0.386926
RIC8A	RIC8A	2335.59	-0.0595864	0.216733	-0.27493	0.78337	0.939235
RIPK2	RIPK2	1664.36	-0.0338188	0.281923	-0.119958	0.904517	0.972378
RMI2	RMI2	759.074	0.226998	0.292535	0.77597	0.437767	0.734126
RNASEH2A	RNASEH2A	623.905	0.0963159	0.262954	0.366284	0.714153	0.906421
RND2	RND2	107.376	-0.666711	0.710315	-0.938612	0.34793	0.668948
RNF149	RNF149	3159.35	-0.0429207	0.203713	-0.210692	0.833127	0.954147
RNF4	RNF4	5475.1	0.123969	0.240094	0.516335	0.60562	0.845945
RNFT2	RNFT2	530.493	0.246013	0.486613	0.505562	0.613164	0.848935
ROR2	ROR2	355.614	-0.447748	0.276319	-1.6204	0.105146	0.384814
RORC	RORC	301.755	0.109758	0.318057	0.345089	0.730027	0.911388
RPL38	RPL38	143686	0.865764	0.454373	1.9054	0.0567277	0.272258
RPL6	RPL6	16647	0.419992	0.379476	1.10677	0.268394	0.60367
RPS19	RPS19	118237	0.126159	0.383253	0.329181	0.742019	0.917735
RPS6	RPS6	135888	0.254479	0.382788	0.664803	0.506176	0.783764
RPS7	RPS7	70058.3	0.498493	0.38386	1.29863	0.19407	0.519511
RPSA	RPSA	67696.9	0.100246	0.350272	0.286194	0.774729	0.936131
RRAD	RRAD	217.281	-0.0634843	0.348897	-0.181957	0.855616	0.95855
RRAS2	RRAS2	1768.92	0.653415	0.362176	1.80413	0.0712102	0.305262
RRM1	RRM1	2037.41	0.095691	0.196829	0.486164	0.626851	0.85799
RRM2	RRM2	4428.65	-0.153967	0.458781	-0.3356	0.737173	0.914736
RTN1	RTN1	396.854	-0.75541	0.278663	-2.71084	0.00671131	0.0681908
RUNX1	RUNX1	2838.58	-0.657377	0.34448	-1.90831	0.0563506	0.271419
RUNX3	RUNX3	3013.4	-0.0203797	0.425344	-0.0479135	0.961785	0.989508
S100A12	S100A12	381.592	-0.484752	0.904138	-0.536148	0.591856	0.837686
S100A8	S100A8	87908.8	-0.0961332	0.973135	-0.0987871	0.921307	0.976411
S100A9	S100A9	50149.4	-0.162155	0.88302	-0.183636	0.854299	0.95855
S100B	S100B	63784	0.341895	0.549633	0.622043	0.533914	0.798473
SALL2	SALL2	293.891	-0.0207551	0.318147	-0.0652374	0.947985	0.985284
SAMD12	SAMD12	299.298	0.499877	0.372251	1.34285	0.179321	0.498169
SAMD9	SAMD9	1571.43	-0.496612	0.273718	-1.81432	0.0696289	0.301942
SAMHD1	SAMHD1	6259.77	-1.38812	0.275047	-5.04685	4.49165e-07	0.000208412
SCAMP5	SCAMP5	359.554	-0.0575221	0.417519	-0.137771	0.890421	0.972378
SCG3	SCG3	390.991	-0.0566526	0.395796	-0.143136	0.886183	0.972378
SDHA	SDHA	9520.55	-0.146379	0.280791	-0.521309	0.602152	0.843254
SELE	SELE	799.752	-0.331599	0.391088	-0.84789	0.396499	0.71003
SELL	SELL	1048.66	-0.877293	0.382716	-2.29228	0.0218894	0.150842
SELPLG	SELPLG	730.615	-0.690484	0.248915	-2.77398	0.00553755	0.0616662
SEMA4D	SEMA4D	1675.09	-0.51921	0.393713	-1.31875	0.187252	0.510809
SERINC2	SERINC2	1350.08	0.704813	0.437151	1.61229	0.106899	0.386503
SERPINA1	SERPINA1	235.398	0.0474249	0.340918	0.139109	0.889364	0.972378
SERPINB2	SERPINB2	1554.14	0.60589	0.601465	1.00736	0.313763	0.642131
SERPINB5	SERPINB5	2861.44	0.543725	0.708599	0.767325	0.442888	0.73921
SERPINB7	SERPINB7	1620.68	0.522488	0.601587	0.868516	0.385112	0.700517
SERPINE1	SERPINE1	2805.19	-0.0733233	0.41855	-0.175184	0.860935	0.95855
SGO1	SGO1	731.836	0.503577	0.32681	1.54089	0.123344	0.417749
SGO2	SGO2	1193.46	0.157845	0.305937	0.51594	0.605896	0.845945
SH2D1A	SH2D1A	529.407	-0.827624	0.416593	-1.98665	0.046961	0.245774
SH2D1B	SH2D1B	337.139	0.18745	0.350405	0.534952	0.592683	0.837686
SHCBP1	SHCBP1	1186.7	0.537572	0.286046	1.87932	0.0602008	0.282422
SIGIRR	SIGIRR	457.588	-0.260731	0.292871	-0.890256	0.373328	0.690137
SIGLEC5	SIGLEC5	248.94	-0.176604	0.30757	-0.574192	0.565838	0.819611
SIT1	SIT1	95.8954	-2.36469	0.459658	-5.14446	2.68292e-07	0.000186731
SKA1	SKA1	902.494	0.127482	0.363799	0.350419	0.726024	0.908854
SKA3	SKA3	1258	0.338012	0.356412	0.948375	0.342939	0.665789
SKAP2	SKAP2	4265.03	-0.467931	0.325988	-1.43543	0.151166	0.462645
SKP2	SKP2	2339.02	0.503657	0.365762	1.37701	0.168509	0.482644
SLAMF1	SLAMF1	508.305	-0.437065	0.308006	-1.41901	0.155896	0.467588
SLAMF6	SLAMF6	708.484	-0.700111	0.325227	-2.15269	0.0313432	0.191359
SLAMF7	SLAMF7	1323.67	-0.32074	0.469928	-0.68253	0.494904	0.778425
SLAMF8	SLAMF8	2182.33	-1.06854	0.353397	-3.02363	0.0024976	0.0372959
SLC11A1	SLC11A1	1037.87	-0.677024	0.605857	-1.11746	0.263796	0.599648
SLC25A3	SLC25A3	22102.2	0.0142824	0.328485	0.0434795	0.965319	0.991255
SLC25A5-AS1	SLC25A5-AS1	279.246	-0.0159143	0.285437	-0.0557543	0.955538	0.988834
SLC27A2	SLC27A2	64.9353	-2.1978	0.630408	-3.48632	0.000489719	0.0152881
SLC2A1	SLC2A1	3236.67	0.655686	0.430349	1.52361	0.127605	0.420916
SLC31A2	SLC31A2	598.163	-0.178066	0.273193	-0.651797	0.514532	0.791691
SLC35B1	SLC35B1	2397.93	0.394282	0.285997	1.37862	0.168012	0.482644
SLFN11	SLFN11	1455.89	-0.886451	0.309185	-2.86706	0.00414307	0.050589
SMAD2	SMAD2	5782.4	0.0630582	0.26913	0.234303	0.814749	0.946833
SMAD3	SMAD3	1709.74	-0.107491	0.272979	-0.393771	0.69375	0.894167
SMAD7	SMAD7	894.345	-0.0907784	0.234378	-0.387316	0.698522	0.896995
SMPD3	SMPD3	308.238	-0.219826	0.679893	-0.323324	0.74645	0.920335
SMPDL3B	SMPDL3B	209.241	0.63145	0.351538	1.79625	0.0724545	0.306555
SNAI1	SNAI1	218.56	0.558514	0.465647	1.19944	0.230358	0.562367
SNAI2	SNAI2	11848.1	0.909439	0.467972	1.94336	0.0519726	0.261363
SOCS1	SOCS1	1055.9	-1.02151	0.38004	-2.6879	0.00719023	0.0696531
SOCS3	SOCS3	2940.81	-0.292101	0.518363	-0.563506	0.57309	0.824965
SOCS5	SOCS5	2884.71	-0.0527867	0.212571	-0.248325	0.803883	0.941748
SOD1	SOD1	26946.5	-0.00113458	0.313405	-0.00362018	0.997112	0.998907
SOX2	SOX2	430.447	0.831613	0.49261	1.68818	0.091377	0.355355
SOX9	SOX9	1184.58	-0.196852	0.568458	-0.346291	0.729124	0.911077
SP100	SP100	8214.31	-0.30836	0.233968	-1.31796	0.187517	0.510809
SP110	SP110	2674.93	-0.559242	0.276425	-2.02312	0.0430604	0.240864
SPANXACD	Excluded	50.6845	0.594606	0.44501	1.33616	0.181496	0.501275
SPANXB1	SPANXB1	260.153	0.366322	0.680828	0.538053	0.590541	0.837686
SPANXN1	SPANXN1	159.113	0.849631	0.612801	1.38647	0.165603	0.481251
SPANXN3	SPANXN3	132.779	0.851116	0.518059	1.64289	0.100405	0.381558
SPANXN4	SPANXN4	230.459	0.394377	0.516214	0.76398	0.444879	0.740413
SPANXN5	SPANXN5	210.045	0.898774	0.565323	1.58984	0.11187	0.394236
SPC24	SPC24	821.601	0.000582437	0.276995	0.0021027	0.998322	0.99904
SPC25	SPC25	1496.19	0.456663	0.433372	1.05374	0.292	0.621504
SPDL1	SPDL1	1495.01	0.0706821	0.285543	0.247536	0.804493	0.941748
SPI1	SPI1	1923.8	-0.867854	0.300977	-2.88345	0.00393342	0.0489857
SPIB	SPIB	298.718	-0.588894	0.361596	-1.62859	0.103399	0.384814
SPIN4	SPIN4	737.388	-0.211258	0.278718	-0.757963	0.448473	0.740606
SPINK1	SPINK1	16.3373	-0.97785	0.797445	-1.22623	0.220113	0.554966
SPINK5	SPINK5	3278.82	-0.614873	0.946315	-0.649755	0.51585	0.791691
SPN	SPN	77.9216	-0.92602	0.623579	-1.48501	0.137542	0.438119
SPOP	SPOP	3572.46	-0.0341005	0.230358	-0.148032	0.882317	0.972267
SPP1	SPP1	32988.5	-0.186351	0.844149	-0.220756	0.825283	0.951818
SPTLC3	SPTLC3	378.795	-0.284645	0.60777	-0.468343	0.639539	0.860966
SRGN	SRGN	484.489	-0.151819	0.2948	-0.514988	0.606561	0.846025
SSX1	SSX1	248.173	0.532685	0.514712	1.03492	0.300707	0.631348
SSX2_2B	SSX2	12906.9	0.387829	0.264462	1.46648	0.142517	0.444807
ST6GAL1	ST6GAL1	2050.37	-0.211494	0.334661	-0.631965	0.52741	0.798473
STAT1	STAT1	8875.2	-0.946911	0.436708	-2.16829	0.0301365	0.186444
STAT2	STAT2	10710.6	0.161853	0.251255	0.644178	0.51946	0.793482
STAT3	STAT3	8438.47	-0.228946	0.247123	-0.926443	0.354216	0.671943
STAT4	STAT4	447.718	0.169853	0.255025	0.666023	0.505396	0.783764
STAT5A	STAT5A	2622.33	-0.297807	0.316952	-0.939597	0.347424	0.6689
STAT5B	STAT5B	4145.05	-0.105847	0.309833	-0.341625	0.732633	0.912187
STAT6	STAT6	5722.78	0.277237	0.301354	0.919973	0.357587	0.672579
STIL	STIL	1083.16	-0.0418515	0.357143	-0.117184	0.906714	0.972378
STK32A	STK32A	5953.36	0.0301979	0.581756	0.0519082	0.958602	0.988834
STOX2	STOX2	539.53	0.433439	0.382603	1.13287	0.25727	0.595873
SUSD3	SUSD3	482.758	0.0214499	0.327226	0.0655506	0.947736	0.985284
SUZ12	SUZ12	3663.03	0.308199	0.271929	1.13338	0.257055	0.595873
SV2A	SV2A	434.848	0.388277	0.353992	1.09685	0.272705	0.604712
SVIL	SVIL	2763.32	-0.167216	0.286087	-0.584492	0.558889	0.813882
SYCP1	SYCP1	244.134	1.01354	0.316398	3.20336	0.00135836	0.0259019
SYK	SYK	582.493	0.475124	0.324867	1.46252	0.143599	0.445188
SYT17	SYT17	408.121	0.241808	0.29435	0.8215	0.411361	0.721568
SYT4	SYT4	243.818	0.538307	0.348017	1.54678	0.121916	0.414932
TAB1	TAB1	824.88	-0.0441976	0.344913	-0.128141	0.898037	0.972378
TACC3	TACC3	1519.88	-0.213169	0.336499	-0.633491	0.526413	0.798473
TACSTD2	TACSTD2	2312.83	0.0652819	0.680591	0.0959194	0.923585	0.977665
TAGAP	TAGAP	467.687	-0.580217	0.373541	-1.55329	0.120354	0.413161
TAGLN	TAGLN	6407.67	-0.496238	0.441162	-1.12484	0.260656	0.598588
TAGLN3	TAGLN3	56.905	-0.93583	0.598048	-1.56481	0.117628	0.409197
TAL1	TAL1	236.112	0.200568	0.25844	0.776074	0.437705	0.734126
TAP1	TAP1	8779.11	-1.06221	0.467136	-2.27388	0.0229733	0.155994
TAP2	TAP2	5394.61	-0.901102	0.351584	-2.56298	0.0103779	0.0873332
TAPBP	TAPBP	5156.46	-0.635752	0.246339	-2.5808	0.00985716	0.0852246
TARP	TARP	797.048	-0.57159	0.352822	-1.62005	0.105221	0.384814
TBK1	TBK1	2113.54	0.012207	0.236851	0.0515389	0.958896	0.988834
TBX21	TBX21	292.145	-0.267306	0.277687	-0.962616	0.33574	0.662
TCF12	TCF12	4375.57	-0.29478	0.344141	-0.856568	0.391684	0.706248
TCF19	TCF19	1210.44	0.244071	0.333423	0.732018	0.464158	0.75293
TCF7	TCF7	641.346	0.125843	0.30772	0.408955	0.682573	0.889604
TCL1A	TCL1A	185.574	-0.0749196	0.3546	-0.211279	0.832669	0.954147
TCL1B	TCL1B	145.611	0.393199	0.377994	1.04023	0.298235	0.628054
TDO2	TDO2	365.295	-0.479835	0.515305	-0.931167	0.351767	0.671687
TEDC2	TEDC2	280.866	0.426884	0.355706	1.2001	0.230099	0.562367
TEK	TEK	224.49	-0.626658	0.408509	-1.53402	0.125026	0.418356
TESC	TESC	367.133	0.179148	0.343362	0.521748	0.601846	0.843254
TEX14	TEX14	43.1967	0.45812	0.609805	0.751256	0.452498	0.743657
TFF1	TFF1	195.384	0.491775	0.352731	1.39419	0.16326	0.47832
TFRC	TFRC	6748.56	0.15273	0.35068	0.435527	0.66318	0.878351
TGFB1	TGFB1	3639.68	-0.561862	0.280917	-2.0001	0.0454898	0.242241
TGFB2	TGFB2	1437.89	0.98446	0.463033	2.12611	0.0334941	0.200102
TGFBI	TGFBI	9642.34	-0.576084	0.429332	-1.34182	0.179656	0.498169
TGFBR1	TGFBR1	7067.22	0.663221	0.269499	2.46094	0.0138572	0.107262
TGFBR2	TGFBR2	10504.4	0.203011	0.369421	0.549539	0.582635	0.833534
TGIF2	TGIF2	1335	0.420853	0.325116	1.29447	0.195504	0.520638
THAP11	THAP11	3344.3	0.0875562	0.206293	0.424427	0.671255	0.884362
THBD	THBD	1288.68	-0.826243	0.437829	-1.88713	0.0591422	0.28002
THBS1	THBS1	12079.6	-0.370849	0.470739	-0.7878	0.430814	0.729846
THY1	THY1	3264.76	-0.789962	0.395806	-1.99583	0.0459525	0.243216
TICAM1	TICAM1	908.705	-0.045964	0.217065	-0.211752	0.8323	0.954147
TICAM2	TICAM2	1270.32	-0.786686	0.234839	-3.3499	0.00080842	0.0194021
TIGIT	TIGIT	568.997	-1.01623	0.369355	-2.75136	0.00593488	0.0645419
TIMP1	TIMP1	15351	-0.740287	0.45709	-1.61956	0.105326	0.384814
TIRAP	TIRAP	309.615	0.140984	0.392536	0.359161	0.719475	0.907439
TK1	TK1	4112.23	0.645381	0.42325	1.52482	0.127304	0.420916
TLDC1	MEAK7	1014.72	0.00728245	0.292398	0.0249059	0.98013	0.992096
TLR1	TLR1	1175.65	-0.527678	0.292591	-1.80347	0.0713149	0.305262
TLR10	TLR10	441.267	-0.0244907	0.360689	-0.0678997	0.945866	0.985284
TLR2	TLR2	1539.52	-0.320881	0.358013	-0.896283	0.370102	0.688745
TLR3	TLR3	675.339	-0.479768	0.250443	-1.91567	0.0554068	0.271419
TLR4	TLR4	1158.23	-0.601291	0.281842	-2.13343	0.0328894	0.198684
TLR5	TLR5	470.716	0.00804422	0.274979	0.029254	0.976662	0.992096
TLR6	TLR6	435.99	-0.411832	0.254259	-1.61973	0.10529	0.384814
TLR7	TLR7	611.399	-0.949866	0.355399	-2.67268	0.00752484	0.0712556
TLR8	TLR8	594.914	-0.657152	0.337258	-1.94851	0.0513537	0.261363
TLR9	TLR9	213.967	-0.562909	0.289869	-1.94194	0.0521438	0.261363
TMBIM1	TMBIM1	11276.1	-0.223265	0.286757	-0.778586	0.436223	0.734126
TMEM173	STING1	3288.98	-0.284855	0.304808	-0.93454	0.350026	0.6702
TMEM246	PGAP4	469.254	0.667021	0.42646	1.56409	0.117796	0.409197
TMPO	TMPO	2617.03	0.0282173	0.228893	0.123277	0.901888	0.972378
TNF	TNF	726.067	-0.173454	0.287546	-0.603222	0.546361	0.805929
TNFAIP3	TNFAIP3	1868.92	-0.560084	0.394251	-1.42063	0.155424	0.467588
TNFAIP8	TNFAIP8	1498.77	-0.611384	0.261196	-2.34071	0.019247	0.139541
TNFRSF10A	TNFRSF10A	873.379	-0.533546	0.308579	-1.72904	0.0838023	0.340096
TNFRSF10B	TNFRSF10B	4503.48	-0.0851989	0.304553	-0.279751	0.779669	0.938242
TNFRSF10C	TNFRSF10C	329.652	-0.371176	0.36946	-1.00464	0.315069	0.642131
TNFRSF10D	TNFRSF10D	458.021	0.0843288	0.256532	0.328726	0.742363	0.917735
TNFRSF11A	TNFRSF11A	459.728	-0.00853309	0.253574	-0.0336512	0.973155	0.992096
TNFRSF11B	TNFRSF11B	284.695	0.388229	0.324832	1.19517	0.232021	0.562726
TNFRSF12A	TNFRSF12A	2219.33	-0.595607	0.39642	-1.50247	0.132977	0.429265
TNFRSF13B	TNFRSF13B	216.086	0.134841	0.299948	0.449548	0.653036	0.87155
TNFRSF13C	TNFRSF13C	591.022	0.326172	0.355333	0.917934	0.358653	0.672837
TNFRSF14	TNFRSF14	1687.5	0.722564	0.357244	2.02261	0.0431137	0.240864
TNFRSF17	TNFRSF17	378.78	-0.0462183	0.362627	-0.127454	0.898581	0.972378
TNFRSF18	TNFRSF18	355.927	-0.350599	0.297539	-1.17833	0.238665	0.56985
TNFRSF19	TNFRSF19	5383.44	0.0500799	0.509489	0.0982944	0.921699	0.976411
TNFRSF1A	TNFRSF1A	4620.2	-0.310626	0.277994	-1.11739	0.263829	0.599648
TNFRSF1B	TNFRSF1B	1662	-0.781162	0.361801	-2.15909	0.0308431	0.189135
TNFRSF21	TNFRSF21	4126.54	0.0223934	0.357071	0.062714	0.949994	0.98608
TNFRSF25	TNFRSF25	1091.99	-0.083183	0.328892	-0.252919	0.800331	0.941748
TNFRSF4	TNFRSF4	104.425	-1.17659	0.394928	-2.97926	0.00288949	0.0406279
TNFRSF8	TNFRSF8	348.533	-0.0829496	0.30473	-0.272207	0.785463	0.940124
TNFRSF9	TNFRSF9	1286.76	0.404277	0.277167	1.45861	0.144673	0.44653
TNFSF10	TNFSF10	3724.72	-1.01047	0.340736	-2.96554	0.00302149	0.0415435
TNFSF11	TNFSF11	243.007	0.457426	0.344013	1.32968	0.183624	0.505147
TNFSF12	TNFSF12	2851.28	-0.363835	0.379091	-0.959756	0.337178	0.662
TNFSF13	TNFSF13	1298.2	-0.423515	0.33039	-1.28186	0.199891	0.524023
TNFSF13B	TNFSF13B	2233.51	-1.51445	0.31396	-4.82369	1.40923e-06	0.000326942
TNFSF14	TNFSF14	269.288	-0.176743	0.284218	-0.621857	0.534036	0.798473
TNFSF15	TNFSF15	314.049	0.860017	0.365536	2.35276	0.0186349	0.13581
TNFSF18	TNFSF18	427.336	0.537969	0.380673	1.4132	0.157596	0.469751
TNFSF4	TNFSF4	783.737	-0.187149	0.296595	-0.630991	0.528046	0.798473
TNFSF8	TNFSF8	374.423	-0.534968	0.303166	-1.7646	0.0776304	0.325487
TNFSF9	TNFSF9	628.394	0.0564556	0.336186	0.16793	0.866638	0.960258
TOLLIP	TOLLIP	2558.96	-0.0259029	0.317487	-0.0815872	0.934975	0.984808
TOP2A	TOP2A	4973.15	0.338813	0.399885	0.847276	0.396841	0.71003
TP53	TP53	3135.62	0.016735	0.39043	0.042863	0.965811	0.991255
TP63	TP63	443.21	0.482594	1.01807	0.474028	0.63548	0.859699
TPSAB1	TPSAB1	2963.95	-1.21765	0.719581	-1.69217	0.0906134	0.354309
TPX2	TPX2	4234.18	0.258275	0.409246	0.631101	0.527975	0.798473
TRABD2A	TRABD2A	312.28	0.0913495	0.341555	0.267452	0.789121	0.940359
TRAF2	TRAF2	2001.18	0.163749	0.200188	0.817976	0.413371	0.721568
TRAF3	TRAF3	967.56	-0.0892432	0.221135	-0.40357	0.686529	0.891273
TRAF6	TRAF6	1396.88	0.184752	0.246623	0.749128	0.45378	0.744006
TRAP1	TRAP1	4181.91	0.312345	0.27385	1.14057	0.254049	0.592207
TRAT1	TRAT1	401.613	-0.659899	0.315703	-2.09025	0.036595	0.214612
TREM1	TREM1	976.379	0.791986	0.460678	1.71918	0.0855824	0.345306
TREM2	TREM2	1493	-0.533006	0.347358	-1.53445	0.124918	0.418356
TRIM21	TRIM21	1342.93	-0.702663	0.245939	-2.85706	0.00427586	0.0513103
TRIM22	TRIM22	1516.5	-1.14951	0.391834	-2.93366	0.00334992	0.0439914
TRIM29	TRIM29	5055.42	0.516517	0.925056	0.558363	0.576596	0.828299
TRIM59	TRIM59	731.631	-0.0870406	0.285544	-0.304824	0.7605	0.928946
TRIP13	TRIP13	1228.02	0.114484	0.29429	0.389018	0.697263	0.896205
TROAP	TROAP	1776.46	-0.120828	0.446876	-0.270383	0.786865	0.940186
TSG101	TSG101	4750.38	0.136733	0.275713	0.495926	0.619947	0.851891
TTK	TTK	610.725	0.396753	0.405031	0.979562	0.327302	0.653735
TUBB	TUBB	24187.3	-0.132646	0.37164	-0.35692	0.721152	0.908455
TWIST1	TWIST1	2952.86	-0.159603	0.454591	-0.351091	0.72552	0.908854
TWIST2	TWIST2	2221.06	-1.20611	0.537668	-2.24323	0.024882	0.16415
TXLNA	TXLNA	8691.43	0.0415098	0.270199	0.153627	0.877904	0.969875
TXNIP	TXNIP	11174.2	0.00868768	0.356493	0.0243699	0.980558	0.992096
TYK2	TYK2	5187.25	-0.149554	0.310269	-0.482015	0.629795	0.858356
TYMS	TYMS	8716.63	0.450903	0.340623	1.32376	0.185583	0.508526
TYROBP	TYROBP	4882.56	-1.09854	0.335503	-3.27432	0.00105916	0.0230368
UBA6	UBA6	3718.5	-0.178876	0.205272	-0.871409	0.383531	0.699705
UBE2C	UBE2C	3694.77	-0.0078489	0.354417	-0.0221459	0.982332	0.992312
UBE2T	UBE2T	1506.36	0.282885	0.41064	0.688888	0.490894	0.775624
UBE3A	UBE3A	3699.95	0.23821	0.249375	0.95523	0.339461	0.662
UHRF1	UHRF1	2170.39	-0.077976	0.355252	-0.219495	0.826265	0.951818
ULBP1	ULBP1	780.621	0.816455	0.311472	2.62128	0.00876007	0.0786711
UNC5D	UNC5D	251.896	0.361819	0.371748	0.97329	0.330409	0.657982
UPK2	UPK2	86.7323	0.0948558	0.360282	0.263282	0.792333	0.940359
UPK3A	UPK3A	161.794	0.376486	0.327889	1.14821	0.25088	0.586933
USP9Y	USP9Y	595.195	-1.13296	1.68577	-0.672074	0.501536	0.783764
VAV1	VAV1	1189.71	-1.06291	0.291295	-3.64891	0.000263354	0.0112626
VCAM1	VCAM1	1167.42	-1.0952	0.397796	-2.75316	0.00590227	0.0645419
VEGFA	VEGFA	5417.96	-0.903251	0.598949	-1.50806	0.131539	0.427979
VEGFC	VEGFC	274.192	-0.850585	0.500196	-1.7005	0.0890366	0.352409
VSIR	VSIR	1005.66	-0.959159	0.359517	-2.66791	0.00763248	0.0714237
VSNL1	VSNL1	791.669	0.164869	0.48201	0.342045	0.732317	0.912187
VTCN1	VTCN1	238.485	0.348645	0.369302	0.944067	0.345136	0.666884
VWDE	VWDE	258.432	0.595337	0.349065	1.70552	0.0880975	0.35138
VWF	VWF	1847.95	-0.316069	0.356369	-0.886914	0.375125	0.692538
WARS	WARS1	17339.7	-0.958195	0.462607	-2.07129	0.0383313	0.220484
WASHC4	WASHC4	5483.77	0.00155241	0.312429	0.00496884	0.996035	0.998907
WDHD1	WDHD1	698.902	-0.142966	0.355989	-0.401602	0.687977	0.891273
WDR60	DYNC2I1	2426.08	-0.0128438	0.36019	-0.0356585	0.971555	0.992096
WDR76	WDR76	2107.06	-0.0678884	0.301022	-0.225526	0.82157	0.951818
WNK2	WNK2	325.591	0.600904	0.618314	0.971844	0.331128	0.658472
WNT5A	WNT5A	1569.5	0.457691	0.483366	0.946883	0.343699	0.666335
WNT7B	WNT7B	195.064	0.380788	0.321173	1.18562	0.235773	0.565667
XAF1	XAF1	6360.8	-1.24445	0.46928	-2.65183	0.00800568	0.0733152
XAGE1B_1E	XAGE1B	1368.6	5.24156	1.40523	3.73004	0.000191453	0.0102501
XAGE2	XAGE2	147.157	0.453972	0.535303	0.848066	0.396401	0.71003
XAGE3	XAGE3	5.17866	-0.139441	1.11789	-0.124735	0.900733	0.972378
XAGE5	XAGE5	464.697	0.642721	0.466365	1.37815	0.168157	0.482644
XCL1	XCL1	413.149	0.652409	0.292957	2.22698	0.0259487	0.1689
XCL1_XCL2	XCL2	789.233	0.129116	0.285778	0.451804	0.65141	0.87105
XCR1	XCR1	216.388	-0.301292	0.326948	-0.92153	0.356774	0.672579
YWHAZ	YWHAZ	46615.3	0.3542	0.294438	1.20297	0.228988	0.561182
ZAP70	ZAP70	379.686	-0.513026	0.312905	-1.63956	0.101097	0.381558
ZBTB46	ZBTB46	553.238	0.412842	0.295354	1.39779	0.162177	0.47832
ZEB1	ZEB1	330.731	-0.105969	0.248133	-0.427067	0.66933	0.883709
ZIC5	ZIC5	241.391	0.417527	0.362204	1.15274	0.249017	0.583554
ZNF14	ZNF14	972.99	0.246216	0.302091	0.815041	0.415049	0.721568
ZNF205	ZNF205	1268.6	-0.189703	0.217319	-0.872922	0.382705	0.699705
ZNF74	ZNF74	828.454	0.317772	0.308576	1.0298	0.303103	0.634464
ZWILCH	ZWILCH	1886.66	0.0157522	0.293607	0.0536505	0.957214	0.988834
ZYX	ZYX	11729.3	-0.218589	0.292587	-0.747093	0.455007	0.744266
