# Supplementary material for: Integrative Molecular and Immune Profiling in Advanced Unresectable Melanoma: Tumor Microenvironment and Peripheral PD-1+ CD4+ Effector Memory T-Cells as Potential Markers of Response to Immune Checkpoint Inhibitor Therapy
Source: Cancers (Basel). 2025 Jun 17;17(12):2022. doi: 10.3390/cancers17122022 (PMC12190280; doi:10.3390/cancers17122022)
Supplement: Supplementary file 1 [file cancers-17-02022-s001.zip › Supplementary Table S7.xlsx]

## Sheet: README
Variable	Description
S7	Gene Set Enrichment Analysis Cluster B vs Cluster A
ID	Gene Ontology (GO) identifier
Description	A brief description of the gene set explaining the biological process (BP)
setSize	The number of genes in the gene set
enrichmentScore	A score that reflects the degree to which the gene set is overrepresented at the top or bottom of the ranked list of genes
NES	Normalized Enrichment Score. The enrichment score normalised to account for the size of the gene set
pvalue	The statistical significance of the enrichment score before multiple testing correction
p.adjust	The p-value adjusted for multiple hypothesis testing with the Benjamini-Hochberg procedure
qvalue	Measures the minimum false discovery rate at which the test may be called significant
rank	The position in the ranked list of genes at which the gene set enrichment score is maximised
leading_edge	Describes the subset of genes that contribute most to the enrichment score. Percentage of gene set members ("tags"), percentage of total gene list ("list"), and enrichment signal strength ("signal").
core_enrichment	List of core genes within the gene set, listed as Entrez IDs, that significantly contribute to the enrichment of a specific gene set
gene_name	Same list of genes as core_enrichment but in HUGO Gene Symbol format

## Sheet: S7
ID	Description	setSize	enrichmentScore	NES	pvalue	p.adjust	qvalue	rank	leading_edge	core_enrichment	gene_name
GO:0051276	chromosome organization	106	0.480591	2.35808	5.54e-10	2.12e-07	1.83e-07	509	tags=58%, list=37%, signal=39%	55706/675/83990/9134/64682/83903/64946/699/147841/5594/151246/113130/5925/5984/11339/332/891/150280/4439/4085/2177/84072/146909/10721/4175/84296/8313/3070/84722/54908/55055/1786/9212/4751/898/2237/9700/5888/3146/84057/9937/54892/9156/5371/25/11004/9055/983/991/4438/55143/472/4609/56155/7272/9787/1058/2491/5609/9928/57122	NDC1	BRCA2	BRIP1	CCNE2	ANAPC1	HASPIN	CENPH	BUB1	SPC24	MAPK1	SGO2	CDCA5	RB1	RFC4	OIP5	BIRC5	CCNB1	HORMAD2	MSH5	MAD2L1	FANCD2	HORMAD1	KIF18B	POLQ	MCM6	GINS4	AXIN2	HELLS	PSRC1	SPDL1	ZWILCH	DNMT1	AURKB	NEK2	CCNE1	FEN1	ESPL1	RAD51	HMGB1
GO:0098813	nuclear chromosome segregation	69	0.508704	2.28509	2.63e-07	2.93e-05	2.53e-05	486	tags=57%, list=35%, signal=39%	55706/83990/9134/64682/83903/146956/699/147841/151246/113130/5925/332/891/150280/4439/4085/2177/84072/146909/8313/84722/54908/55055/9212/4751/898/2237/9700/84057/54892/11004/9055/991/4438/55143/472/56155/7272/9787	NDC1	BRIP1	CCNE2	ANAPC1	HASPIN	EME1	BUB1	SPC24	SGO2	CDCA5	RB1	BIRC5	CCNB1	HORMAD2	MSH5	MAD2L1	FANCD2	HORMAD1	KIF18B	AXIN2	PSRC1	SPDL1	ZWILCH	AURKB	NEK2	CCNE1	FEN1	ESPL1	MND1	NCAPG2	KIF2C	PRC1	CDC20	MSH4	CDCA8	ATM	TEX14	TTK	DLGAP5
GO:0050994	regulation of lipid catabolic process	13	0.761071	2.2265	6.8e-05	0.00288773	0.00249127	255	tags=54%, list=19%, signal=44%	8647/5580/1019/338442/3553/3667/27198	ABCB11	PRKCD	CDK4	HCAR2	IL1B	IRS1	HCAR1
GO:0061982	meiosis I cell cycle process	29	0.58359	2.20514	9.79e-05	0.00379793	0.00327651	461	tags=69%, list=33%, signal=47%	55706/675/83990/9134/146956/151246/6790/4439/995/2177/84072/10018/898/9700/5888/84057/10635/2956/4438/472	NDC1	BRCA2	BRIP1	CCNE2	EME1	SGO2	AURKA	MSH5	CDC25C	FANCD2	HORMAD1	BCL2L11	CCNE1	ESPL1	RAD51	MND1	RAD51AP1	MSH6	MSH4	ATM
GO:0007127	meiosis I	26	0.582294	2.10114	0.000506929	0.0131664	0.0113588	363	tags=58%, list=26%, signal=43%	55706/675/83990/9134/146956/151246/6790/4439/2177/84072/10018/898/9700/5888/84057	NDC1	BRCA2	BRIP1	CCNE2	EME1	SGO2	AURKA	MSH5	FANCD2	HORMAD1	BCL2L11	CCNE1	ESPL1	RAD51	MND1
GO:0007088	regulation of mitotic nuclear division	40	0.519132	2.09156	0.000102316	0.00382549	0.00330029	486	tags=65%, list=35%, signal=43%	940/83903/655/699/147841/6790/5925/5159/332/891/995/3553/4085/54908/55055/9212/4751/9700/79866/3552/991/55143/472/56155/7272/9787	CD28	HASPIN	BMP7	BUB1	SPC24	AURKA	RB1	PDGFRB	BIRC5	CCNB1	CDC25C	IL1B	MAD2L1	SPDL1	ZWILCH	AURKB	NEK2	ESPL1	BORA	IL1A	CDC20	CDCA8	ATM	TEX14	TTK	DLGAP5
GO:0048285	organelle fission	97	0.429221	2.08055	9.96e-07	8.08e-05	6.97e-05	333	tags=39%, list=24%, signal=32%	55706/675/83990/940/9134/64682/83903/655/146956/699/147841/151246/6790/113115/1634/113130/5925/5159/332/891/150280/4439/995/3553/4085/2177/84072/146909/10018/84722/54908/55055/7474/9212/4751/898/9700/5888	NDC1	BRCA2	BRIP1	CD28	CCNE2	ANAPC1	HASPIN	BMP7	EME1	BUB1	SPC24	SGO2	AURKA	MTFR2	DCN	CDCA5	RB1	PDGFRB	BIRC5	CCNB1	HORMAD2	MSH5	CDC25C	IL1B	MAD2L1	FANCD2	HORMAD1	KIF18B	BCL2L11	PSRC1	SPDL1	ZWILCH	WNT5A	AURKB	NEK2	CCNE1	ESPL1	RAD51
GO:0000819	sister chromatid segregation	57	0.478487	2.07673	2.13e-05	0.00109858	0.000947753	529	tags=58%, list=38%, signal=37%	64682/83903/699/147841/151246/113130/5925/332/891/150280/4085/84072/146909/8313/84722/54908/55055/9212/4751/2237/9700/54892/11004/9055/991/55143/472/56155/7272/9787/9928/23397/1063	ANAPC1	HASPIN	BUB1	SPC24	SGO2	CDCA5	RB1	BIRC5	CCNB1	HORMAD2	MAD2L1	HORMAD1	KIF18B	AXIN2	PSRC1	SPDL1	ZWILCH	AURKB	NEK2	FEN1	ESPL1	NCAPG2	KIF2C	PRC1	CDC20	CDCA8	ATM	TEX14	TTK	DLGAP5	KIF14	NCAPH	CENPF
GO:0000280	nuclear division	92	0.440452	2.07376	8.99e-07	8.08e-05	6.97e-05	465	tags=52%, list=34%, signal=37%	55706/675/83990/940/9134/64682/83903/655/146956/699/147841/151246/6790/113130/5925/5159/332/891/150280/4439/995/3553/4085/2177/84072/146909/10018/84722/54908/55055/7474/9212/4751/898/9700/5888/79866/84057/54892/10635/3552/11004/9055/991/4438/55143/472/56155	NDC1	BRCA2	BRIP1	CD28	CCNE2	ANAPC1	HASPIN	BMP7	EME1	BUB1	SPC24	SGO2	AURKA	CDCA5	RB1	PDGFRB	BIRC5	CCNB1	HORMAD2	MSH5	CDC25C	IL1B	MAD2L1	FANCD2	HORMAD1	KIF18B	BCL2L11	PSRC1	SPDL1	ZWILCH	WNT5A	AURKB	NEK2	CCNE1	ESPL1	RAD51	BORA	MND1	NCAPG2
GO:0045132	meiotic chromosome segregation	24	0.583374	2.05342	0.000511508	0.0131664	0.0113588	363	tags=54%, list=26%, signal=41%	55706/83990/9134/146956/699/151246/150280/4439/2177/84072/898/9700/84057	NDC1	BRIP1	CCNE2	EME1	BUB1	SGO2	HORMAD2	MSH5	FANCD2	HORMAD1	CCNE1	ESPL1	MND1
GO:0019395	fatty acid oxidation	10	0.746579	2.05297	0.000736762	0.0164872	0.0142237	228	tags=50%, list=17%, signal=42%	8647/5166/84649/6662/3667	ABCB11	PDK4	DGAT2	SOX9	IRS1
GO:0051304	chromosome separation	36	0.512738	2.03301	0.000331974	0.00955584	0.00824392	575	tags=69%, list=42%, signal=42%	64682/83903/146956/699/147841/5925/332/891/4085/54908/55055/9212/9700/54892/991/55143/472/56155/7272/9787/23397/1063/55274/5347/10403	ANAPC1	HASPIN	EME1	BUB1	SPC24	RB1	BIRC5	CCNB1	MAD2L1	SPDL1	ZWILCH	AURKB	ESPL1	NCAPG2	CDC20	CDCA8	ATM	TEX14	TTK	DLGAP5	NCAPH	CENPF	PHF10	PLK1	NDC80
GO:0007091	metaphase/anaphase transition of mitotic cell cycle	31	0.522298	2.03179	0.000657221	0.0151093	0.0130349	486	tags=58%, list=35%, signal=38%	64682/83903/699/147841/5925/332/891/4085/54908/55055/9212/9700/991/55143/472/56155/7272/9787	ANAPC1	HASPIN	BUB1	SPC24	RB1	BIRC5	CCNB1	MAD2L1	SPDL1	ZWILCH	AURKB	ESPL1	CDC20	CDCA8	ATM	TEX14	TTK	DLGAP5
GO:0010965	regulation of mitotic sister chromatid separation	31	0.522298	2.03179	0.000657221	0.0151093	0.0130349	486	tags=58%, list=35%, signal=38%	64682/83903/699/147841/5925/332/891/4085/54908/55055/9212/9700/991/55143/472/56155/7272/9787	ANAPC1	HASPIN	BUB1	SPC24	RB1	BIRC5	CCNB1	MAD2L1	SPDL1	ZWILCH	AURKB	ESPL1	CDC20	CDCA8	ATM	TEX14	TTK	DLGAP5
GO:0044784	metaphase/anaphase transition of cell cycle	31	0.522298	2.03179	0.000657221	0.0151093	0.0130349	486	tags=58%, list=35%, signal=38%	64682/83903/699/147841/5925/332/891/4085/54908/55055/9212/9700/991/55143/472/56155/7272/9787	ANAPC1	HASPIN	BUB1	SPC24	RB1	BIRC5	CCNB1	MAD2L1	SPDL1	ZWILCH	AURKB	ESPL1	CDC20	CDCA8	ATM	TEX14	TTK	DLGAP5
GO:0051306	mitotic sister chromatid separation	31	0.522298	2.03179	0.000657221	0.0151093	0.0130349	486	tags=58%, list=35%, signal=38%	64682/83903/699/147841/5925/332/891/4085/54908/55055/9212/9700/991/55143/472/56155/7272/9787	ANAPC1	HASPIN	BUB1	SPC24	RB1	BIRC5	CCNB1	MAD2L1	SPDL1	ZWILCH	AURKB	ESPL1	CDC20	CDCA8	ATM	TEX14	TTK	DLGAP5
GO:0045839	negative regulation of mitotic nuclear division	23	0.582856	2.02303	0.000432501	0.0118143	0.0101923	476	tags=65%, list=35%, signal=43%	83903/655/699/147841/332/891/4085/54908/55055/9212/991/55143/472/56155/7272	HASPIN	BMP7	BUB1	SPC24	BIRC5	CCNB1	MAD2L1	SPDL1	ZWILCH	AURKB	CDC20	CDCA8	ATM	TEX14	TTK
GO:0033045	regulation of sister chromatid segregation	32	0.517328	2.01768	0.000956858	0.0198566	0.0171305	486	tags=56%, list=35%, signal=37%	64682/83903/699/147841/5925/332/891/4085/54908/55055/9212/9700/991/55143/472/56155/7272/9787	ANAPC1	HASPIN	BUB1	SPC24	RB1	BIRC5	CCNB1	MAD2L1	SPDL1	ZWILCH	AURKB	ESPL1	CDC20	CDCA8	ATM	TEX14	TTK	DLGAP5
GO:0070192	chromosome organization involved in meiotic cell cycle	19	0.608742	2.01766	0.00100385	0.0205138	0.0176975	363	tags=63%, list=26%, signal=47%	55706/83990/9134/699/151246/150280/4439/2177/84072/898/5888/84057	NDC1	BRIP1	CCNE2	BUB1	SGO2	HORMAD2	MSH5	FANCD2	HORMAD1	CCNE1	RAD51	MND1
GO:0000070	mitotic sister chromatid segregation	50	0.480671	2.01161	8.51e-05	0.00340055	0.00293369	529	tags=58%, list=38%, signal=37%	64682/83903/699/147841/151246/113130/5925/332/891/4085/146909/84722/54908/55055/9212/4751/9700/54892/11004/9055/991/55143/472/56155/7272/9787/9928/23397/1063	ANAPC1	HASPIN	BUB1	SPC24	SGO2	CDCA5	RB1	BIRC5	CCNB1	MAD2L1	KIF18B	PSRC1	SPDL1	ZWILCH	AURKB	NEK2	ESPL1	NCAPG2	KIF2C	PRC1	CDC20	CDCA8	ATM	TEX14	TTK	DLGAP5	KIF14	NCAPH	CENPF
GO:1905818	regulation of chromosome separation	34	0.5102	2.00704	0.000982924	0.0202407	0.0174618	575	tags=71%, list=42%, signal=42%	64682/83903/699/147841/5925/332/891/4085/54908/55055/9212/9700/54892/991/55143/472/56155/7272/9787/23397/1063/55274/5347/10403	ANAPC1	HASPIN	BUB1	SPC24	RB1	BIRC5	CCNB1	MAD2L1	SPDL1	ZWILCH	AURKB	ESPL1	NCAPG2	CDC20	CDCA8	ATM	TEX14	TTK	DLGAP5	NCAPH	CENPF	PHF10	PLK1	NDC80
GO:0042471	ear morphogenesis	17	0.620995	1.98427	0.00174134	0.0280817	0.0242264	304	tags=47%, list=22%, signal=37%	2290/5754/1750/6662/5594/6935/474/7474	FOXG1	PTK7	DLX6	SOX9	MAPK1	ZEB1	ATOH1	WNT5A
GO:0006281	DNA repair	60	0.457139	1.98098	3.28e-05	0.00156858	0.00135323	474	tags=53%, list=34%, signal=37%	9978/675/83990/79000/6240/146956/113130/5984/55247/4439/2177/10721/4175/84296/8313/29128/2237/5888/7157/3146/10535/9937/9156/5371/25/10635/2956/4869/983/4438/472/1956	RBX1	BRCA2	BRIP1	AUNIP	RRM1	EME1	CDCA5	RFC4	NEIL3	MSH5	FANCD2	POLQ	MCM6	GINS4	AXIN2	UHRF1	FEN1	RAD51	TP53	HMGB1	RNASEH2A	DCLRE1A	EXO1	PML	ABL1	RAD51AP1	MSH6	NPM1	CDK1	MSH4	ATM	EGFR
GO:0007062	sister chromatid cohesion	16	0.634957	1.9807	0.00223129	0.0349308	0.0301352	331	tags=62%, list=24%, signal=48%	83903/699/151246/113130/5925/150280/84072/8313/2237/9700	HASPIN	BUB1	SGO2	CDCA5	RB1	HORMAD2	HORMAD1	AXIN2	FEN1	ESPL1
GO:0051321	meiotic cell cycle	46	0.477395	1.97828	0.000208555	0.00664646	0.00573396	476	tags=63%, list=35%, signal=43%	55706/675/83990/9134/64682/146956/699/151246/6790/150280/4439/995/2177/84072/10018/7474/4751/898/9700/5888/84057/9156/10635/2956/991/4438/472/56155/7272	NDC1	BRCA2	BRIP1	CCNE2	ANAPC1	EME1	BUB1	SGO2	AURKA	HORMAD2	MSH5	CDC25C	FANCD2	HORMAD1	BCL2L11	WNT5A	NEK2	CCNE1	ESPL1	RAD51	MND1	EXO1	RAD51AP1	MSH6	CDC20	MSH4	ATM	TEX14	TTK
GO:0007094	mitotic spindle assembly checkpoint signaling	22	0.573643	1.96655	0.00144447	0.0247875	0.0213844	476	tags=64%, list=35%, signal=42%	83903/699/147841/332/891/4085/54908/55055/9212/991/55143/472/56155/7272	HASPIN	BUB1	SPC24	BIRC5	CCNB1	MAD2L1	SPDL1	ZWILCH	AURKB	CDC20	CDCA8	ATM	TEX14	TTK
GO:0031577	spindle checkpoint signaling	22	0.573643	1.96655	0.00144447	0.0247875	0.0213844	476	tags=64%, list=35%, signal=42%	83903/699/147841/332/891/4085/54908/55055/9212/991/55143/472/56155/7272	HASPIN	BUB1	SPC24	BIRC5	CCNB1	MAD2L1	SPDL1	ZWILCH	AURKB	CDC20	CDCA8	ATM	TEX14	TTK
GO:0033046	negative regulation of sister chromatid segregation	22	0.573643	1.96655	0.00144447	0.0247875	0.0213844	476	tags=64%, list=35%, signal=42%	83903/699/147841/332/891/4085/54908/55055/9212/991/55143/472/56155/7272	HASPIN	BUB1	SPC24	BIRC5	CCNB1	MAD2L1	SPDL1	ZWILCH	AURKB	CDC20	CDCA8	ATM	TEX14	TTK
GO:0033047	regulation of mitotic sister chromatid segregation	22	0.573643	1.96655	0.00144447	0.0247875	0.0213844	476	tags=64%, list=35%, signal=42%	83903/699/147841/332/891/4085/54908/55055/9212/991/55143/472/56155/7272	HASPIN	BUB1	SPC24	BIRC5	CCNB1	MAD2L1	SPDL1	ZWILCH	AURKB	CDC20	CDCA8	ATM	TEX14	TTK
GO:0033048	negative regulation of mitotic sister chromatid segregation	22	0.573643	1.96655	0.00144447	0.0247875	0.0213844	476	tags=64%, list=35%, signal=42%	83903/699/147841/332/891/4085/54908/55055/9212/991/55143/472/56155/7272	HASPIN	BUB1	SPC24	BIRC5	CCNB1	MAD2L1	SPDL1	ZWILCH	AURKB	CDC20	CDCA8	ATM	TEX14	TTK
GO:0045841	negative regulation of mitotic metaphase/anaphase transition	22	0.573643	1.96655	0.00144447	0.0247875	0.0213844	476	tags=64%, list=35%, signal=42%	83903/699/147841/332/891/4085/54908/55055/9212/991/55143/472/56155/7272	HASPIN	BUB1	SPC24	BIRC5	CCNB1	MAD2L1	SPDL1	ZWILCH	AURKB	CDC20	CDCA8	ATM	TEX14	TTK
GO:0051985	negative regulation of chromosome segregation	22	0.573643	1.96655	0.00144447	0.0247875	0.0213844	476	tags=64%, list=35%, signal=42%	83903/699/147841/332/891/4085/54908/55055/9212/991/55143/472/56155/7272	HASPIN	BUB1	SPC24	BIRC5	CCNB1	MAD2L1	SPDL1	ZWILCH	AURKB	CDC20	CDCA8	ATM	TEX14	TTK
GO:0071173	spindle assembly checkpoint signaling	22	0.573643	1.96655	0.00144447	0.0247875	0.0213844	476	tags=64%, list=35%, signal=42%	83903/699/147841/332/891/4085/54908/55055/9212/991/55143/472/56155/7272	HASPIN	BUB1	SPC24	BIRC5	CCNB1	MAD2L1	SPDL1	ZWILCH	AURKB	CDC20	CDCA8	ATM	TEX14	TTK
GO:0071174	mitotic spindle checkpoint signaling	22	0.573643	1.96655	0.00144447	0.0247875	0.0213844	476	tags=64%, list=35%, signal=42%	83903/699/147841/332/891/4085/54908/55055/9212/991/55143/472/56155/7272	HASPIN	BUB1	SPC24	BIRC5	CCNB1	MAD2L1	SPDL1	ZWILCH	AURKB	CDC20	CDCA8	ATM	TEX14	TTK
GO:1902100	negative regulation of metaphase/anaphase transition of cell cycle	22	0.573643	1.96655	0.00144447	0.0247875	0.0213844	476	tags=64%, list=35%, signal=42%	83903/699/147841/332/891/4085/54908/55055/9212/991/55143/472/56155/7272	HASPIN	BUB1	SPC24	BIRC5	CCNB1	MAD2L1	SPDL1	ZWILCH	AURKB	CDC20	CDCA8	ATM	TEX14	TTK
GO:1905819	negative regulation of chromosome separation	22	0.573643	1.96655	0.00144447	0.0247875	0.0213844	476	tags=64%, list=35%, signal=42%	83903/699/147841/332/891/4085/54908/55055/9212/991/55143/472/56155/7272	HASPIN	BUB1	SPC24	BIRC5	CCNB1	MAD2L1	SPDL1	ZWILCH	AURKB	CDC20	CDCA8	ATM	TEX14	TTK
GO:2000816	negative regulation of mitotic sister chromatid separation	22	0.573643	1.96655	0.00144447	0.0247875	0.0213844	476	tags=64%, list=35%, signal=42%	83903/699/147841/332/891/4085/54908/55055/9212/991/55143/472/56155/7272	HASPIN	BUB1	SPC24	BIRC5	CCNB1	MAD2L1	SPDL1	ZWILCH	AURKB	CDC20	CDCA8	ATM	TEX14	TTK
GO:0030071	regulation of mitotic metaphase/anaphase transition	29	0.515622	1.94832	0.00104342	0.0208451	0.0179833	486	tags=59%, list=35%, signal=39%	83903/699/147841/5925/332/891/4085/54908/55055/9212/9700/991/55143/472/56155/7272/9787	HASPIN	BUB1	SPC24	RB1	BIRC5	CCNB1	MAD2L1	SPDL1	ZWILCH	AURKB	ESPL1	CDC20	CDCA8	ATM	TEX14	TTK	DLGAP5
GO:1902099	regulation of metaphase/anaphase transition of cell cycle	29	0.515622	1.94832	0.00104342	0.0208451	0.0179833	486	tags=59%, list=35%, signal=39%	83903/699/147841/5925/332/891/4085/54908/55055/9212/9700/991/55143/472/56155/7272/9787	HASPIN	BUB1	SPC24	RB1	BIRC5	CCNB1	MAD2L1	SPDL1	ZWILCH	AURKB	ESPL1	CDC20	CDCA8	ATM	TEX14	TTK	DLGAP5
GO:0007059	chromosome segregation	78	0.418605	1.92426	2.28e-05	0.00113123	0.000975925	331	tags=38%, list=24%, signal=31%	55706/83990/9134/64682/83903/64946/146956/699/147841/151246/113130/5925/11339/332/891/150280/4439/4085/2177/84072/146909/8313/84722/54908/55055/9212/4751/898/2237/9700	NDC1	BRIP1	CCNE2	ANAPC1	HASPIN	CENPH	EME1	BUB1	SPC24	SGO2	CDCA5	RB1	OIP5	BIRC5	CCNB1	HORMAD2	MSH5	MAD2L1	FANCD2	HORMAD1	KIF18B	AXIN2	PSRC1	SPDL1	ZWILCH	AURKB	NEK2	CCNE1	FEN1	ESPL1
GO:0042472	inner ear morphogenesis	13	0.65428	1.91408	0.00324017	0.0456523	0.0393847	304	tags=54%, list=22%, signal=42%	2290/5754/1750/6662/6935/474/7474	FOXG1	PTK7	DLX6	SOX9	ZEB1	ATOH1	WNT5A
GO:0140013	meiotic nuclear division	38	0.478593	1.90795	0.000688218	0.0156132	0.0134697	476	tags=63%, list=35%, signal=42%	55706/675/83990/9134/146956/699/151246/6790/150280/4439/2177/84072/10018/7474/898/9700/5888/84057/10635/991/4438/472/56155/7272	NDC1	BRCA2	BRIP1	CCNE2	EME1	BUB1	SGO2	AURKA	HORMAD2	MSH5	FANCD2	HORMAD1	BCL2L11	WNT5A	CCNE1	ESPL1	RAD51	MND1	RAD51AP1	CDC20	MSH4	ATM	TEX14	TTK
GO:1903046	meiotic cell cycle process	42	0.466881	1.89822	0.000213965	0.00673863	0.00581348	476	tags=62%, list=35%, signal=42%	55706/675/83990/9134/146956/699/151246/6790/150280/4439/995/2177/84072/10018/7474/898/9700/5888/84057/10635/2956/991/4438/472/56155/7272	NDC1	BRCA2	BRIP1	CCNE2	EME1	BUB1	SGO2	AURKA	HORMAD2	MSH5	CDC25C	FANCD2	HORMAD1	BCL2L11	WNT5A	CCNE1	ESPL1	RAD51	MND1	RAD51AP1	MSH6	CDC20	MSH4	ATM	TEX14	TTK
GO:2001251	negative regulation of chromosome organization	26	0.526039	1.89815	0.00309984	0.0439159	0.0378867	476	tags=58%, list=35%, signal=38%	83903/699/147841/332/891/4085/54908/55055/9212/9700/991/55143/472/56155/7272	HASPIN	BUB1	SPC24	BIRC5	CCNB1	MAD2L1	SPDL1	ZWILCH	AURKB	ESPL1	CDC20	CDCA8	ATM	TEX14	TTK
GO:0071824	protein-DNA complex subunit organization	27	0.51238	1.89554	0.00252849	0.0378143	0.0326228	494	tags=59%, list=36%, signal=39%	8345/64946/6662/10541/5925/11339/3070/5888/7157/3146/4869/4609/55723/9787/1058/2491	H2BC9	CENPH	SOX9	ANP32B	RB1	OIP5	HELLS	RAD51	TP53	HMGB1	NPM1	MYC	ASF1B	DLGAP5	CENPA	CENPI
GO:0000075	cell cycle checkpoint signaling	49	0.452412	1.89301	0.000188785	0.00620182	0.00535037	476	tags=57%, list=35%, signal=39%	675/83990/83903/146956/699/147841/4582/1386/332/891/4085/2177/84072/5781/54908/55055/9212/5888/7157/55872/5371/983/991/29980/55143/472/56155/7272	BRCA2	BRIP1	HASPIN	EME1	BUB1	SPC24	MUC1	ATF2	BIRC5	CCNB1	MAD2L1	FANCD2	HORMAD1	PTPN11	SPDL1	ZWILCH	AURKB	RAD51	TP53	PBK	PML	CDK1	CDC20	DONSON	CDCA8	ATM	TEX14	TTK
GO:0016042	lipid catabolic process	26	0.524236	1.89164	0.00340043	0.0471656	0.0406902	271	tags=38%, list=20%, signal=31%	8647/5580/7941/1019/338442/3553/3667/27198/8398/84696	ABCB11	PRKCD	PLA2G7	CDK4	HCAR2	IL1B	IRS1	HCAR1	PLA2G6	ABHD1
GO:0051783	regulation of nuclear division	44	0.458642	1.88485	0.00102696	0.0208271	0.0179678	486	tags=66%, list=35%, signal=44%	940/83903/655/699/147841/6790/5925/5159/332/891/995/3553/4085/84072/54908/55055/7474/9212/4751/9700/79866/10635/3552/991/55143/472/56155/7272/9787	CD28	HASPIN	BMP7	BUB1	SPC24	AURKA	RB1	PDGFRB	BIRC5	CCNB1	CDC25C	IL1B	MAD2L1	HORMAD1	SPDL1	ZWILCH	WNT5A	AURKB	NEK2	ESPL1	BORA	RAD51AP1	IL1A	CDC20	CDCA8	ATM	TEX14	TTK	DLGAP5
GO:0022402	cell cycle process	189	0.355074	1.87267	1.9e-07	2.21e-05	1.91e-05	491	tags=51%, list=36%, signal=38%	55706/675/83990/940/9134/64682/79000/3400/83903/655/6240/64946/146956/6662/699/1019/147841/151246/10926/6790/4582/5243/113130/5925/91607/1386/1029/5159/332/891/150280/4291/4439/995/5777/3553/4085/2177/84072/10112/146909/5781/4175/6840/10018/4134/8313/84722/54908/55055/3135/203068/7474/9212/4751/26586/899/6491/898/2237/9700/5888/7157/637/351/55872/79866/84057/57379/54892/5371/10635/1021/3552/9833/…	NDC1	BRCA2	BRIP1	CD28	CCNE2	ANAPC1	AUNIP	ID4	HASPIN	BMP7	RRM1	CENPH	EME1	SOX9	BUB1	CDK4	SPC24	SGO2	DBF4	AURKA	MUC1	ABCB1	CDCA5	RB1	SLFN11	ATF2	CDKN2A	PDGFRB	BIRC5	CCNB1	HORMAD2	MLF1	MSH5	CDC25C	PTPN6	IL1B	MAD2L1	FANCD2	HORMAD1
GO:0140014	mitotic nuclear division	69	0.416837	1.87242	0.000104319	0.00382549	0.00330029	486	tags=49%, list=35%, signal=34%	940/64682/83903/655/699/147841/151246/6790/113130/5925/5159/332/891/995/3553/4085/146909/84722/54908/55055/9212/4751/9700/79866/54892/3552/11004/9055/991/55143/472/56155/7272/9787	CD28	ANAPC1	HASPIN	BMP7	BUB1	SPC24	SGO2	AURKA	CDCA5	RB1	PDGFRB	BIRC5	CCNB1	CDC25C	IL1B	MAD2L1	KIF18B	PSRC1	SPDL1	ZWILCH	AURKB	NEK2	ESPL1	BORA	NCAPG2	IL1A	KIF2C	PRC1	CDC20	CDCA8	ATM	TEX14	TTK	DLGAP5
GO:0007423	sensory organ development	68	0.418349	1.87067	0.000120798	0.00431167	0.00371972	313	tags=40%, list=23%, signal=32%	2290/654/5754/1750/3815/7048/10319/4901/2558/655/6662/5594/10541/6935/5159/3549/388585/429/639/50939/5781/10018/4915/474/10586/7474/7477	FOXG1	BMP6	PTK7	DLX6	KIT	TGFBR2	LAMC3	NRL	GABRA5	BMP7	SOX9	MAPK1	ANP32B	ZEB1	PDGFRB	IHH	HES5	ASCL1	PRDM1	IMPG2	PTPN11	BCL2L11	NTRK2	ATOH1	MAB21L2	WNT5A	WNT7B
GO:0051983	regulation of chromosome segregation	39	0.467642	1.86898	0.00111866	0.0218398	0.0188414	486	tags=54%, list=35%, signal=36%	64682/83903/699/147841/5925/332/891/4085/84072/54908/55055/9212/9700/54892/11004/991/55143/472/56155/7272/9787	ANAPC1	HASPIN	BUB1	SPC24	RB1	BIRC5	CCNB1	MAD2L1	HORMAD1	SPDL1	ZWILCH	AURKB	ESPL1	NCAPG2	KIF2C	CDC20	CDCA8	ATM	TEX14	TTK	DLGAP5
GO:0033044	regulation of chromosome organization	51	0.432916	1.82635	0.000498727	0.0131664	0.0113588	529	tags=57%, list=38%, signal=36%	64682/83903/699/147841/5594/113130/5925/332/891/4085/8313/54908/55055/1786/9212/4751/2237/9700/5371/991/55143/472/4609/56155/7272/9787/5609/23397/1063	ANAPC1	HASPIN	BUB1	SPC24	MAPK1	CDCA5	RB1	BIRC5	CCNB1	MAD2L1	AXIN2	SPDL1	ZWILCH	DNMT1	AURKB	NEK2	FEN1	ESPL1	PML	CDC20	CDCA8	ATM	MYC	TEX14	TTK	DLGAP5	MAP2K7	NCAPH	CENPF
GO:0010565	regulation of cellular ketone metabolic process	23	0.525214	1.82296	0.00230066	0.0358074	0.0308914	107	tags=30%, list=8%, signal=29%	654/8647/5164/5166/84649/634/6662	BMP6	ABCB11	PDK2	PDK4	DGAT2	CEACAM1	SOX9
GO:1901988	negative regulation of cell cycle phase transition	57	0.419561	1.82098	0.000551073	0.0139172	0.0120065	476	tags=54%, list=35%, signal=37%	675/83990/83903/146956/699/147841/4582/5925/91607/1386/332/891/4085/2177/84072/5781/54908/55055/9212/5888/7157/55872/5371/983/991/29980/55143/472/144455/56155/7272	BRCA2	BRIP1	HASPIN	EME1	BUB1	SPC24	MUC1	RB1	SLFN11	ATF2	BIRC5	CCNB1	MAD2L1	FANCD2	HORMAD1	PTPN11	SPDL1	ZWILCH	AURKB	RAD51	TP53	PBK	PML	CDK1	CDC20	DONSON	CDCA8	ATM	E2F7	TEX14	TTK
GO:1903047	mitotic cell cycle process	142	0.354408	1.80398	7.82e-06	0.000475971	0.000410625	488	tags=51%, list=35%, signal=36%	675/940/9134/64682/3400/83903/655/6240/64946/146956/699/1019/147841/151246/10926/6790/4582/5243/113130/5925/91607/1386/1029/5159/332/891/995/5777/3553/4085/2177/10112/146909/4175/4134/84722/54908/55055/9212/4751/26586/899/6491/898/9700/5888/7157/637/351/55872/79866/54892/5371/1021/3552/9833/11004/9055/983/991/29980/55143/472/4609/144455/56155/55165/1956/7272/6241/9787/1058	BRCA2	CD28	CCNE2	ANAPC1	ID4	HASPIN	BMP7	RRM1	CENPH	EME1	BUB1	CDK4	SPC24	SGO2	DBF4	AURKA	MUC1	ABCB1	CDCA5	RB1	SLFN11	ATF2	CDKN2A	PDGFRB	BIRC5	CCNB1	CDC25C	PTPN6	IL1B	MAD2L1	FANCD2	KIF20A	KIF18B	MCM6	MAP4	PSRC1	SPDL1	ZWILCH	AURKB
GO:1901987	regulation of cell cycle phase transition	88	0.378241	1.7823	8.16e-05	0.00334084	0.00288218	531	tags=61%, list=39%, signal=40%	675/83990/83903/6240/146956/699/1019/147841/10926/6790/4582/113130/5925/91607/1386/1029/332/891/4291/995/5777/4085/2177/84072/5781/54908/55055/9212/6491/9700/5888/7157/637/351/55872/5371/4869/983/991/29980/55143/472/144455/56155/1956/7272/6241/9787/9928/1026/1432/5728/1063/6868	BRCA2	BRIP1	HASPIN	RRM1	EME1	BUB1	CDK4	SPC24	DBF4	AURKA	MUC1	CDCA5	RB1	SLFN11	ATF2	CDKN2A	BIRC5	CCNB1	MLF1	CDC25C	PTPN6	MAD2L1	FANCD2	HORMAD1	PTPN11	SPDL1	ZWILCH	AURKB	STIL	ESPL1	RAD51	TP53	BID	APP	PBK	PML	NPM1	CDK1	CDC20
GO:0010564	regulation of cell cycle process	138	0.353306	1.77872	1.01e-05	0.000588526	0.000507727	531	tags=59%, list=39%, signal=40%	675/83990/940/64682/83903/655/6240/146956/6662/699/1019/147841/10926/6790/4582/113130/5925/91607/1386/1029/5159/332/891/4291/995/5777/3553/4085/2177/84072/10112/5781/6840/8313/84722/54908/55055/3135/7474/9212/4751/899/6491/2237/9700/5888/7157/637/351/55872/79866/57379/54892/5371/10635/3552/3642/4869/9055/10733/983/991/29980/55143/472/4609/144455/56155/1956/7272/6241/9787/11190/9928/1026/643/23397…	BRCA2	BRIP1	CD28	ANAPC1	HASPIN	BMP7	RRM1	EME1	SOX9	BUB1	CDK4	SPC24	DBF4	AURKA	MUC1	CDCA5	RB1	SLFN11	ATF2	CDKN2A	PDGFRB	BIRC5	CCNB1	MLF1	CDC25C	PTPN6	IL1B	MAD2L1	FANCD2	HORMAD1	KIF20A	PTPN11	SVIL	AXIN2	PSRC1	SPDL1	ZWILCH	HLA-G	WNT5A
GO:0044770	cell cycle phase transition	109	0.355284	1.74435	6.16e-05	0.00270617	0.00233464	531	tags=59%, list=39%, signal=39%	675/83990/9134/64682/3400/83903/6240/146956/699/1019/147841/10926/6790/4582/5243/113130/5925/91607/1386/1029/332/891/4291/995/5777/4085/2177/84072/5781/54908/55055/9212/899/6491/898/9700/5888/7157/637/351/55872/5371/1021/9833/4869/983/991/29980/55143/472/4609/144455/56155/1956/7272/6241/9787/9133/9928/1026/1432/5728/1063/6868	BRCA2	BRIP1	CCNE2	ANAPC1	ID4	HASPIN	RRM1	EME1	BUB1	CDK4	SPC24	DBF4	AURKA	MUC1	ABCB1	CDCA5	RB1	SLFN11	ATF2	CDKN2A	BIRC5	CCNB1	MLF1	CDC25C	PTPN6	MAD2L1	FANCD2	HORMAD1	PTPN11	SPDL1	ZWILCH	AURKB	CCNF	STIL	CCNE1	ESPL1	RAD51	TP53	BID
GO:0010948	negative regulation of cell cycle process	65	0.392389	1.74239	0.00111974	0.0218398	0.0188414	476	tags=57%, list=35%, signal=39%	675/83990/83903/655/146956/699/147841/4582/5925/91607/1386/332/891/4085/2177/84072/5781/54908/55055/3135/9212/4751/899/9700/5888/7157/55872/5371/4869/983/991/29980/55143/472/144455/56155/7272	BRCA2	BRIP1	HASPIN	BMP7	EME1	BUB1	SPC24	MUC1	RB1	SLFN11	ATF2	BIRC5	CCNB1	MAD2L1	FANCD2	HORMAD1	PTPN11	SPDL1	ZWILCH	HLA-G	AURKB	NEK2	CCNF	ESPL1	RAD51	TP53	PBK	PML	NPM1	CDK1	CDC20	DONSON	CDCA8	ATM	E2F7	TEX14	TTK
GO:0007093	mitotic cell cycle checkpoint signaling	41	0.428471	1.73881	0.00277624	0.0408352	0.0352289	476	tags=56%, list=35%, signal=38%	83903/146956/699/147841/4582/1386/332/891/4085/2177/54908/55055/9212/7157/55872/5371/983/991/29980/55143/472/56155/7272	HASPIN	EME1	BUB1	SPC24	MUC1	ATF2	BIRC5	CCNB1	MAD2L1	FANCD2	SPDL1	ZWILCH	AURKB	TP53	PBK	PML	CDK1	CDC20	DONSON	CDCA8	ATM	TEX14	TTK
GO:0090068	positive regulation of cell cycle process	59	0.391869	1.70514	0.00147827	0.025206	0.0217454	518	tags=59%, list=38%, signal=39%	940/6240/1019/10926/6790/113130/5925/5159/332/891/995/3553/4085/6840/7474/9212/6491/2237/9700/351/55872/54892/10635/3552/4869/10733/983/55143/144455/1956/6241/9787/9928/643/23397	CD28	RRM1	CDK4	DBF4	AURKA	CDCA5	RB1	PDGFRB	BIRC5	CCNB1	CDC25C	IL1B	MAD2L1	SVIL	WNT5A	AURKB	STIL	FEN1	ESPL1	APP	PBK	NCAPG2	RAD51AP1	IL1A	NPM1	PLK4	CDK1	CDCA8	E2F7	EGFR	RRM2	DLGAP5	KIF14	CXCR5	NCAPH
GO:0045787	positive regulation of cell cycle	75	0.352312	1.60215	0.0024095	0.036442	0.0314389	486	tags=55%, list=35%, signal=37%	2290/4103/675/940/6240/1019/10926/6790/113130/5925/5159/332/891/429/995/3553/4085/5781/6840/10018/84722/7474/9212/6491/2237/9700/351/55872/3280/54892/25/10635/3552/4869/10733/983/55143/144455/1956/6241/9787	FOXG1	MAGEA4	BRCA2	CD28	RRM1	CDK4	DBF4	AURKA	CDCA5	RB1	PDGFRB	BIRC5	CCNB1	ASCL1	CDC25C	IL1B	MAD2L1	PTPN11	SVIL	BCL2L11	PSRC1	WNT5A	AURKB	STIL	FEN1	ESPL1	APP	PBK	HES1	NCAPG2	ABL1	RAD51AP1	IL1A	NPM1	PLK4	CDK1	CDCA8	E2F7	EGFR
GO:0044772	mitotic cell cycle phase transition	92	0.33876	1.59497	0.00234411	0.0360643	0.031113	507	tags=53%, list=37%, signal=36%	9134/64682/3400/83903/6240/699/1019/147841/10926/6790/4582/5243/113130/5925/91607/1029/332/891/995/5777/4085/54908/55055/9212/899/6491/898/9700/7157/637/351/5371/1021/9833/983/991/29980/55143/472/4609/144455/56155/1956/7272/6241/9787/9133/9928/1026	CCNE2	ANAPC1	ID4	HASPIN	RRM1	BUB1	CDK4	SPC24	DBF4	AURKA	MUC1	ABCB1	CDCA5	RB1	SLFN11	CDKN2A	BIRC5	CCNB1	CDC25C	PTPN6	MAD2L1	SPDL1	ZWILCH	AURKB	CCNF	STIL	CCNE1	ESPL1	TP53	BID	APP	PML	CDK6	MELK	CDK1	CDC20	DONSON	CDCA8	ATM
GO:0007346	regulation of mitotic cell cycle	104	0.323274	1.59177	0.00105193	0.0208594	0.0179956	478	tags=51%, list=35%, signal=36%	2290/675/940/64682/83903/655/6240/146956/699/1019/147841/6790/4582/113130/5925/91607/1386/1029/5159/332/891/429/995/5777/3553/4085/2177/5781/54908/55055/9212/4751/6491/9700/7157/637/351/55872/79866/3280/5371/25/3552/983/991/29980/55143/472/144455/56155/1956/7272/6241	FOXG1	BRCA2	CD28	ANAPC1	HASPIN	BMP7	RRM1	EME1	BUB1	CDK4	SPC24	AURKA	MUC1	CDCA5	RB1	SLFN11	ATF2	CDKN2A	PDGFRB	BIRC5	CCNB1	ASCL1	CDC25C	PTPN6	IL1B	MAD2L1	FANCD2	PTPN11	SPDL1	ZWILCH	AURKB	NEK2	STIL	ESPL1	TP53	BID	APP	PBK	BORA
GO:0000278	mitotic cell cycle	162	0.301978	1.57568	0.000311408	0.00926266	0.00799098	491	tags=49%, list=36%, signal=36%	2290/675/940/9134/64682/3400/83903/655/6240/64946/146956/699/1019/147841/151246/10926/6790/4582/5243/113130/5925/91607/1386/1029/5159/332/891/429/995/5777/3553/4085/2177/10112/146909/5781/4175/4134/84722/54908/55055/203068/9212/4751/26586/899/6491/898/9700/5888/7157/637/351/55872/79866/3280/54892/5371/25/1021/3552/9833/11004/9055/10733/983/991/29980/55143/472/4609/144455/56155/55165/1956/7272/624…	FOXG1	BRCA2	CD28	CCNE2	ANAPC1	ID4	HASPIN	BMP7	RRM1	CENPH	EME1	BUB1	CDK4	SPC24	SGO2	DBF4	AURKA	MUC1	ABCB1	CDCA5	RB1	SLFN11	ATF2	CDKN2A	PDGFRB	BIRC5	CCNB1	ASCL1	CDC25C	PTPN6	IL1B	MAD2L1	FANCD2	KIF20A	KIF18B	PTPN11	MCM6	MAP4	PSRC1
GO:0007049	cell cycle	253	0.257761	1.41268	0.000458327	0.0123934	0.0106919	491	tags=47%, list=36%, signal=37%	2290/4103/5580/55706/675/83990/940/9134/64682/79000/3400/220042/83903/655/6240/3875/64946/146956/6662/699/1019/147841/5594/151246/10926/6790/4582/5243/113130/5925/11339/91607/1386/1029/5159/332/891/55771/429/150280/4291/4439/83461/995/5777/3553/4085/2177/84072/10112/146909/5781/93649/4175/6840/10018/4134/8313/3070/84722/54908/55055/3135/203068/7474/29128/9212/4751/26586/899/6491/898/2237/9700/588…	FOXG1	MAGEA4	PRKCD	NDC1	BRCA2	BRIP1	CD28	CCNE2	ANAPC1	AUNIP	ID4	DDIAS	HASPIN	BMP7	RRM1	KRT18	CENPH	EME1	SOX9	BUB1	CDK4	SPC24	MAPK1	SGO2	DBF4	AURKA	MUC1	ABCB1	CDCA5	RB1	OIP5	SLFN11	ATF2	CDKN2A	PDGFRB	BIRC5	CCNB1	PRR11	ASCL1
GO:0006996	organelle organization	325	0.248789	1.41216	0.000481721	0.0128957	0.0111252	363	tags=34%, list=26%, signal=33%	5478/5754/3860/3853/5580/1400/6490/55706/3815/3099/675/6128/83990/940/9134/64682/79000/83903/655/6240/3875/64946/54209/146956/6662/55930/699/147841/5594/151246/667/84140/6790/113115/1634/8743/1437/113130/5925/5984/7037/11339/1386/2919/6504/5159/27295/332/54809/7305/891/3921/1440/150280/4439/7010/995/3553/4085/3880/3885/4629/2177/3868/84072/10112/146909/6223/10721/4175/6840/4846/83939/10018/84296/…	PPIA	PTK7	KRT13	KRT6A	PRKCD	CRMP1	PMEL	NDC1	KIT	HK2	BRCA2	RPL6	BRIP1	CD28	CCNE2	ANAPC1	AUNIP	HASPIN	BMP7	RRM1	KRT18	CENPH	TREM2	EME1	SOX9	MYO5C	BUB1	SPC24	MAPK1	SGO2	DST	FAM161A	AURKA	MTFR2	DCN	TNFSF10	CSF2	CDCA5	RB1
GO:0045595	regulation of cell differentiation	297	-0.347246	-1.39991	0.00350281	0.0483352	0.0416992	321	tags=30%, list=23%, signal=30%	2213/7046/3605/3718/27086/6363/947/3559/3586/7424/1960/1524/54997/10538/6886/4792/6097/2192/2633/140685/93166/64115/3458/1441/90865/3575/8744/3123/1277/941/864/1230/7099/6387/54106/3565/4790/7852/7042/3600/8519/3566/3665/1435/8767/942/27242/3717/3627/9636/4217/50943/84433/5196/3601/3965/1240/4318/240/920/4311/9021/861/4481/7422/10507/3902/4087/3106/558/8600/114548/3398/972/695/5788/22806/3976/939…	FCGR2B	TGFBR1	IL17A	JAK3	FOXP1	CCL19	CD34	IL2RA	IL10	VEGFC	EGR3	CX3CR1	TESC	BATF	TAL1	NFKBIA	RORC	FBLN1	GBP1	ZBTB46	PRDM6	VSIR	IFNG	CSF3R	IL33	IL7R	TNFSF9	HLA-DRB1	COL1A1	CD80	RUNX3	CCR1	TLR4	CXCL12	TLR9	IL4	NFKB1	CXCR4	TGFB2
GO:0030097	hemopoiesis	271	-0.350942	-1.40617	0.00368462	0.0498167	0.0429774	344	tags=32%, list=25%, signal=30%	3956/146433/11005/10673/9308/2213/3605/3718/27086/119/6363/114836/947/3559/3586/915/29760/23495/1960/3702/54997/10538/6886/4792/114609/6097/140685/64115/3458/1441/3575/8744/3123/941/864/1230/7099/54106/3565/7042/3600/3566/3665/1435/8767/942/3717/3932/917/6404/9636/5734/50943/84433/5196/3601/2323/3965/4318/920/861/2207/7422/3902/3106/1436/558/8600/114548/3398/925/972/695/5788/22806/3976/939/3659/9…	LGALS1	IL34	SPINK5	TNFSF13B	CD83	FCGR2B	IL17A	JAK3	FOXP1	ADD2	CCL19	SLAMF6	CD34	IL2RA	IL10	CD3D	BLNK	TNFRSF13B	EGR3	ITK	TESC	BATF	TAL1	NFKBIA	TIRAP	RORC	ZBTB46	VSIR	IFNG	CSF3R	IL7R	TNFSF9	HLA-DRB1	CD80	RUNX3	CCR1	TLR4	TLR9	IL4
GO:0071345	cellular response to cytokine stimulus	304	-0.360005	-1.45624	0.00086938	0.0184709	0.015935	417	tags=40%, list=30%, signal=36%	4171/3433/7098/3561/3676/6775/6777/2353/3579/10288/6355/4851/3594/3091/3455/3459/3661/2167/10410/23765/4940/7133/4502/55504/6358/3429/9034/146433/3454/6351/970/4843/10673/965/3605/3718/27086/6363/3663/11213/3559/7424/5473/1524/3554/10148/10068/4792/3563/29110/2633/6347/3458/1441/90865/1540/3575/25939/1277/345611/7057/1230/7099/6387/4790/7852/3600/1438/8519/3566/3665/1435/1439/8767/27242/6773/6366…	MCM2	IFIT2	TLR3	IL2RG	ITGA4	STAT4	STAT5B	FOS	CXCR2	LILRB2	CCL8	NOTCH1	IL12RB1	HIF1A	IFNAR2	IFNGR1	IRF3	FABP4	IFITM3	IL17RA	OAS3	TNFRSF1B	MT2A	TNFRSF19	CCL14	IFI27	CCRL2	IL34	IFNAR1	CCL4	CD70	NOS2	TNFSF13B	CD58	IL17A	JAK3	FOXP1	CCL19	IRF5
GO:0002520	immune system development	300	-0.360934	-1.45704	0.00232179	0.0359273	0.0309948	330	tags=32%, list=24%, signal=31%	10673/9308/2213/7046/3605/3718/27086/119/6363/114836/11213/947/3559/3586/915/29760/23495/1960/3702/54997/10538/6886/4792/114609/6097/140685/868/64115/3458/1441/3575/8744/3123/25939/941/864/1230/7099/54106/3565/7042/3600/3566/3665/1435/8767/942/84868/3717/3932/917/6404/9636/5734/29126/50943/84433/4050/5196/3601/2323/3965/4318/3133/920/861/2207/7422/3902/3106/1436/558/8600/114548/3398/958/925/972/6…	TNFSF13B	CD83	FCGR2B	TGFBR1	IL17A	JAK3	FOXP1	ADD2	CCL19	SLAMF6	IRAK3	CD34	IL2RA	IL10	CD3D	BLNK	TNFRSF13B	EGR3	ITK	TESC	BATF	TAL1	NFKBIA	TIRAP	RORC	ZBTB46	CBLB	VSIR	IFNG	CSF3R	IL7R	TNFSF9	HLA-DRB1	SAMHD1	CD80	RUNX3	CCR1	TLR4	TLR9
GO:0032101	regulation of response to external stimulus	295	-0.362144	-1.45915	0.000744492	0.0164872	0.0142237	323	tags=32%, list=23%, signal=31%	5328/5329/2213/3605/27086/23604/6363/114836/11213/947/3559/3586/7424/1524/3554/6737/4792/10850/114609/51284/29110/6347/9450/3458/90865/1540/3123/81793/25939/3592/345611/7057/1230/7099/6387/54106/3565/4790/7852/117157/4907/3105/3600/2191/348/3665/1435/929/8767/6773/6366/84868/3717/3627/719/2209/9636/5734/50943/3434/3965/1240/3824/4318/3133/240/2/961/51311/9021/7422/10507/3902/6352/3106/1436/8600/1…	PLAU	PLAUR	FCGR2B	IL17A	FOXP1	DAPK2	CCL19	SLAMF6	IRAK3	CD34	IL2RA	IL10	VEGFC	CX3CR1	IL1R1	TRIM21	NFKBIA	CCL27	TIRAP	TLR7	TBK1	CCL2	LY86	IFNG	IL33	CYLD	HLA-DRB1	TLR10	SAMHD1	IL12A	IRGM	THBS1	CCR1	TLR4	CXCL12	TLR9	IL4	NFKB1	CXCR4
GO:0009617	response to bacterium	215	-0.372021	-1.4773	0.00195423	0.0313262	0.0270254	321	tags=33%, list=23%, signal=30%	2213/3605/27086/3663/11213/3586/5473/1524/10068/4792/114609/29110/6347/9450/3575/3123/3592/941/345611/7099/54106/4790/148022/3105/1435/929/54210/1439/8767/942/9261/7100/84868/3717/1234/3627/2209/6891/9636/968/5734/29126/50943/5196/3965/3133/920/2207/6352/3106/558/80380/6556/114548/923/5553/695/22806/3620/115362/4069/3587/10225/3394/718/7412/4283/3001/10563/10578/22914	FCGR2B	IL17A	FOXP1	IRF5	IRAK3	IL10	PPBP	CX3CR1	IL18BP	NFKBIA	TIRAP	TBK1	CCL2	LY86	IL7R	HLA-DRB1	IL12A	CD80	IRGM	TLR4	TLR9	NFKB1	TICAM1	HLA-A	CSF1	CD14	TREM1	CSF2RB	RIPK2	CD86	MAPKAPK2	TLR5	HAVCR2	JAK2	CCR5	CXCL10	FCGR1A	TAP2	ISG15
GO:1903131	mononuclear cell differentiation	191	-0.3784	-1.49183	0.00219314	0.0345355	0.0297941	344	tags=36%, list=25%, signal=31%	3956/146433/11005/10673/9308/2213/3718/27086/6363/114836/3559/3586/915/29760/1960/3702/10538/6097/140685/64115/3458/3575/8744/3123/941/864/54106/3565/3600/3566/3665/1435/8767/942/3932/917/5734/50943/84433/3601/3965/920/861/2207/7422/3902/3106/1436/558/114548/3398/925/972/695/5788/22806/939/3659/914/729230/3111/282618/3394/1493/7412/10320/916/3122	LGALS1	IL34	SPINK5	TNFSF13B	CD83	FCGR2B	JAK3	FOXP1	CCL19	SLAMF6	IL2RA	IL10	CD3D	BLNK	EGR3	ITK	BATF	RORC	ZBTB46	VSIR	IFNG	IL7R	TNFSF9	HLA-DRB1	CD80	RUNX3	TLR9	IL4	IL15	IL4R	IRF7	CSF1	RIPK2	CD86	LCK	CD3G	PTGER4	FOXP3	CARD11
GO:0002521	leukocyte differentiation	221	-0.37602	-1.49451	0.000954413	0.0198566	0.0171305	344	tags=35%, list=25%, signal=31%	3956/146433/11005/10673/9308/2213/3605/3718/27086/6363/114836/3559/3586/915/29760/1960/3702/54997/10538/6886/6097/140685/64115/3458/3575/8744/3123/941/864/1230/7099/54106/3565/3600/3566/3665/1435/8767/942/3932/917/5734/50943/84433/5196/3601/3965/4318/920/861/2207/7422/3902/3106/1436/558/8600/114548/3398/925/972/695/5788/22806/3976/939/3659/914/729230/3111/282618/3394/1493/7412/10320/916/3122	LGALS1	IL34	SPINK5	TNFSF13B	CD83	FCGR2B	IL17A	JAK3	FOXP1	CCL19	SLAMF6	IL2RA	IL10	CD3D	BLNK	EGR3	ITK	TESC	BATF	TAL1	RORC	ZBTB46	VSIR	IFNG	IL7R	TNFSF9	HLA-DRB1	CD80	RUNX3	CCR1	TLR4	TLR9	IL4	IL15	IL4R	IRF7	CSF1	RIPK2	CD86
GO:0048584	positive regulation of response to stimulus	484	-0.365777	-1.4954	6.17e-05	0.00270617	0.00233464	353	tags=32%, list=26%, signal=37%	55504/6358/1003/80381/3956/146433/6351/933/1281/3958/10673/112609/5328/5329/2213/7046/3605/27086/23604/2357/843/6363/114836/6502/684/3586/915/29760/7424/3702/1524/3554/6737/3684/4792/1512/10850/114609/51284/29110/2633/6347/868/9450/3458/8795/90865/1540/3575/64135/3123/81793/1277/3592/941/345611/3162/7057/1230/7099/6387/910/54106/3565/922/4790/7852/117157/148022/3105/7042/3600/348/3566/3665/1435/9…	TNFRSF19	CCL14	CDH5	CD276	LGALS1	IL34	CCL4	CD22	COL3A1	LGALS3	TNFSF13B	MRAP2	PLAU	PLAUR	FCGR2B	TGFBR1	IL17A	FOXP1	DAPK2	FPR1	CASP10	CCL19	SLAMF6	SKP2	BST2	IL10	CD3D	BLNK	VEGFC	ITK	CX3CR1	IL1R1	TRIM21	ITGAM	NFKBIA	CTSH	CCL27	TIRAP	TLR7
GO:0006954	inflammatory response	305	-0.371068	-1.50162	0.000418676	0.0115546	0.00996825	321	tags=40%, list=23%, signal=39%	64581/6777/2353/5743/3579/27040/6355/4851/3091/3459/3661/2167/23765/7133/6358/1003/9034/3956/146433/6351/4843/2213/3605/27086/2357/6363/3663/3559/3586/29760/5473/1524/3554/3684/4792/114609/51284/29110/6347/9450/3458/90865/1540/3123/81793/345611/3162/7057/1230/10219/7099/54106/3565/922/4790/4035/7852/4907/148022/3600/348/3566/1435/929/54210/8767/9261/7100/6366/84868/3717/1234/3627/719/2209/968/283…	CLEC7A	STAT5B	FOS	PTGS2	CXCR2	LAT	CCL8	NOTCH1	HIF1A	IFNGR1	IRF3	FABP4	IL17RA	TNFRSF1B	CCL14	CDH5	CCRL2	LGALS1	IL34	CCL4	NOS2	FCGR2B	IL17A	FOXP1	FPR1	CCL19	IRF5	IL2RA	IL10	BLNK	PPBP	CX3CR1	IL1R1	ITGAM	NFKBIA	TIRAP	TLR7	TBK1	CCL2
GO:0010629	negative regulation of gene expression	191	-0.381585	-1.50438	0.00173639	0.0280817	0.0242264	339	tags=35%, list=25%, signal=30%	11005/933/4843/9308/5328/2213/3718/27086/11213/947/684/3586/1524/114609/29110/2633/64115/3458/90865/1540/3123/3592/5460/3162/7057/1230/7099/54106/3565/4790/4035/7042/348/9261/27242/84868/5734/29126/50943/3965/1240/51311/4481/7422/945/3902/8832/4087/558/80380/6556/114548/3398/199/5553/3002/695/5788/3620/201633/3134/7805/3399/10225/282618/916	SPINK5	CD22	NOS2	CD83	PLAU	FCGR2B	JAK3	FOXP1	IRAK3	CD34	BST2	IL10	CX3CR1	TIRAP	TBK1	GBP1	VSIR	IFNG	IL33	CYLD	HLA-DRB1	IL12A	POU5F1	HMOX1	THBS1	CCR1	TLR4	TLR9	IL4	NFKB1	LRP1	TGFB2	APOE	MAPKAPK2	TNFRSF21	HAVCR2	PTGER4	CD274	FOXP3
GO:0034097	response to cytokine	332	-0.375071	-1.51834	0.000120721	0.00431167	0.00371972	428	tags=42%, list=31%, signal=39%	4313/3303/3569/598/4171/3433/7098/3561/3676/6775/6777/2353/5743/3579/10288/6355/952/4851/3594/3091/3455/3459/3661/2167/10410/23765/4940/7133/4502/27074/55504/6358/3429/9034/146433/3454/6351/970/4843/1281/10673/965/3605/3718/27086/6363/3663/11213/3559/684/7424/5473/1524/3554/6737/10148/10068/4792/3563/29110/2633/6347/3458/1441/90865/1540/3575/64135/25939/1277/345611/7057/1230/7099/6387/4790/7852/3…	MMP2	HSPA1A	IL6	BCL2L1	MCM2	IFIT2	TLR3	IL2RG	ITGA4	STAT4	STAT5B	FOS	PTGS2	CXCR2	LILRB2	CCL8	CD38	NOTCH1	IL12RB1	HIF1A	IFNAR2	IFNGR1	IRF3	FABP4	IFITM3	IL17RA	OAS3	TNFRSF1B	MT2A	LAMP3	TNFRSF19	CCL14	IFI27	CCRL2	IL34	IFNAR1	CCL4	CD70	NOS2
GO:0032103	positive regulation of response to external stimulus	183	-0.387241	-1.52622	0.00156721	0.0263863	0.0227637	265	tags=31%, list=19%, signal=29%	4792/10850/114609/51284/29110/9450/3458/90865/81793/3592/345611/7057/1230/7099/6387/54106/3565/7852/117157/3600/3665/1435/929/8767/6366/84868/3717/3627/719/2209/5734/3965/1240/3824/3133/961/51311/7422/3902/6352/1436/8600/10344/114548/199/4332/972/695/5817/3620/3134/729230/115362/718/10563/22914/8740	NFKBIA	CCL27	TIRAP	TLR7	TBK1	LY86	IFNG	IL33	TLR10	IL12A	IRGM	THBS1	CCR1	TLR4	CXCL12	TLR9	IL4	CXCR4	SH2D1B	IL15	IRF7	CSF1	CD14	RIPK2	CCL21	HAVCR2	JAK2	CXCL10	C3AR1	FCGR1A	PTGER4	LGALS9	CMKLR1	KLRD1	HLA-E	CD47	TLR8	VEGFA	LAG3
GO:0070661	leukocyte proliferation	182	-0.392543	-1.54416	0.000764002	0.0167642	0.0144626	348	tags=38%, list=25%, signal=33%	80381/146433/933/970/3958/10673/2213/3718/6363/3559/684/3586/23495/10148/114609/29110/868/64115/90865/3575/8744/3123/3592/941/7099/54106/3565/148022/3105/3600/1438/1435/1439/8767/942/27242/84868/3717/29126/50943/84433/7940/3965/3133/6352/1436/80380/8600/6556/923/958/199/4332/972/695/5788/22806/11148/3620/4690/3659/729230/2214/1493/7412/11151/3113/916/8740/3109	CD276	IL34	CD22	CD70	LGALS3	TNFSF13B	FCGR2B	JAK3	CCL19	IL2RA	BST2	IL10	TNFRSF13B	EBI3	TIRAP	TBK1	CBLB	VSIR	IL33	IL7R	TNFSF9	HLA-DRB1	IL12A	CD80	TLR4	TLR9	IL4	TICAM1	HLA-A	IL15	CSF2RA	CSF1	CSF2RB	RIPK2	CD86	TNFRSF21	HAVCR2	JAK2	CD274
GO:0002768	immune response-regulating cell surface receptor signaling pathway	110	-0.414509	-1.56449	0.00242756	0.0365089	0.0314966	348	tags=36%, list=25%, signal=30%	80381/933/3958/2213/27086/2357/915/29760/3702/2633/868/3123/3105/151888/8767/27242/719/2209/3932/917/50943/84433/1240/3824/961/2207/958/4332/925/695/5788/11148/926/7805/2214/1493/919/916/2533/22914	CD276	CD22	LGALS3	FCGR2B	FOXP1	FPR1	CD3D	BLNK	ITK	GBP1	CBLB	HLA-DRB1	HLA-A	BTLA	RIPK2	TNFRSF21	C3AR1	FCGR1A	LCK	CD3G	FOXP3	CARD11	CMKLR1	KLRD1	CD47	FCER1G	CD40	MNDA	CD8A	BTK	PTPRC	HHLA2	CD8B	LAPTM5	FCGR3A	CTLA4	CD247	CD3E	FYB1
GO:0032943	mononuclear cell proliferation	163	-0.405809	-1.57621	0.000770463	0.0167685	0.0144664	337	tags=38%, list=24%, signal=33%	933/970/3958/10673/2213/3718/6363/3559/3586/23495/10148/114609/29110/868/64115/3575/8744/3123/3592/941/7099/54106/3565/148022/3105/3600/1435/8767/942/27242/84868/3717/29126/50943/84433/7940/3965/3133/6352/80380/6556/923/958/199/4332/972/695/5788/22806/11148/3620/4690/3659/729230/2214/1493/7412/11151/3113/916/8740/3109	CD22	CD70	LGALS3	TNFSF13B	FCGR2B	JAK3	CCL19	IL2RA	IL10	TNFRSF13B	EBI3	TIRAP	TBK1	CBLB	VSIR	IL7R	TNFSF9	HLA-DRB1	IL12A	CD80	TLR4	TLR9	IL4	TICAM1	HLA-A	IL15	CSF1	RIPK2	CD86	TNFRSF21	HAVCR2	JAK2	CD274	FOXP3	CARD11	LST1	LGALS9	HLA-E	CCL5
GO:0010628	positive regulation of gene expression	324	-0.389647	-1.57815	3.67e-05	0.00169287	0.00146045	328	tags=32%, list=24%, signal=32%	9308/3687/965/7046/3605/27086/6363/114836/3663/11213/947/3586/29760/3702/3554/54997/10148/10538/1512/114609/51284/29110/5452/64115/3458/90865/3575/64135/3592/941/5460/3162/7057/7099/54106/3565/148022/3105/3600/3566/3665/1435/929/8767/942/9261/7100/84868/3717/719/9636/3675/5734/29126/50943/84433/4050/5196/3965/3133/920/51311/861/2207/7422/1536/6352/8832/4087/1436/8600/943/6556/114548/923/3398/958/…	CD83	ITGAX	CD58	TGFBR1	IL17A	FOXP1	CCL19	SLAMF6	IRF5	IRAK3	CD34	IL10	BLNK	ITK	IL1R1	TESC	EBI3	BATF	CTSH	TIRAP	TLR7	TBK1	POU2F2	VSIR	IFNG	IL33	IL7R	IFIH1	IL12A	CD80	POU5F1	HMOX1	THBS1	TLR4	TLR9	IL4	TICAM1	HLA-A	IL15
GO:0002366	leukocyte activation involved in immune response	124	-0.415733	-1.58252	0.00168877	0.0275661	0.0237815	321	tags=37%, list=23%, signal=31%	2213/3718/27086/6363/114836/3586/1524/10538/3684/6097/3458/90865/3123/941/3162/7099/3565/117157/148022/3566/8767/942/84868/5734/50943/3965/3936/3689/2207/8832/6556/114548/958/972/695/5788/3134/729230/2214/282618/3394/11151/3683/51744/3122/3109	FCGR2B	JAK3	FOXP1	CCL19	SLAMF6	IL10	CX3CR1	BATF	ITGAM	RORC	IFNG	IL33	HLA-DRB1	CD80	HMOX1	TLR4	IL4	SH2D1B	TICAM1	IL4R	RIPK2	CD86	HAVCR2	PTGER4	FOXP3	LGALS9	LCP1	ITGB2	FCER1G	CD84	SLC11A1	NLRP3	CD40	CD74	BTK	PTPRC	HLA-F	CCR2	FCGR3A
GO:0046651	lymphocyte proliferation	158	-0.408915	-1.58874	0.000535046	0.0136411	0.0117683	337	tags=38%, list=24%, signal=32%	933/970/3958/10673/2213/3718/6363/3559/3586/23495/10148/114609/868/64115/3575/8744/3123/3592/941/7099/54106/3565/148022/3105/3600/8767/942/27242/84868/3717/29126/50943/84433/7940/3965/3133/6352/80380/6556/923/958/199/4332/972/695/5788/22806/11148/3620/4690/3659/729230/2214/1493/7412/11151/3113/916/8740/3109	CD22	CD70	LGALS3	TNFSF13B	FCGR2B	JAK3	CCL19	IL2RA	IL10	TNFRSF13B	EBI3	TIRAP	CBLB	VSIR	IL7R	TNFSF9	HLA-DRB1	IL12A	CD80	TLR4	TLR9	IL4	TICAM1	HLA-A	IL15	RIPK2	CD86	TNFRSF21	HAVCR2	JAK2	CD274	FOXP3	CARD11	LST1	LGALS9	HLA-E	CCL5	PDCD1LG2	SLC11A1
GO:0002699	positive regulation of immune effector process	130	-0.417212	-1.59063	0.000955413	0.0198566	0.0171305	318	tags=37%, list=23%, signal=31%	3605/6363/114836/3586/3554/3684/51284/3458/90865/3123/3592/941/3162/7099/910/54106/3565/117157/148022/3105/3566/8767/942/9261/2209/6891/50943/3965/3824/3133/3689/3902/8832/3106/114548/958/972/695/5788/5817/3134/729230/7805/718/51744/3122/22914/3109	IL17A	CCL19	SLAMF6	IL10	IL1R1	ITGAM	TLR7	IFNG	IL33	HLA-DRB1	IL12A	CD80	HMOX1	TLR4	CD1B	TLR9	IL4	SH2D1B	TICAM1	HLA-A	IL4R	RIPK2	CD86	MAPKAPK2	FCGR1A	TAP2	FOXP3	LGALS9	KLRD1	HLA-E	ITGB2	LAG3	CD84	HLA-B	NLRP3	CD40	CD74	BTK	PTPRC
GO:0002263	cell activation involved in immune response	126	-0.417284	-1.5928	0.00139536	0.0247875	0.0213844	321	tags=37%, list=23%, signal=31%	2213/3718/27086/6363/114836/3586/1524/10538/3684/6097/3458/90865/3123/941/3162/7099/3565/4035/117157/148022/3566/8767/942/84868/5734/50943/3965/3936/3689/2207/8832/6556/114548/958/972/695/5788/3134/729230/2214/282618/3394/11151/3683/51744/3122/3109	FCGR2B	JAK3	FOXP1	CCL19	SLAMF6	IL10	CX3CR1	BATF	ITGAM	RORC	IFNG	IL33	HLA-DRB1	CD80	HMOX1	TLR4	IL4	LRP1	SH2D1B	TICAM1	IL4R	RIPK2	CD86	HAVCR2	PTGER4	FOXP3	LGALS9	LCP1	ITGB2	FCER1G	CD84	SLC11A1	NLRP3	CD40	CD74	BTK	PTPRC	HLA-F	CCR2
GO:0001906	cell killing	93	-0.431593	-1.59398	0.00329708	0.046211	0.0398667	269	tags=34%, list=20%, signal=30%	3684/1512/3458/3575/3123/3592/910/3565/922/3105/54210/57823/84868/2209/6891/3965/3824/3133/3902/3106/3002/5788/5817/914/3134/4069/2214/718/11151/10578/3122/22914	ITGAM	CTSH	IFNG	IL7R	HLA-DRB1	IL12A	CD1B	IL4	CD5L	HLA-A	TREM1	SLAMF7	HAVCR2	FCGR1A	TAP2	LGALS9	KLRD1	HLA-E	LAG3	HLA-B	GZMB	PTPRC	PVR	CD2	HLA-F	LYZ	FCGR3A	C3	CORO1A	GNLY	HLA-DRA	KLRK1
GO:0002429	immune response-activating cell surface receptor signaling pathway	94	-0.432254	-1.59722	0.00276104	0.0408352	0.0352289	348	tags=38%, list=25%, signal=31%	80381/933/3958/2213/27086/2357/915/29760/3702/2633/868/3123/3105/8767/27242/719/3932/917/50943/84433/1240/3824/961/2207/4332/925/695/5788/11148/926/7805/1493/919/916/2533/22914	CD276	CD22	LGALS3	FCGR2B	FOXP1	FPR1	CD3D	BLNK	ITK	GBP1	CBLB	HLA-DRB1	HLA-A	RIPK2	TNFRSF21	C3AR1	LCK	CD3G	FOXP3	CARD11	CMKLR1	KLRD1	CD47	FCER1G	MNDA	CD8A	BTK	PTPRC	HHLA2	CD8B	LAPTM5	CTLA4	CD247	CD3E	FYB1	KLRK1
GO:0002757	immune response-activating signal transduction	94	-0.432254	-1.59722	0.00276104	0.0408352	0.0352289	348	tags=38%, list=25%, signal=31%	80381/933/3958/2213/27086/2357/915/29760/3702/2633/868/3123/3105/8767/27242/719/3932/917/50943/84433/1240/3824/961/2207/4332/925/695/5788/11148/926/7805/1493/919/916/2533/22914	CD276	CD22	LGALS3	FCGR2B	FOXP1	FPR1	CD3D	BLNK	ITK	GBP1	CBLB	HLA-DRB1	HLA-A	RIPK2	TNFRSF21	C3AR1	LCK	CD3G	FOXP3	CARD11	CMKLR1	KLRD1	CD47	FCER1G	MNDA	CD8A	BTK	PTPRC	HHLA2	CD8B	LAPTM5	CTLA4	CD247	CD3E	FYB1	KLRK1
GO:0070665	positive regulation of leukocyte proliferation	108	-0.424244	-1.59856	0.00240044	0.036442	0.0314389	235	tags=36%, list=17%, signal=32%	8744/3592/941/7099/54106/3565/148022/3105/3600/1438/1435/1439/8767/942/84868/3717/29126/50943/84433/3965/3133/6352/1436/80380/923/958/199/972/695/5788/11148/4690/729230/2214/7412/11151/3113/916/3109	TNFSF9	IL12A	CD80	TLR4	TLR9	IL4	TICAM1	HLA-A	IL15	CSF2RA	CSF1	CSF2RB	RIPK2	CD86	HAVCR2	JAK2	CD274	FOXP3	CARD11	LGALS9	HLA-E	CCL5	CSF1R	PDCD1LG2	CD6	CD40	AIF1	CD74	BTK	PTPRC	HHLA2	NCK1	CCR2	FCGR3A	VCAM1	CORO1A	HLA-DPA1	CD3E	HLA-DMB
GO:0002285	lymphocyte activation involved in immune response	93	-0.434195	-1.60359	0.00292384	0.0422702	0.0364669	332	tags=41%, list=24%, signal=33%	3956/3958/2213/3718/27086/6363/114836/3586/10538/6097/3458/3123/941/7099/3565/3566/8767/942/84868/5734/50943/3965/3936/2207/6556/114548/958/972/5788/3134/2214/282618/3394/11151/3683/51744/3122/3109	LGALS1	LGALS3	FCGR2B	JAK3	FOXP1	CCL19	SLAMF6	IL10	BATF	RORC	IFNG	HLA-DRB1	CD80	TLR4	IL4	IL4R	RIPK2	CD86	HAVCR2	PTGER4	FOXP3	LGALS9	LCP1	FCER1G	SLC11A1	NLRP3	CD40	CD74	PTPRC	HLA-F	FCGR3A	IFNL1	IRF8	CORO1A	ITGAL	CD244	HLA-DRA	HLA-DMB
GO:0070663	regulation of leukocyte proliferation	155	-0.413614	-1.60439	0.000397384	0.0110812	0.00955987	348	tags=42%, list=25%, signal=35%	80381/146433/933/970/3958/10673/2213/3718/6363/3559/684/3586/23495/10148/114609/868/64115/90865/8744/3123/3592/941/7099/54106/3565/148022/3105/3600/1438/1435/1439/8767/942/27242/84868/3717/29126/50943/84433/7940/3965/3133/6352/1436/80380/923/958/199/4332/972/695/5788/22806/11148/3620/4690/3659/729230/2214/1493/7412/11151/3113/916/3109	CD276	IL34	CD22	CD70	LGALS3	TNFSF13B	FCGR2B	JAK3	CCL19	IL2RA	BST2	IL10	TNFRSF13B	EBI3	TIRAP	CBLB	VSIR	IL33	TNFSF9	HLA-DRB1	IL12A	CD80	TLR4	TLR9	IL4	TICAM1	HLA-A	IL15	CSF2RA	CSF1	CSF2RB	RIPK2	CD86	TNFRSF21	HAVCR2	JAK2	CD274	FOXP3	CARD11
GO:0050851	antigen receptor-mediated signaling pathway	71	-0.453037	-1.60571	0.00310052	0.0439159	0.0378867	348	tags=41%, list=25%, signal=32%	80381/933/3958/2213/27086/915/29760/3702/2633/868/3123/3105/8767/27242/3932/917/50943/84433/4332/925/695/5788/11148/926/7805/1493/919/916/2533	CD276	CD22	LGALS3	FCGR2B	FOXP1	CD3D	BLNK	ITK	GBP1	CBLB	HLA-DRB1	HLA-A	RIPK2	TNFRSF21	LCK	CD3G	FOXP3	CARD11	MNDA	CD8A	BTK	PTPRC	HHLA2	CD8B	LAPTM5	CTLA4	CD247	CD3E	FYB1
GO:0051240	positive regulation of multicellular organismal process	378	-0.396474	-1.61111	9.94e-07	8.08e-05	6.97e-05	402	tags=40%, list=29%, signal=39%	64581/6777/2353/5743/8741/3579/10288/3897/952/4851/3594/4017/3091/3459/3661/595/2167/23765/4940/2022/7133/1003/80381/146433/4843/9308/3687/965/5328/7046/3605/27086/6363/114836/3663/11213/947/3559/3586/7424/1960/3702/1524/3554/54997/10148/10538/1512/114609/51284/29110/140685/5452/868/64115/3458/90865/3575/8744/64135/3123/1277/3592/941/3162/7057/864/1230/7099/6387/64114/54106/3565/4035/7852/148022/…	CLEC7A	STAT5B	FOS	PTGS2	TNFSF13	CXCR2	LILRB2	L1CAM	CD38	NOTCH1	IL12RB1	LOXL2	HIF1A	IFNGR1	IRF3	CCND1	FABP4	IL17RA	OAS3	ENG	TNFRSF1B	CDH5	CD276	IL34	NOS2	CD83	ITGAX	CD58	PLAU	TGFBR1	IL17A	FOXP1	CCL19	SLAMF6	IRF5	IRAK3	CD34	IL2RA	IL10
GO:1902107	positive regulation of leukocyte differentiation	80	-0.44703	-1.61183	0.00131319	0.0245833	0.0212082	328	tags=49%, list=24%, signal=39%	146433/9308/3605/6363/3559/3586/1960/54997/140685/64115/3458/3575/8744/3123/941/864/1230/3565/3600/3566/1435/8767/942/50943/5196/3601/3965/920/861/558/8600/114548/3398/972/695/5788/3976/939/3122	IL34	CD83	IL17A	CCL19	IL2RA	IL10	EGR3	TESC	ZBTB46	VSIR	IFNG	IL7R	TNFSF9	HLA-DRB1	CD80	RUNX3	CCR1	IL4	IL15	IL4R	CSF1	RIPK2	CD86	FOXP3	PF4	IL15RA	LGALS9	CD4	RUNX1	AXL	TNFSF11	NLRP3	ID2	CD74	BTK	PTPRC	LIF	CD27	HLA-DRA
GO:1903708	positive regulation of hemopoiesis	80	-0.44703	-1.61183	0.00131319	0.0245833	0.0212082	328	tags=49%, list=24%, signal=39%	146433/9308/3605/6363/3559/3586/1960/54997/140685/64115/3458/3575/8744/3123/941/864/1230/3565/3600/3566/1435/8767/942/50943/5196/3601/3965/920/861/558/8600/114548/3398/972/695/5788/3976/939/3122	IL34	CD83	IL17A	CCL19	IL2RA	IL10	EGR3	TESC	ZBTB46	VSIR	IFNG	IL7R	TNFSF9	HLA-DRB1	CD80	RUNX3	CCR1	IL4	IL15	IL4R	CSF1	RIPK2	CD86	FOXP3	PF4	IL15RA	LGALS9	CD4	RUNX1	AXL	TNFSF11	NLRP3	ID2	CD74	BTK	PTPRC	LIF	CD27	HLA-DRA
GO:0002697	regulation of immune effector process	174	-0.413979	-1.62119	0.000316639	0.00931474	0.00803592	339	tags=39%, list=25%, signal=34%	11005/933/4843/3958/2213/3605/3718/6363/114836/11213/684/3586/1524/3554/10538/3684/51284/3458/90865/3575/3123/3592/941/3162/7099/910/54106/3565/922/117157/148022/3105/7042/3566/8767/942/9261/84868/2209/6891/50943/3965/3824/3133/2/961/3689/3902/8832/3106/558/114548/958/5553/972/695/5788/5817/3134/729230/7805/10225/282618/718/51744/3122/22914/3109	SPINK5	CD22	NOS2	LGALS3	FCGR2B	IL17A	JAK3	CCL19	SLAMF6	IRAK3	BST2	IL10	CX3CR1	IL1R1	BATF	ITGAM	TLR7	IFNG	IL33	IL7R	HLA-DRB1	IL12A	CD80	HMOX1	TLR4	CD1B	TLR9	IL4	CD5L	SH2D1B	TICAM1	HLA-A	TGFB2	IL4R	RIPK2	CD86	MAPKAPK2	HAVCR2	FCGR1A
GO:0051607	defense response to virus	94	-0.440994	-1.62951	0.0016836	0.0275661	0.0237815	381	tags=48%, list=28%, signal=37%	3594/3455/3661/10410/4940/3429/10964/3687/3663/6502/684/6737/10379/2537/51284/29110/2633/3458/90865/64135/25939/54106/3565/148022/3600/8519/3665/6773/4599/3627/9636/50943/3434/51311/3669/24138/3660/10346/3437/958/5788/282617/3659/282618/4283	IL12RB1	IFNAR2	IRF3	IFITM3	OAS3	IFI27	IFI44L	ITGAX	IRF5	SKP2	BST2	TRIM21	IRF9	IFI6	TLR7	TBK1	GBP1	IFNG	IL33	IFIH1	SAMHD1	TLR9	IL4	TICAM1	IL15	IFITM1	IRF7	STAT2	MX1	CXCL10	ISG15	FOXP3	IFIT1	TLR8	ISG20	IFIT5	IRF2	TRIM22	IFIT3
GO:0140546	defense response to symbiont	94	-0.440994	-1.62951	0.0016836	0.0275661	0.0237815	381	tags=48%, list=28%, signal=37%	3594/3455/3661/10410/4940/3429/10964/3687/3663/6502/684/6737/10379/2537/51284/29110/2633/3458/90865/64135/25939/54106/3565/148022/3600/8519/3665/6773/4599/3627/9636/50943/3434/51311/3669/24138/3660/10346/3437/958/5788/282617/3659/282618/4283	IL12RB1	IFNAR2	IRF3	IFITM3	OAS3	IFI27	IFI44L	ITGAX	IRF5	SKP2	BST2	TRIM21	IRF9	IFI6	TLR7	TBK1	GBP1	IFNG	IL33	IFIH1	SAMHD1	TLR9	IL4	TICAM1	IL15	IFITM1	IRF7	STAT2	MX1	CXCL10	ISG15	FOXP3	IFIT1	TLR8	ISG20	IFIT5	IRF2	TRIM22	IFIT3
GO:1903038	negative regulation of leukocyte cell-cell adhesion	66	-0.46616	-1.63355	0.00199119	0.0315409	0.0272106	332	tags=45%, list=24%, signal=36%	3958/2213/3718/3559/3586/868/64115/3123/941/864/6387/3565/3566/942/27242/6366/84868/29126/50943/3965/861/3902/80380/972/3620/201633/3659/7805/282618/1493	LGALS3	FCGR2B	JAK3	IL2RA	IL10	CBLB	VSIR	HLA-DRB1	CD80	RUNX3	CXCL12	IL4	IL4R	CD86	TNFRSF21	CCL21	HAVCR2	CD274	FOXP3	LGALS9	RUNX1	LAG3	PDCD1LG2	CD74	IDO1	TIGIT	IRF1	LAPTM5	IFNL1	CTLA4
GO:0050852	T cell receptor signaling pathway	54	-0.480885	-1.63578	0.00357474	0.0485765	0.0419074	296	tags=39%, list=21%, signal=32%	915/3702/2633/868/3123/3105/8767/27242/3932/917/50943/84433/925/5788/11148/926/7805/1493/919/916/2533	CD3D	ITK	GBP1	CBLB	HLA-DRB1	HLA-A	RIPK2	TNFRSF21	LCK	CD3G	FOXP3	CARD11	CD8A	PTPRC	HHLA2	CD8B	LAPTM5	CTLA4	CD247	CD3E	FYB1
GO:0002221	pattern recognition receptor signaling pathway	61	-0.47288	-1.6394	0.00354077	0.0485765	0.0419074	265	tags=36%, list=19%, signal=30%	4792/114609/51284/1540/64135/81793/345611/7099/54106/148022/3665/929/1520/8767/9261/7100/84868/51311/114548/958/695/3659	NFKBIA	TIRAP	TLR7	CYLD	IFIH1	TLR10	IRGM	TLR4	TLR9	TICAM1	IRF7	CD14	CTSS	RIPK2	MAPKAPK2	TLR5	HAVCR2	TLR8	NLRP3	CD40	BTK	IRF1
GO:0007155	cell adhesion	350	-0.403995	-1.63944	1.82e-06	0.000135357	0.000116774	350	tags=37%, list=25%, signal=37%	1003/80381/50856/3956/6351/11005/933/970/1281/3958/10673/9308/3687/965/5328/5329/2213/3718/119/6363/947/4684/3559/3586/1960/9124/1524/54997/10148/3684/60626/2192/2633/6347/868/921/64115/3458/1441/3575/8744/4628/3123/3385/1277/3592/941/7057/864/1230/6387/3695/3565/7852/4907/3105/7042/3600/2191/3566/1435/8767/942/57823/27242/6366/84868/3717/120425/3117/3932/6404/2833/3675/29126/50943/84433/971/9235…	CDH5	CD276	CLEC4A	LGALS1	CCL4	SPINK5	CD22	CD70	COL3A1	LGALS3	TNFSF13B	CD83	ITGAX	CD58	PLAU	PLAUR	FCGR2B	JAK3	ADD2	CCL19	CD34	NCAM1	IL2RA	IL10	EGR3	PDLIM1	CX3CR1	TESC	EBI3	ITGAM	RIC8A	FBLN1	GBP1	CCL2	CBLB	CD5	VSIR	IFNG	CSF3R
GO:0032944	regulation of mononuclear cell proliferation	141	-0.426797	-1.6431	0.000562609	0.0139454	0.0120308	337	tags=41%, list=24%, signal=35%	933/970/3958/10673/2213/3718/6363/3559/3586/23495/10148/114609/868/64115/8744/3123/3592/941/7099/54106/3565/148022/3105/3600/1435/8767/942/27242/84868/3717/29126/50943/84433/7940/3965/3133/6352/80380/923/958/199/4332/972/695/5788/22806/11148/3620/4690/3659/729230/2214/1493/7412/11151/3113/916/3109	CD22	CD70	LGALS3	TNFSF13B	FCGR2B	JAK3	CCL19	IL2RA	IL10	TNFRSF13B	EBI3	TIRAP	CBLB	VSIR	TNFSF9	HLA-DRB1	IL12A	CD80	TLR4	TLR9	IL4	TICAM1	HLA-A	IL15	CSF1	RIPK2	CD86	TNFRSF21	HAVCR2	JAK2	CD274	FOXP3	CARD11	LST1	LGALS9	HLA-E	CCL5	PDCD1LG2	CD6
GO:0032946	positive regulation of mononuclear cell proliferation	97	-0.44545	-1.65267	0.00130737	0.0245833	0.0212082	235	tags=37%, list=17%, signal=33%	8744/3592/941/7099/54106/3565/148022/3105/3600/1435/8767/942/84868/3717/29126/50943/84433/3965/3133/6352/80380/923/958/199/972/695/5788/11148/4690/729230/2214/7412/11151/3113/916/3109	TNFSF9	IL12A	CD80	TLR4	TLR9	IL4	TICAM1	HLA-A	IL15	CSF1	RIPK2	CD86	HAVCR2	JAK2	CD274	FOXP3	CARD11	LGALS9	HLA-E	CCL5	PDCD1LG2	CD6	CD40	AIF1	CD74	BTK	PTPRC	HHLA2	NCK1	CCR2	FCGR3A	VCAM1	CORO1A	HLA-DPA1	CD3E	HLA-DMB
GO:0045619	regulation of lymphocyte differentiation	88	-0.451624	-1.65361	0.00158922	0.0265896	0.0229391	339	tags=48%, list=25%, signal=38%	11005/9308/3718/6363/3559/3586/1960/10538/64115/3458/3575/8744/3123/941/864/54106/3565/3600/3566/8767/942/50943/84433/3601/3965/861/3902/558/114548/3398/972/695/5788/22806/939/3659/914/729230/3111/282618/1493/3122	SPINK5	CD83	JAK3	CCL19	IL2RA	IL10	EGR3	BATF	VSIR	IFNG	IL7R	TNFSF9	HLA-DRB1	CD80	RUNX3	TLR9	IL4	IL15	IL4R	RIPK2	CD86	FOXP3	CARD11	IL15RA	LGALS9	RUNX1	LAG3	AXL	NLRP3	ID2	CD74	BTK	PTPRC	IKZF3	CD27	IRF1	CD2	CCR2	HLA-DOA
GO:0050671	positive regulation of lymphocyte proliferation	94	-0.448593	-1.65759	0.00112585	0.0218398	0.0188414	235	tags=37%, list=17%, signal=33%	8744/3592/941/7099/54106/3565/148022/3105/3600/8767/942/84868/3717/29126/50943/84433/3965/3133/6352/80380/923/958/199/972/695/5788/11148/4690/729230/2214/7412/11151/3113/916/3109	TNFSF9	IL12A	CD80	TLR4	TLR9	IL4	TICAM1	HLA-A	IL15	RIPK2	CD86	HAVCR2	JAK2	CD274	FOXP3	CARD11	LGALS9	HLA-E	CCL5	PDCD1LG2	CD6	CD40	AIF1	CD74	BTK	PTPRC	HHLA2	NCK1	CCR2	FCGR3A	VCAM1	CORO1A	HLA-DPA1	CD3E	HLA-DMB
GO:0016192	vesicle-mediated transport	172	-0.423899	-1.65803	0.000103244	0.00382549	0.00330029	253	tags=30%, list=18%, signal=28%	6347/921/3458/85021/3385/3162/7057/1230/7099/3565/922/4035/3600/348/3566/23325/929/9261/58191/6366/200081/2209/9332/3601/3965/6892/961/7447/3689/2207/4481/7422/6352/8832/3560/558/6556/923/199/695/5788/3134/729230/7805/3587/2214/3394/718/11151/3683/192683	CCL2	CD5	IFNG	REPS1	ICAM3	HMOX1	THBS1	CCR1	TLR4	IL4	CD5L	LRP1	IL15	APOE	IL4R	WASHC4	CD14	MAPKAPK2	CXCL16	CCL21	TXLNA	FCGR1A	CD163	IL15RA	LGALS9	TAPBP	CD47	VSNL1	ITGB2	FCER1G	MSR1	VEGFA	CCL5	CD84	IL2RB	AXL	SLC11A1	CD6	AIF1
GO:0050868	negative regulation of T cell activation	61	-0.478484	-1.65883	0.002925	0.0422702	0.0364669	332	tags=46%, list=24%, signal=36%	3958/2213/3718/3559/3586/868/64115/3123/941/864/3565/3566/942/27242/84868/29126/50943/3965/861/3902/80380/972/3620/201633/3659/7805/282618/1493	LGALS3	FCGR2B	JAK3	IL2RA	IL10	CBLB	VSIR	HLA-DRB1	CD80	RUNX3	IL4	IL4R	CD86	TNFRSF21	HAVCR2	CD274	FOXP3	LGALS9	RUNX1	LAG3	PDCD1LG2	CD74	IDO1	TIGIT	IRF1	LAPTM5	IFNL1	CTLA4
GO:1903706	regulation of hemopoiesis	143	-0.431767	-1.66311	0.000200039	0.00645187	0.00556609	342	tags=43%, list=25%, signal=36%	146433/11005/9308/2213/3605/3718/27086/6363/3559/3586/1960/54997/10538/6886/4792/140685/64115/3458/1441/3575/8744/3123/941/864/1230/7099/54106/3565/3600/3566/3665/1435/8767/942/9636/50943/84433/5196/3601/3965/920/861/3902/3106/558/8600/114548/3398/972/695/5788/22806/3976/939/3659/914/729230/3111/282618/1493/3122	IL34	SPINK5	CD83	FCGR2B	IL17A	JAK3	FOXP1	CCL19	IL2RA	IL10	EGR3	TESC	BATF	TAL1	NFKBIA	ZBTB46	VSIR	IFNG	CSF3R	IL7R	TNFSF9	HLA-DRB1	CD80	RUNX3	CCR1	TLR4	TLR9	IL4	IL15	IL4R	IRF7	CSF1	RIPK2	CD86	ISG15	FOXP3	CARD11	PF4	IL15RA
GO:0050670	regulation of lymphocyte proliferation	137	-0.434316	-1.66322	0.000325822	0.0094807	0.00817909	337	tags=42%, list=24%, signal=35%	933/970/3958/10673/2213/3718/6363/3559/3586/23495/10148/114609/868/64115/8744/3123/3592/941/7099/54106/3565/148022/3105/3600/8767/942/27242/84868/3717/29126/50943/84433/7940/3965/3133/6352/80380/923/958/199/4332/972/695/5788/22806/11148/3620/4690/3659/729230/2214/1493/7412/11151/3113/916/3109	CD22	CD70	LGALS3	TNFSF13B	FCGR2B	JAK3	CCL19	IL2RA	IL10	TNFRSF13B	EBI3	TIRAP	CBLB	VSIR	TNFSF9	HLA-DRB1	IL12A	CD80	TLR4	TLR9	IL4	TICAM1	HLA-A	IL15	RIPK2	CD86	TNFRSF21	HAVCR2	JAK2	CD274	FOXP3	CARD11	LST1	LGALS9	HLA-E	CCL5	PDCD1LG2	CD6	CD40
GO:0002253	activation of immune response	113	-0.440226	-1.6677	0.000619464	0.0148063	0.0127735	337	tags=38%, list=24%, signal=31%	933/3958/2213/27086/2357/915/29760/3702/29110/2633/868/3123/7099/54106/922/3105/8767/27242/719/3932/917/50943/84433/1240/3824/2/961/713/2207/712/4332/925/695/5788/11148/926/7805/1493/718/919/916/2533/22914	CD22	LGALS3	FCGR2B	FOXP1	FPR1	CD3D	BLNK	ITK	TBK1	GBP1	CBLB	HLA-DRB1	TLR4	TLR9	CD5L	HLA-A	RIPK2	TNFRSF21	C3AR1	LCK	CD3G	FOXP3	CARD11	CMKLR1	KLRD1	A2M	CD47	C1QB	FCER1G	C1QA	MNDA	CD8A	BTK	PTPRC	HHLA2	CD8B	LAPTM5	CTLA4	C3
GO:0002460	adaptive immune response based on somatic recombination of immune receptors built from immunoglobulin superfamily domains	160	-0.429476	-1.6678	0.000142295	0.00488364	0.00421317	321	tags=39%, list=23%, signal=34%	970/10673/2213/3718/6363/114836/3586/3554/10148/10538/10068/1512/6097/90865/3575/3123/3592/941/7099/910/3565/3105/3566/3665/1439/8767/84868/3717/2209/3117/6891/29126/50943/3118/3824/3133/713/920/51311/2207/3106/712/6556/114548/958/925/972/695/5788/5817/939/3134/729230/3111/2214/718/3113/10563/3122/3108/50615/3109	CD70	TNFSF13B	FCGR2B	JAK3	CCL19	SLAMF6	IL10	IL1R1	EBI3	BATF	IL18BP	CTSH	RORC	IL33	IL7R	HLA-DRB1	IL12A	CD80	TLR4	CD1B	IL4	HLA-A	IL4R	IRF7	CSF2RB	RIPK2	HAVCR2	JAK2	FCGR1A	HLA-DQA1	TAP2	CD274	FOXP3	HLA-DQA2	KLRD1	HLA-E	C1QB	CD4	TLR8
GO:0030155	regulation of cell adhesion	245	-0.419364	-1.67321	3.51e-06	0.000234659	0.000202443	257	tags=31%, list=19%, signal=31%	2192/2633/6347/868/921/64115/3458/3575/8744/3123/1277/3592/941/7057/864/6387/3565/7852/3105/7042/3600/3566/1435/8767/942/27242/6366/84868/3717/3117/3932/2833/3675/29126/50943/84433/3965/3118/3133/240/961/920/861/3689/7422/10507/3902/6352/80380/8600/114548/923/199/972/5788/3976/939/11148/3620/4690/201633/3659/729230/7805/3111/282618/1493/7412/11151/3113/916/10563/3122/22914/3108/8740/3109	FBLN1	GBP1	CCL2	CBLB	CD5	VSIR	IFNG	IL7R	TNFSF9	HLA-DRB1	COL1A1	IL12A	CD80	THBS1	RUNX3	CXCL12	IL4	CXCR4	HLA-A	TGFB2	IL15	IL4R	CSF1	RIPK2	CD86	TNFRSF21	CCL21	HAVCR2	JAK2	HLA-DQA1	LCK	CXCR3	ITGA3	CD274	FOXP3	CARD11	LGALS9	HLA-DQA2	HLA-E
GO:0002440	production of molecular mediator of immune response	114	-0.441993	-1.67381	0.00028911	0.00869604	0.00750216	339	tags=41%, list=25%, signal=34%	11005/933/2213/3605/3718/11213/684/3586/3554/10538/51284/90865/3123/25939/3162/7099/54106/3565/148022/3105/7042/3566/54210/8767/942/9261/3117/50943/3118/3133/558/114548/958/5553/972/695/5788/3134/729230/7805/3111/10225/3113/51744/3122/3108/3109	SPINK5	CD22	FCGR2B	IL17A	JAK3	IRAK3	BST2	IL10	IL1R1	BATF	TLR7	IL33	HLA-DRB1	SAMHD1	HMOX1	TLR4	TLR9	IL4	TICAM1	HLA-A	TGFB2	IL4R	TREM1	RIPK2	CD86	MAPKAPK2	HLA-DQA1	FOXP3	HLA-DQA2	HLA-E	AXL	NLRP3	CD40	PRG2	CD74	BTK	PTPRC	HLA-F	CCR2
GO:0044419	biological process involved in interspecies interaction between organisms	460	-0.410679	-1.6773	9.15e-09	1.75e-06	1.51e-06	373	tags=37%, list=27%, signal=40%	3455/3459/3661/8685/2167/116071/10410/23765/4940/7133/6358/3429/50856/10964/3956/146433/3454/6351/11005/4843/3958/3687/965/2213/3605/3718/27086/6363/114836/3663/6502/11213/4684/684/3586/5473/1524/6737/10379/10538/10068/2537/3684/4792/114609/51284/29110/2633/6347/5452/9450/3458/90865/1540/3575/64135/3123/81793/25939/3592/941/345611/10219/7099/6387/3695/54106/3565/4790/7852/3107/117157/148022/3105/…	IFNAR2	IFNGR1	IRF3	MARCO	FABP4	BATF2	IFITM3	IL17RA	OAS3	TNFRSF1B	CCL14	IFI27	CLEC4A	IFI44L	LGALS1	IL34	IFNAR1	CCL4	SPINK5	NOS2	LGALS3	ITGAX	CD58	FCGR2B	IL17A	JAK3	FOXP1	CCL19	SLAMF6	IRF5	SKP2	IRAK3	NCAM1	BST2	IL10	PPBP	CX3CR1	TRIM21	IRF9
GO:0009615	response to virus	137	-0.439296	-1.68229	0.000240117	0.00747434	0.00644818	385	tags=46%, list=28%, signal=37%	6355/3594/3091/3455/3459/3661/10410/23765/4940/3429/10964/3454/6351/3687/6363/3663/6502/11213/684/6737/10379/2537/51284/29110/2633/5452/3458/90865/64135/25939/3592/345611/6387/54106/3565/4790/7852/148022/3600/8519/3665/6773/3717/4599/3627/9636/50943/3434/3965/51311/3669/24138/3660/6352/10346/3437/114548/958/5788/282617/3659/282618/4283	CCL8	IL12RB1	HIF1A	IFNAR2	IFNGR1	IRF3	IFITM3	IL17RA	OAS3	IFI27	IFI44L	IFNAR1	CCL4	ITGAX	CCL19	IRF5	SKP2	IRAK3	BST2	TRIM21	IRF9	IFI6	TLR7	TBK1	GBP1	POU2F2	IFNG	IL33	IFIH1	SAMHD1	IL12A	IRGM	CXCL12	TLR9	IL4	NFKB1	CXCR4	TICAM1	IL15
GO:0060627	regulation of vesicle-mediated transport	89	-0.459518	-1.68586	0.00038609	0.0109786	0.00947138	269	tags=34%, list=20%, signal=29%	3684/6347/3458/3162/3565/4035/3600/348/3566/929/6366/2209/3601/3965/961/7447/3689/2207/7422/8832/3560/558/6556/695/5788/3134/729230/718/11151/192683	ITGAM	CCL2	IFNG	HMOX1	IL4	LRP1	IL15	APOE	IL4R	CD14	CCL21	FCGR1A	IL15RA	LGALS9	CD47	VSNL1	ITGB2	FCER1G	VEGFA	CD84	IL2RB	AXL	SLC11A1	BTK	PTPRC	HLA-F	CCR2	C3	CORO1A	SCAMP5
GO:0002764	immune response-regulating signaling pathway	163	-0.435106	-1.69	5.73e-05	0.00260034	0.00224334	321	tags=37%, list=23%, signal=33%	933/3958/2213/27086/2357/11213/915/29760/3702/4792/1512/114609/51284/2633/868/1540/64135/3123/81793/345611/7099/54106/148022/3105/151888/3665/929/1520/8767/9261/7100/27242/84868/719/2209/3932/917/50943/84433/1240/3824/961/51311/2207/945/114548/958/4332/925/695/5788/11148/926/3659/7805/2214/1493/919/916/2533/22914	CD22	LGALS3	FCGR2B	FOXP1	FPR1	IRAK3	CD3D	BLNK	ITK	NFKBIA	CTSH	TIRAP	TLR7	GBP1	CBLB	CYLD	IFIH1	HLA-DRB1	TLR10	IRGM	TLR4	TLR9	TICAM1	HLA-A	BTLA	IRF7	CD14	CTSS	RIPK2	MAPKAPK2	TLR5	TNFRSF21	HAVCR2	C3AR1	FCGR1A	LCK	CD3G	FOXP3	CARD11
GO:0032615	interleukin-12 production	47	-0.508689	-1.6916	0.00295275	0.0422702	0.0364669	318	tags=55%, list=23%, signal=44%	3605/3718/27086/6363/3663/11213/3586/114609/3458/7057/7099/54106/4790/8767/4050/3965/1240/961/51311/3106/958/3620/201633/3659/7805/3394	IL17A	JAK3	FOXP1	CCL19	IRF5	IRAK3	IL10	TIRAP	IFNG	THBS1	TLR4	TLR9	NFKB1	RIPK2	LTB	LGALS9	CMKLR1	CD47	TLR8	HLA-B	CD40	IDO1	TIGIT	IRF1	LAPTM5	IRF8
GO:0032655	regulation of interleukin-12 production	47	-0.508689	-1.6916	0.00295275	0.0422702	0.0364669	318	tags=55%, list=23%, signal=44%	3605/3718/27086/6363/3663/11213/3586/114609/3458/7057/7099/54106/4790/8767/4050/3965/1240/961/51311/3106/958/3620/201633/3659/7805/3394	IL17A	JAK3	FOXP1	CCL19	IRF5	IRAK3	IL10	TIRAP	IFNG	THBS1	TLR4	TLR9	NFKB1	RIPK2	LTB	LGALS9	CMKLR1	CD47	TLR8	HLA-B	CD40	IDO1	TIGIT	IRF1	LAPTM5	IRF8
GO:0042116	macrophage activation	46	-0.511836	-1.69475	0.00283293	0.0414412	0.0357518	321	tags=50%, list=23%, signal=40%	2213/27086/3586/1524/3684/3458/90865/7057/7099/54106/3565/148022/3566/84868/3717/3689/8832/712/6556/199/972/5788/2214	FCGR2B	FOXP1	IL10	CX3CR1	ITGAM	IFNG	IL33	THBS1	TLR4	TLR9	IL4	TICAM1	IL4R	HAVCR2	JAK2	ITGB2	CD84	C1QA	SLC11A1	AIF1	CD74	PTPRC	FCGR3A
GO:1902105	regulation of leukocyte differentiation	128	-0.447428	-1.70404	8.85e-05	0.00348421	0.00300586	342	tags=45%, list=25%, signal=37%	146433/11005/9308/2213/3605/3718/27086/6363/3559/3586/1960/54997/10538/140685/64115/3458/3575/8744/3123/941/864/1230/7099/54106/3565/3600/3566/3665/1435/8767/942/50943/84433/5196/3601/3965/920/861/3902/3106/558/8600/114548/3398/972/695/5788/22806/3976/939/3659/914/729230/3111/282618/1493/3122	IL34	SPINK5	CD83	FCGR2B	IL17A	JAK3	FOXP1	CCL19	IL2RA	IL10	EGR3	TESC	BATF	ZBTB46	VSIR	IFNG	IL7R	TNFSF9	HLA-DRB1	CD80	RUNX3	CCR1	TLR4	TLR9	IL4	IL15	IL4R	IRF7	CSF1	RIPK2	CD86	FOXP3	CARD11	PF4	IL15RA	LGALS9	CD4	RUNX1	LAG3
GO:0098609	cell-cell adhesion	268	-0.426295	-1.70862	6.12e-07	6.07e-05	5.23e-05	336	tags=38%, list=24%, signal=36%	970/3958/10673/9308/3687/965/5329/2213/3718/119/6363/947/3559/3586/1960/9124/1524/10148/3684/60626/6347/868/921/64115/3458/3575/8744/3123/3385/3592/941/864/6387/3695/3565/4907/3105/7042/3600/3566/8767/942/27242/6366/84868/3717/120425/3117/3932/6404/3675/29126/50943/84433/214/3965/3118/3133/240/961/920/861/3689/7422/10507/945/3902/6352/8832/23650/80380/8600/114548/923/199/972/5788/5817/939/11148/3…	CD70	LGALS3	TNFSF13B	CD83	ITGAX	CD58	PLAUR	FCGR2B	JAK3	ADD2	CCL19	CD34	IL2RA	IL10	EGR3	PDLIM1	CX3CR1	EBI3	ITGAM	RIC8A	CCL2	CBLB	CD5	VSIR	IFNG	IL7R	TNFSF9	HLA-DRB1	ICAM3	IL12A	CD80	RUNX3	CXCL12	ITGB7	IL4	NT5E	HLA-A	TGFB2	IL15
GO:0071706	tumor necrosis factor superfamily cytokine production	84	-0.471686	-1.71209	0.00057625	0.0140238	0.0120985	318	tags=46%, list=23%, signal=38%	3605/27086/6363/11213/947/3586/1524/114609/64115/3458/90865/64135/7057/7099/54106/3565/148022/929/8767/942/9261/84868/3717/29126/50943/5196/3965/3133/961/945/1536/8832/558/943/695/5788/914/729230/2214	IL17A	FOXP1	CCL19	IRAK3	CD34	IL10	CX3CR1	TIRAP	VSIR	IFNG	IL33	IFIH1	THBS1	TLR4	TLR9	IL4	TICAM1	CD14	RIPK2	CD86	MAPKAPK2	HAVCR2	JAK2	CD274	FOXP3	PF4	LGALS9	HLA-E	CD47	CD33	CYBB	CD84	AXL	TNFRSF8	BTK	PTPRC	CD2	CCR2	FCGR3A
GO:1903555	regulation of tumor necrosis factor superfamily cytokine production	84	-0.471686	-1.71209	0.00057625	0.0140238	0.0120985	318	tags=46%, list=23%, signal=38%	3605/27086/6363/11213/947/3586/1524/114609/64115/3458/90865/64135/7057/7099/54106/3565/148022/929/8767/942/9261/84868/3717/29126/50943/5196/3965/3133/961/945/1536/8832/558/943/695/5788/914/729230/2214	IL17A	FOXP1	CCL19	IRAK3	CD34	IL10	CX3CR1	TIRAP	VSIR	IFNG	IL33	IFIH1	THBS1	TLR4	TLR9	IL4	TICAM1	CD14	RIPK2	CD86	MAPKAPK2	HAVCR2	JAK2	CD274	FOXP3	PF4	LGALS9	HLA-E	CD47	CD33	CYBB	CD84	AXL	TNFRSF8	BTK	PTPRC	CD2	CCR2	FCGR3A
GO:0002698	negative regulation of immune effector process	65	-0.490745	-1.71309	0.00154818	0.0262309	0.0226297	339	tags=49%, list=25%, signal=39%	11005/933/3958/2213/3718/11213/684/3586/1524/90865/3575/3162/3565/3105/7042/3566/84868/50943/3965/3824/3133/2/961/8832/3106/558/5553/5788/3134/729230/10225/282618	SPINK5	CD22	LGALS3	FCGR2B	JAK3	IRAK3	BST2	IL10	CX3CR1	IL33	IL7R	HMOX1	IL4	HLA-A	TGFB2	IL4R	HAVCR2	FOXP3	LGALS9	KLRD1	HLA-E	A2M	CD47	CD84	HLA-B	AXL	PRG2	PTPRC	HLA-F	CCR2	CD96	IFNL1
GO:0032640	tumor necrosis factor production	80	-0.477517	-1.72176	0.000288671	0.00869604	0.00750216	318	tags=46%, list=23%, signal=38%	3605/27086/6363/11213/947/3586/1524/114609/64115/3458/90865/64135/7057/7099/54106/3565/148022/929/8767/9261/84868/3717/50943/5196/3965/3133/961/945/1536/8832/558/943/695/5788/914/729230/2214	IL17A	FOXP1	CCL19	IRAK3	CD34	IL10	CX3CR1	TIRAP	VSIR	IFNG	IL33	IFIH1	THBS1	TLR4	TLR9	IL4	TICAM1	CD14	RIPK2	MAPKAPK2	HAVCR2	JAK2	FOXP3	PF4	LGALS9	HLA-E	CD47	CD33	CYBB	CD84	AXL	TNFRSF8	BTK	PTPRC	CD2	CCR2	FCGR3A
GO:0032680	regulation of tumor necrosis factor production	80	-0.477517	-1.72176	0.000288671	0.00869604	0.00750216	318	tags=46%, list=23%, signal=38%	3605/27086/6363/11213/947/3586/1524/114609/64115/3458/90865/64135/7057/7099/54106/3565/148022/929/8767/9261/84868/3717/50943/5196/3965/3133/961/945/1536/8832/558/943/695/5788/914/729230/2214	IL17A	FOXP1	CCL19	IRAK3	CD34	IL10	CX3CR1	TIRAP	VSIR	IFNG	IL33	IFIH1	THBS1	TLR4	TLR9	IL4	TICAM1	CD14	RIPK2	MAPKAPK2	HAVCR2	JAK2	FOXP3	PF4	LGALS9	HLA-E	CD47	CD33	CYBB	CD84	AXL	TNFRSF8	BTK	PTPRC	CD2	CCR2	FCGR3A
GO:0002716	negative regulation of natural killer cell mediated immunity	13	-0.680152	-1.72541	0.00331947	0.0462823	0.0399282	199	tags=62%, list=14%, signal=53%	3105/84868/3965/3824/3133/3106/3134/10225	HLA-A	HAVCR2	LGALS9	KLRD1	HLA-E	HLA-B	HLA-F	CD96
GO:0006909	phagocytosis	69	-0.48951	-1.72993	0.00055709	0.0139377	0.0120242	269	tags=36%, list=20%, signal=31%	3684/6347/3458/3385/7057/7099/4035/3600/929/2209/3601/961/3689/2207/4481/3560/558/6556/199/695/5788/3394/718/11151/3683	ITGAM	CCL2	IFNG	ICAM3	THBS1	TLR4	LRP1	IL15	CD14	FCGR1A	IL15RA	CD47	ITGB2	FCER1G	MSR1	IL2RB	AXL	SLC11A1	AIF1	BTK	PTPRC	IRF8	C3	CORO1A	ITGAL
GO:0022409	positive regulation of cell-cell adhesion	160	-0.445815	-1.73125	2.78e-05	0.00135481	0.00116881	253	tags=34%, list=18%, signal=32%	6347/921/64115/3458/3575/8744/3123/3592/941/864/3565/3105/3600/3566/8767/942/6366/84868/3717/3117/3932/29126/50943/84433/3965/3118/3133/240/961/920/861/3689/6352/80380/8600/114548/923/199/972/5788/939/11148/4690/729230/3111/7412/11151/3113/916/10563/3122/22914/3108/8740/3109	CCL2	CD5	VSIR	IFNG	IL7R	TNFSF9	HLA-DRB1	IL12A	CD80	RUNX3	IL4	HLA-A	IL15	IL4R	RIPK2	CD86	CCL21	HAVCR2	JAK2	HLA-DQA1	LCK	CD274	FOXP3	CARD11	LGALS9	HLA-DQA2	HLA-E	ALOX5	CD47	CD4	RUNX1	ITGB2	CCL5	PDCD1LG2	TNFSF11	NLRP3	CD6	AIF1	CD74
GO:0046596	regulation of viral entry into host cell	14	-0.676343	-1.73382	0.00356213	0.0485765	0.0419074	364	tags=71%, list=26%, signal=53%	10410/3956/6737/3123/8519/3965/920/10346/972/4261	IFITM3	LGALS1	TRIM21	HLA-DRB1	IFITM1	LGALS9	CD4	TRIM22	CD74	CIITA
GO:0043207	response to external biotic stimulus	433	-0.425554	-1.73574	2.88e-09	7.7e-07	6.64e-07	373	tags=38%, list=27%, signal=41%	3455/3459/3661/8685/2167/116071/10410/23765/4940/7133/6358/3429/50856/10964/146433/3454/6351/11005/4843/3958/3687/965/2213/3605/3718/27086/6363/114836/3663/6502/11213/684/3586/5473/1524/6737/10379/10538/10068/2537/3684/4792/114609/51284/29110/2633/6347/5452/9450/3458/90865/1540/3575/64135/3123/81793/25939/3592/941/345611/10219/7099/6387/54106/3565/4790/7852/3107/117157/148022/3105/3600/8519/348/3…	IFNAR2	IFNGR1	IRF3	MARCO	FABP4	BATF2	IFITM3	IL17RA	OAS3	TNFRSF1B	CCL14	IFI27	CLEC4A	IFI44L	IL34	IFNAR1	CCL4	SPINK5	NOS2	LGALS3	ITGAX	CD58	FCGR2B	IL17A	JAK3	FOXP1	CCL19	SLAMF6	IRF5	SKP2	IRAK3	BST2	IL10	PPBP	CX3CR1	TRIM21	IRF9	BATF	IL18BP
GO:0051707	response to other organism	433	-0.425554	-1.73574	2.88e-09	7.7e-07	6.64e-07	373	tags=38%, list=27%, signal=41%	3455/3459/3661/8685/2167/116071/10410/23765/4940/7133/6358/3429/50856/10964/146433/3454/6351/11005/4843/3958/3687/965/2213/3605/3718/27086/6363/114836/3663/6502/11213/684/3586/5473/1524/6737/10379/10538/10068/2537/3684/4792/114609/51284/29110/2633/6347/5452/9450/3458/90865/1540/3575/64135/3123/81793/25939/3592/941/345611/10219/7099/6387/54106/3565/4790/7852/3107/117157/148022/3105/3600/8519/348/3…	IFNAR2	IFNGR1	IRF3	MARCO	FABP4	BATF2	IFITM3	IL17RA	OAS3	TNFRSF1B	CCL14	IFI27	CLEC4A	IFI44L	IL34	IFNAR1	CCL4	SPINK5	NOS2	LGALS3	ITGAX	CD58	FCGR2B	IL17A	JAK3	FOXP1	CCL19	SLAMF6	IRF5	SKP2	IRAK3	BST2	IL10	PPBP	CX3CR1	TRIM21	IRF9	BATF	IL18BP
GO:0022407	regulation of cell-cell adhesion	201	-0.438545	-1.73656	2e-06	0.000140551	0.000121254	253	tags=33%, list=18%, signal=31%	6347/868/921/64115/3458/3575/8744/3123/3592/941/864/6387/3565/3105/3600/3566/8767/942/27242/6366/84868/3717/3117/3932/29126/50943/84433/3965/3118/3133/240/961/920/861/3689/7422/3902/6352/80380/8600/114548/923/199/972/5788/939/11148/3620/4690/201633/3659/729230/7805/3111/282618/1493/7412/11151/3113/916/10563/3122/22914/3108/8740/3109	CCL2	CBLB	CD5	VSIR	IFNG	IL7R	TNFSF9	HLA-DRB1	IL12A	CD80	RUNX3	CXCL12	IL4	HLA-A	IL15	IL4R	RIPK2	CD86	TNFRSF21	CCL21	HAVCR2	JAK2	HLA-DQA1	LCK	CD274	FOXP3	CARD11	LGALS9	HLA-DQA2	HLA-E	ALOX5	CD47	CD4	RUNX1	ITGB2	VEGFA	LAG3	CCL5	PDCD1LG2
GO:0045785	positive regulation of cell adhesion	184	-0.440769	-1.737	2.18e-05	0.00110008	0.000949052	253	tags=33%, list=18%, signal=31%	6347/921/64115/3458/3575/8744/3123/3592/941/864/6387/3565/3105/7042/3600/3566/1435/8767/942/6366/84868/3717/3117/3932/3675/29126/50943/84433/3965/3118/3133/240/961/920/861/3689/7422/6352/80380/8600/114548/923/199/972/5788/3976/939/11148/4690/729230/3111/7412/11151/3113/916/10563/3122/22914/3108/8740/3109	CCL2	CD5	VSIR	IFNG	IL7R	TNFSF9	HLA-DRB1	IL12A	CD80	RUNX3	CXCL12	IL4	HLA-A	TGFB2	IL15	IL4R	CSF1	RIPK2	CD86	CCL21	HAVCR2	JAK2	HLA-DQA1	LCK	ITGA3	CD274	FOXP3	CARD11	LGALS9	HLA-DQA2	HLA-E	ALOX5	CD47	CD4	RUNX1	ITGB2	VEGFA	CCL5	PDCD1LG2
GO:0009607	response to biotic stimulus	441	-0.427284	-1.746	7.42e-10	2.48e-07	2.14e-07	385	tags=39%, list=28%, signal=42%	6355/4851/3594/317/3091/3455/3459/3661/8685/2167/116071/10410/23765/4940/7133/6358/3429/50856/10964/146433/3454/6351/11005/4843/3958/3687/965/2213/3605/3718/27086/6363/114836/3663/6502/11213/684/3586/5473/1524/6737/10379/10538/10068/2537/3684/4792/114609/51284/29110/2633/6347/5452/9450/3458/8795/90865/1540/3575/64135/3123/81793/25939/3592/941/345611/10219/7099/6387/54106/3565/4790/7852/3107/11715…	CCL8	NOTCH1	IL12RB1	APAF1	HIF1A	IFNAR2	IFNGR1	IRF3	MARCO	FABP4	BATF2	IFITM3	IL17RA	OAS3	TNFRSF1B	CCL14	IFI27	CLEC4A	IFI44L	IL34	IFNAR1	CCL4	SPINK5	NOS2	LGALS3	ITGAX	CD58	FCGR2B	IL17A	JAK3	FOXP1	CCL19	SLAMF6	IRF5	SKP2	IRAK3	BST2	IL10	PPBP
GO:0002443	leukocyte mediated immunity	181	-0.444629	-1.74722	9.05e-06	0.000538089	0.000464215	236	tags=31%, list=17%, signal=30%	3575/3123/3592/3162/7099/910/54106/3565/117157/148022/3105/3566/3665/54210/1439/57823/84868/2209/3117/6891/50943/3965/3118/3824/3133/713/51311/3689/2207/3902/8832/3106/712/114548/958/925/972/3002/695/5788/5817/939/914/3134/729230/3111/10225/2214/718/11151/3113/3122/22914/3108/50615/3109	IL7R	HLA-DRB1	IL12A	HMOX1	TLR4	CD1B	TLR9	IL4	SH2D1B	TICAM1	HLA-A	IL4R	IRF7	TREM1	CSF2RB	SLAMF7	HAVCR2	FCGR1A	HLA-DQA1	TAP2	FOXP3	LGALS9	HLA-DQA2	KLRD1	HLA-E	C1QB	TLR8	ITGB2	FCER1G	LAG3	CD84	HLA-B	C1QA	NLRP3	CD40	CD8A	CD74	GZMB	BTK
GO:0042267	natural killer cell mediated cytotoxicity	41	-0.537258	-1.74883	0.00237046	0.0362613	0.031283	227	tags=39%, list=16%, signal=34%	3592/3105/57823/84868/3965/3824/3133/3902/3106/3002/5817/914/3134/2214/11151/22914	IL12A	HLA-A	SLAMF7	HAVCR2	LGALS9	KLRD1	HLA-E	LAG3	HLA-B	GZMB	PVR	CD2	HLA-F	FCGR3A	CORO1A	KLRK1
GO:0001819	positive regulation of cytokine production	224	-0.442167	-1.75714	1.96e-06	0.000140551	0.000121254	328	tags=38%, list=24%, signal=35%	9308/965/3605/27086/6363/114836/3663/11213/947/3586/3702/3554/10148/10538/114609/51284/29110/5452/3458/90865/64135/3592/941/3162/7057/7099/54106/3565/148022/3105/3600/3566/3665/929/8767/942/9261/7100/84868/3717/719/9636/5734/29126/50943/84433/4050/5196/3965/3133/920/51311/861/2207/1536/8832/1436/943/6556/114548/923/958/199/4332/5553/972/695/5788/11148/3620/201633/3659/914/3134/729230/7805/115362/…	CD83	CD58	IL17A	FOXP1	CCL19	SLAMF6	IRF5	IRAK3	CD34	IL10	ITK	IL1R1	EBI3	BATF	TIRAP	TLR7	TBK1	POU2F2	IFNG	IL33	IFIH1	IL12A	CD80	HMOX1	THBS1	TLR4	TLR9	IL4	TICAM1	HLA-A	IL15	IL4R	IRF7	CD14	RIPK2	CD86	MAPKAPK2	TLR5	HAVCR2
GO:0002544	chronic inflammatory response	15	-0.672887	-1.75831	0.00197807	0.0315197	0.0271923	299	tags=53%, list=22%, signal=42%	3586/7057/3565/50943/6352/3620/7412/10563	IL10	THBS1	IL4	FOXP3	CCL5	IDO1	VCAM1	CXCL13
GO:0098542	defense response to other organism	348	-0.434297	-1.76207	4.32e-09	1.02e-06	8.83e-07	373	tags=41%, list=27%, signal=40%	3455/3459/3661/8685/116071/10410/23765/4940/6358/3429/50856/10964/146433/3454/6351/11005/4843/3958/3687/965/2213/3605/3718/27086/6363/114836/3663/6502/11213/684/3586/5473/1524/6737/10379/10538/2537/3684/114609/51284/29110/2633/6347/9450/3458/90865/1540/3575/64135/81793/25939/3592/345611/10219/7099/54106/3565/3107/117157/148022/3105/3600/8519/348/3566/3665/1435/929/54210/8767/7100/57823/58191/6773…	IFNAR2	IFNGR1	IRF3	MARCO	BATF2	IFITM3	IL17RA	OAS3	CCL14	IFI27	CLEC4A	IFI44L	IL34	IFNAR1	CCL4	SPINK5	NOS2	LGALS3	ITGAX	CD58	FCGR2B	IL17A	JAK3	FOXP1	CCL19	SLAMF6	IRF5	SKP2	IRAK3	BST2	IL10	PPBP	CX3CR1	TRIM21	IRF9	BATF	IFI6	ITGAM	TIRAP
GO:0050863	regulation of T cell activation	185	-0.448289	-1.76583	5.25e-06	0.000342704	0.000295654	348	tags=42%, list=25%, signal=36%	80381/3956/11005/970/3958/10673/9308/2213/3718/6363/3559/3586/1960/10148/10538/6347/868/921/64115/3458/3575/8744/3123/3592/941/864/3565/3105/3600/3566/8767/942/27242/6366/84868/3717/3117/3932/29126/50943/84433/3965/3118/3133/961/920/861/3902/6352/80380/8600/114548/923/199/972/5788/939/11148/3620/4690/201633/3659/914/729230/7805/3111/282618/1493/7412/11151/3113/916/3122/22914/3108/8740/3109	CD276	LGALS1	SPINK5	CD70	LGALS3	TNFSF13B	CD83	FCGR2B	JAK3	CCL19	IL2RA	IL10	EGR3	EBI3	BATF	CCL2	CBLB	CD5	VSIR	IFNG	IL7R	TNFSF9	HLA-DRB1	IL12A	CD80	RUNX3	IL4	HLA-A	IL15	IL4R	RIPK2	CD86	TNFRSF21	CCL21	HAVCR2	JAK2	HLA-DQA1	LCK	CD274
GO:1903039	positive regulation of leukocyte cell-cell adhesion	148	-0.459115	-1.77244	1.44e-05	0.000805388	0.000694816	253	tags=36%, list=18%, signal=33%	6347/921/64115/3458/3575/8744/3123/3592/941/864/3565/3105/3600/3566/8767/942/6366/84868/3717/3117/3932/29126/50943/84433/3965/3118/3133/240/961/920/861/3689/6352/80380/8600/114548/923/199/972/5788/939/11148/4690/729230/3111/7412/11151/3113/916/3122/22914/3108/8740/3109	CCL2	CD5	VSIR	IFNG	IL7R	TNFSF9	HLA-DRB1	IL12A	CD80	RUNX3	IL4	HLA-A	IL15	IL4R	RIPK2	CD86	CCL21	HAVCR2	JAK2	HLA-DQA1	LCK	CD274	FOXP3	CARD11	LGALS9	HLA-DQA2	HLA-E	ALOX5	CD47	CD4	RUNX1	ITGB2	CCL5	PDCD1LG2	TNFSF11	NLRP3	CD6	AIF1	CD74
GO:0045087	innate immune response	289	-0.441941	-1.7792	5.61e-08	7.91e-06	6.82e-06	373	tags=41%, list=27%, signal=38%	3455/3459/3661/8685/10410/23765/4940/6358/3429/50856/146433/3454/6351/4843/3958/965/2213/3605/3718/6363/114836/3663/6502/11213/684/1524/6737/2537/3684/114609/51284/29110/2633/6347/9450/3458/1540/64135/81793/25939/3592/345611/10219/7099/54106/3565/3107/117157/148022/3105/8519/348/3665/1435/929/54210/8767/7100/57823/58191/6773/6366/84868/3717/4599/3627/2209/3932/9636/4217/3434/3965/3824/3133/2/961/…	IFNAR2	IFNGR1	IRF3	MARCO	IFITM3	IL17RA	OAS3	CCL14	IFI27	CLEC4A	IL34	IFNAR1	CCL4	NOS2	LGALS3	CD58	FCGR2B	IL17A	JAK3	CCL19	SLAMF6	IRF5	SKP2	IRAK3	BST2	CX3CR1	TRIM21	IFI6	ITGAM	TIRAP	TLR7	TBK1	GBP1	CCL2	LY86	IFNG	CYLD	IFIH1	TLR10
GO:0001817	regulation of cytokine production	285	-0.443998	-1.78528	4.76e-08	7.22e-06	6.23e-06	328	tags=38%, list=24%, signal=37%	9308/965/2213/3605/3718/27086/6363/114836/3663/11213/947/684/3586/3702/1524/3554/6737/10148/10538/114609/51284/29110/2633/5452/64115/3458/90865/1540/64135/3123/81793/3592/941/4052/3162/7057/7099/54106/3565/4790/148022/3105/7042/3600/3566/3665/929/8767/942/9261/7100/27242/84868/3717/719/9636/5734/29126/50943/84433/4050/5196/3965/1240/3133/240/961/920/51311/861/2207/945/1536/3902/8832/3106/1436/558…	CD83	CD58	FCGR2B	IL17A	JAK3	FOXP1	CCL19	SLAMF6	IRF5	IRAK3	CD34	BST2	IL10	ITK	CX3CR1	IL1R1	TRIM21	EBI3	BATF	TIRAP	TLR7	TBK1	GBP1	POU2F2	VSIR	IFNG	IL33	CYLD	IFIH1	HLA-DRB1	TLR10	IL12A	CD80	LTBP1	HMOX1	THBS1	TLR4	TLR9	IL4
GO:0042110	T cell activation	247	-0.447782	-1.78746	1.15e-07	1.4e-05	1.21e-05	348	tags=40%, list=25%, signal=36%	80381/50856/3956/11005/970/3958/10673/9308/2213/3718/27086/6363/114836/3559/3586/915/1960/3702/10148/10538/6097/6347/868/921/64115/3458/3575/8744/3123/3592/941/864/3565/3105/3600/3566/8767/942/57823/27242/6366/84868/3717/120425/3117/3932/917/5734/29126/50943/84433/3965/924/3118/3133/961/920/3936/861/2207/962/3902/6352/8832/80380/8600/6556/114548/923/199/925/972/5788/22806/939/11148/3620/926/4690/…	CD276	CLEC4A	LGALS1	SPINK5	CD70	LGALS3	TNFSF13B	CD83	FCGR2B	JAK3	FOXP1	CCL19	SLAMF6	IL2RA	IL10	CD3D	EGR3	ITK	EBI3	BATF	RORC	CCL2	CBLB	CD5	VSIR	IFNG	IL7R	TNFSF9	HLA-DRB1	IL12A	CD80	RUNX3	IL4	HLA-A	IL15	IL4R	RIPK2	CD86	SLAMF7
GO:0032609	interferon-gamma production	73	-0.504521	-1.79143	0.0001325	0.00460654	0.0039741	309	tags=48%, list=22%, signal=39%	114836/3586/3554/10148/51284/64115/90865/3123/3592/7099/54106/3105/929/8767/84868/3717/9636/29126/50943/3965/961/51311/558/80380/6556/914/729230/7805/10225/282618/3394/3113/916/51744/22914	SLAMF6	IL10	IL1R1	EBI3	TLR7	VSIR	IL33	HLA-DRB1	IL12A	TLR4	TLR9	HLA-A	CD14	RIPK2	HAVCR2	JAK2	ISG15	CD274	FOXP3	LGALS9	CD47	TLR8	AXL	PDCD1LG2	SLC11A1	CD2	CCR2	LAPTM5	CD96	IFNL1	IRF8	HLA-DPA1	CD3E	CD244	KLRK1
GO:0032649	regulation of interferon-gamma production	73	-0.504521	-1.79143	0.0001325	0.00460654	0.0039741	309	tags=48%, list=22%, signal=39%	114836/3586/3554/10148/51284/64115/90865/3123/3592/7099/54106/3105/929/8767/84868/3717/9636/29126/50943/3965/961/51311/558/80380/6556/914/729230/7805/10225/282618/3394/3113/916/51744/22914	SLAMF6	IL10	IL1R1	EBI3	TLR7	VSIR	IL33	HLA-DRB1	IL12A	TLR4	TLR9	HLA-A	CD14	RIPK2	HAVCR2	JAK2	ISG15	CD274	FOXP3	LGALS9	CD47	TLR8	AXL	PDCD1LG2	SLC11A1	CD2	CCR2	LAPTM5	CD96	IFNL1	IRF8	HLA-DPA1	CD3E	CD244	KLRK1
GO:0001816	cytokine production	290	-0.444896	-1.79195	2.03e-08	3.39e-06	2.92e-06	334	tags=39%, list=24%, signal=37%	4843/1281/9308/965/2213/3605/3718/27086/6363/114836/3663/11213/947/684/3586/3702/1524/3554/6737/10148/10538/114609/51284/29110/2633/5452/64115/3458/90865/1540/64135/3123/81793/3592/941/4052/3162/7057/7099/54106/3565/4790/148022/3105/7042/3600/3566/3665/929/54210/8767/942/9261/7100/27242/84868/3717/719/9636/5734/29126/50943/84433/4050/5196/3965/1240/3133/240/961/920/51311/861/2207/945/1536/3902/88…	NOS2	COL3A1	CD83	CD58	FCGR2B	IL17A	JAK3	FOXP1	CCL19	SLAMF6	IRF5	IRAK3	CD34	BST2	IL10	ITK	CX3CR1	IL1R1	TRIM21	EBI3	BATF	TIRAP	TLR7	TBK1	GBP1	POU2F2	VSIR	IFNG	IL33	CYLD	IFIH1	HLA-DRB1	TLR10	IL12A	CD80	LTBP1	HMOX1	THBS1	TLR4
GO:0002252	immune effector process	253	-0.44947	-1.79751	7.87e-08	1e-05	8.66e-06	339	tags=39%, list=25%, signal=36%	11005/933/970/4843/3958/2213/3605/3718/27086/6363/114836/11213/684/3586/1524/3554/10538/3684/1512/51284/6097/3458/90865/3575/3123/3592/941/3162/7099/910/54106/3565/922/4035/117157/148022/3105/7042/3566/3665/54210/1439/8767/942/9261/57823/84868/2209/3117/6891/5734/50943/3965/3118/3824/3133/2/961/713/51311/3936/3689/2207/3902/8832/3106/558/712/6556/114548/958/5553/925/972/3002/695/5788/5817/939/914…	SPINK5	CD22	CD70	NOS2	LGALS3	FCGR2B	IL17A	JAK3	FOXP1	CCL19	SLAMF6	IRAK3	BST2	IL10	CX3CR1	IL1R1	BATF	ITGAM	CTSH	TLR7	RORC	IFNG	IL33	IL7R	HLA-DRB1	IL12A	CD80	HMOX1	TLR4	CD1B	TLR9	IL4	CD5L	LRP1	SH2D1B	TICAM1	HLA-A	TGFB2	IL4R
GO:0050870	positive regulation of T cell activation	138	-0.468242	-1.798	1.32e-05	0.000749793	0.000646854	253	tags=38%, list=18%, signal=34%	6347/921/64115/3458/3575/8744/3123/3592/941/864/3565/3105/3600/3566/8767/942/6366/84868/3717/3117/3932/29126/50943/84433/3965/3118/3133/961/920/861/6352/80380/8600/114548/923/199/972/5788/939/11148/4690/729230/3111/7412/11151/3113/916/3122/22914/3108/8740/3109	CCL2	CD5	VSIR	IFNG	IL7R	TNFSF9	HLA-DRB1	IL12A	CD80	RUNX3	IL4	HLA-A	IL15	IL4R	RIPK2	CD86	CCL21	HAVCR2	JAK2	HLA-DQA1	LCK	CD274	FOXP3	CARD11	LGALS9	HLA-DQA2	HLA-E	CD47	CD4	RUNX1	CCL5	PDCD1LG2	TNFSF11	NLRP3	CD6	AIF1	CD74	PTPRC	CD27
GO:0050866	negative regulation of cell activation	89	-0.491676	-1.80384	3.37e-05	0.00158258	0.0013653	332	tags=46%, list=24%, signal=37%	3958/2213/3718/3559/3586/23495/140685/868/64115/3123/941/3162/864/3565/348/3566/942/27242/84868/29126/50943/7940/3965/861/3902/8832/558/80380/3398/4332/972/695/5788/3620/201633/3659/3134/729230/7805/282618/1493	LGALS3	FCGR2B	JAK3	IL2RA	IL10	TNFRSF13B	ZBTB46	CBLB	VSIR	HLA-DRB1	CD80	HMOX1	RUNX3	IL4	APOE	IL4R	CD86	TNFRSF21	HAVCR2	CD274	FOXP3	LST1	LGALS9	RUNX1	LAG3	CD84	AXL	PDCD1LG2	ID2	MNDA	CD74	BTK	PTPRC	IDO1	TIGIT	IRF1	HLA-F	CCR2	LAPTM5
GO:0007159	leukocyte cell-cell adhesion	199	-0.455815	-1.80487	9.23e-07	8.08e-05	6.97e-05	253	tags=41%, list=18%, signal=39%	970/3958/10673/9308/2213/3718/119/6363/3559/3586/1960/1524/10148/6347/868/921/64115/3458/3575/8744/3123/3592/941/864/6387/3695/3565/4907/3105/3600/3566/8767/942/27242/6366/84868/3717/3117/3932/6404/29126/50943/84433/3965/3118/3133/240/961/920/861/3689/10507/3902/6352/80380/8600/114548/923/199/972/5788/939/11148/3620/4690/201633/3659/729230/7805/3111/282618/1493/7412/11151/3683/3113/916/3122/22914…	CD70	LGALS3	TNFSF13B	CD83	FCGR2B	JAK3	ADD2	CCL19	IL2RA	IL10	EGR3	CX3CR1	EBI3	CCL2	CBLB	CD5	VSIR	IFNG	IL7R	TNFSF9	HLA-DRB1	IL12A	CD80	RUNX3	CXCL12	ITGB7	IL4	NT5E	HLA-A	IL15	IL4R	RIPK2	CD86	TNFRSF21	CCL21	HAVCR2	JAK2	HLA-DQA1	LCK
GO:0051250	negative regulation of lymphocyte activation	75	-0.504193	-1.80748	0.000100959	0.00382549	0.00330029	332	tags=47%, list=24%, signal=37%	3958/2213/3718/3559/3586/23495/868/64115/3123/941/864/3565/3566/942/27242/84868/29126/50943/7940/3965/861/3902/558/80380/3398/4332/972/695/3620/201633/3659/3134/7805/282618/1493	LGALS3	FCGR2B	JAK3	IL2RA	IL10	TNFRSF13B	CBLB	VSIR	HLA-DRB1	CD80	RUNX3	IL4	IL4R	CD86	TNFRSF21	HAVCR2	CD274	FOXP3	LST1	LGALS9	RUNX1	LAG3	AXL	PDCD1LG2	ID2	MNDA	CD74	BTK	IDO1	TIGIT	IRF1	HLA-F	LAPTM5	IFNL1	CTLA4
GO:1903037	regulation of leukocyte cell-cell adhesion	180	-0.463226	-1.81825	1.12e-06	8.81e-05	7.6e-05	253	tags=36%, list=18%, signal=33%	6347/868/921/64115/3458/3575/8744/3123/3592/941/864/6387/3565/3105/3600/3566/8767/942/27242/6366/84868/3717/3117/3932/29126/50943/84433/3965/3118/3133/240/961/920/861/3689/3902/6352/80380/8600/114548/923/199/972/5788/939/11148/3620/4690/201633/3659/729230/7805/3111/282618/1493/7412/11151/3113/916/3122/22914/3108/8740/3109	CCL2	CBLB	CD5	VSIR	IFNG	IL7R	TNFSF9	HLA-DRB1	IL12A	CD80	RUNX3	CXCL12	IL4	HLA-A	IL15	IL4R	RIPK2	CD86	TNFRSF21	CCL21	HAVCR2	JAK2	HLA-DQA1	LCK	CD274	FOXP3	CARD11	LGALS9	HLA-DQA2	HLA-E	ALOX5	CD47	CD4	RUNX1	ITGB2	LAG3	CCL5	PDCD1LG2	TNFSF11
GO:0002683	negative regulation of immune system process	166	-0.467343	-1.82035	1.58e-06	0.000120929	0.000104327	339	tags=43%, list=25%, signal=37%	11005/933/1281/3958/2213/3718/11213/3559/684/3586/23495/1524/6737/2633/140685/6347/868/64115/90865/3575/3123/25939/941/3162/7057/864/7099/6387/3565/3105/7042/3566/942/27242/6773/6366/84868/9636/968/5734/29126/50943/7940/3965/3824/3133/2/961/861/3902/8832/3106/558/80380/3398/4332/5553/972/695/5788/3620/201633/3659/3134/729230/7805/3111/10225/282618/1493/22914	SPINK5	CD22	COL3A1	LGALS3	FCGR2B	JAK3	IRAK3	IL2RA	BST2	IL10	TNFRSF13B	CX3CR1	TRIM21	GBP1	ZBTB46	CCL2	CBLB	VSIR	IL33	IL7R	HLA-DRB1	SAMHD1	CD80	HMOX1	THBS1	RUNX3	TLR4	CXCL12	IL4	HLA-A	TGFB2	IL4R	CD86	TNFRSF21	STAT2	CCL21	HAVCR2	ISG15	CD68
GO:0019724	B cell mediated immunity	74	-0.511656	-1.82416	7.07e-05	0.00295881	0.00255259	208	tags=35%, list=15%, signal=32%	3565/3566/3665/1439/2209/3117/50943/3118/3133/713/51311/2207/712/958/972/695/5788/939/3111/2214/718/3113/3122/3108/50615/3109	IL4	IL4R	IRF7	CSF2RB	FCGR1A	HLA-DQA1	FOXP3	HLA-DQA2	HLA-E	C1QB	TLR8	FCER1G	C1QA	CD40	CD74	BTK	PTPRC	CD27	HLA-DOA	FCGR3A	C3	HLA-DPA1	HLA-DRA	HLA-DMA	IL21R	HLA-DMB
GO:0002438	acute inflammatory response to antigenic stimulus	12	-0.740376	-1.83416	0.00168637	0.0275661	0.0237815	162	tags=58%, list=12%, signal=52%	2209/3133/2/923/695/2214/718	FCGR1A	HLA-E	A2M	CD6	BTK	FCGR3A	C3
GO:0045321	leukocyte activation	360	-0.452715	-1.83537	1e-10	4.46e-08	3.85e-08	348	tags=38%, list=25%, signal=38%	80381/50856/3956/11005/933/970/3958/10673/9308/2213/3718/27086/6363/114836/3559/684/3586/915/29760/23495/1960/3702/1524/10148/10538/3684/114609/6097/140685/6347/868/921/64115/3458/90865/3575/8744/3123/3592/941/3162/7057/864/7099/54106/3565/117157/148022/3105/3600/3566/1435/8767/942/57823/27242/6366/84868/3717/200081/120425/3117/3932/917/6404/5734/29126/50943/84433/7940/3601/3965/924/3118/3824/313…	CD276	CLEC4A	LGALS1	SPINK5	CD22	CD70	LGALS3	TNFSF13B	CD83	FCGR2B	JAK3	FOXP1	CCL19	SLAMF6	IL2RA	BST2	IL10	CD3D	BLNK	TNFRSF13B	EGR3	ITK	CX3CR1	EBI3	BATF	ITGAM	TIRAP	RORC	ZBTB46	CCL2	CBLB	CD5	VSIR	IFNG	IL33	IL7R	TNFSF9	HLA-DRB1	IL12A
GO:0002449	lymphocyte mediated immunity	147	-0.47581	-1.83577	2.92e-06	0.000200723	0.000173165	236	tags=33%, list=17%, signal=31%	3575/3123/3592/910/3565/117157/3105/3566/3665/1439/57823/84868/2209/3117/6891/50943/3965/3118/3824/3133/713/51311/2207/3902/3106/712/114548/958/925/972/3002/695/5788/5817/939/914/3134/729230/3111/10225/2214/718/11151/3113/3122/22914/3108/50615/3109	IL7R	HLA-DRB1	IL12A	CD1B	IL4	SH2D1B	HLA-A	IL4R	IRF7	CSF2RB	SLAMF7	HAVCR2	FCGR1A	HLA-DQA1	TAP2	FOXP3	LGALS9	HLA-DQA2	KLRD1	HLA-E	C1QB	TLR8	FCER1G	LAG3	HLA-B	C1QA	NLRP3	CD40	CD8A	CD74	GZMB	BTK	PTPRC	PVR	CD27	CD2	HLA-F	CCR2	HLA-DOA
GO:0001818	negative regulation of cytokine production	106	-0.487923	-1.8366	1.64e-05	0.000894887	0.000772027	328	tags=43%, list=24%, signal=36%	9308/2213/3718/11213/947/684/3586/1524/2633/64115/3458/90865/1540/3123/3592/3162/7057/7099/54106/3565/4790/7042/27242/84868/5734/29126/50943/3965/1240/51311/945/3902/8832/558/80380/6556/114548/5553/695/5788/3620/201633/3134/7805/10225/282618	CD83	FCGR2B	JAK3	IRAK3	CD34	BST2	IL10	CX3CR1	GBP1	VSIR	IFNG	IL33	CYLD	HLA-DRB1	IL12A	HMOX1	THBS1	TLR4	TLR9	IL4	NFKB1	TGFB2	TNFRSF21	HAVCR2	PTGER4	CD274	FOXP3	LGALS9	CMKLR1	TLR8	CD33	LAG3	CD84	AXL	PDCD1LG2	SLC11A1	NLRP3	PRG2	BTK
GO:0045342	MHC class II biosynthetic process	10	-0.776981	-1.83894	0.000801853	0.017311	0.0149343	299	tags=90%, list=22%, signal=71%	3586/3458/90865/7099/3565/3717/5196/6556/4261	IL10	IFNG	IL33	TLR4	IL4	JAK2	PF4	SLC11A1	CIITA
GO:0002250	adaptive immune response	226	-0.463547	-1.84131	6.74e-08	9.02e-06	7.78e-06	321	tags=39%, list=23%, signal=36%	2213/3605/3718/6363/114836/3586/915/23495/3702/1524/3554/10148/10538/10068/1512/6097/3458/90865/3575/3123/3592/941/7099/910/3565/3107/117157/3105/151888/3566/3665/54210/1439/1520/8767/942/57823/27242/84868/3717/2209/3117/6891/917/29126/50943/214/924/3118/3824/3133/713/920/51311/2207/962/3902/8832/3106/80380/712/6556/114548/923/958/925/972/695/5788/5817/939/926/3659/3134/729230/3111/2214/1493/718/…	FCGR2B	IL17A	JAK3	CCL19	SLAMF6	IL10	CD3D	TNFRSF13B	ITK	CX3CR1	IL1R1	EBI3	BATF	IL18BP	CTSH	RORC	IFNG	IL33	IL7R	HLA-DRB1	IL12A	CD80	TLR4	CD1B	IL4	HLA-C	SH2D1B	HLA-A	BTLA	IL4R	IRF7	TREM1	CSF2RB	CTSS	RIPK2	CD86	SLAMF7	TNFRSF21	HAVCR2
GO:0001775	cell activation	378	-0.454102	-1.84529	1e-10	4.46e-08	3.85e-08	348	tags=38%, list=25%, signal=39%	80381/50856/3956/11005/933/970/1281/3958/10673/9308/2213/7046/3605/3718/27086/6363/114836/3559/684/3586/915/29760/23495/1960/3702/1524/10148/10538/3684/114609/6097/140685/6347/868/921/64115/3458/90865/3575/8744/3123/3592/941/3162/7057/864/7099/54106/3565/4035/117157/148022/3105/3600/348/3566/1435/8767/942/57823/27242/6366/84868/3717/3627/200081/120425/3117/3932/917/6404/5734/29126/50943/84433/519…	CD276	CLEC4A	LGALS1	SPINK5	CD22	CD70	COL3A1	LGALS3	TNFSF13B	CD83	FCGR2B	TGFBR1	IL17A	JAK3	FOXP1	CCL19	SLAMF6	IL2RA	BST2	IL10	CD3D	BLNK	TNFRSF13B	EGR3	ITK	CX3CR1	EBI3	BATF	ITGAM	TIRAP	RORC	ZBTB46	CCL2	CBLB	CD5	VSIR	IFNG	IL33	IL7R
GO:0050867	positive regulation of cell activation	183	-0.468197	-1.84529	3.08e-07	3.17e-05	2.74e-05	253	tags=36%, list=18%, signal=33%	6347/921/64115/3458/90865/3575/8744/3123/3592/941/7057/864/7099/54106/3565/148022/3105/3600/3566/8767/942/6366/84868/3717/3117/3932/29126/50943/84433/3601/3965/3118/3133/961/920/861/3689/6352/558/80380/8600/114548/923/958/199/972/695/5788/939/11148/4690/914/3134/729230/3111/2214/7412/11151/3113/916/3122/22914/3108/8740/3109	CCL2	CD5	VSIR	IFNG	IL33	IL7R	TNFSF9	HLA-DRB1	IL12A	CD80	THBS1	RUNX3	TLR4	TLR9	IL4	TICAM1	HLA-A	IL15	IL4R	RIPK2	CD86	CCL21	HAVCR2	JAK2	HLA-DQA1	LCK	CD274	FOXP3	CARD11	IL15RA	LGALS9	HLA-DQA2	HLA-E	CD47	CD4	RUNX1	ITGB2	CCL5	AXL
GO:0002228	natural killer cell mediated immunity	43	-0.561905	-1.84531	0.000389604	0.0109786	0.00947138	227	tags=42%, list=16%, signal=36%	3592/117157/3105/57823/84868/3965/3824/3133/3902/3106/3002/5817/914/3134/10225/2214/11151/22914	IL12A	SH2D1B	HLA-A	SLAMF7	HAVCR2	LGALS9	KLRD1	HLA-E	LAG3	HLA-B	GZMB	PVR	CD2	HLA-F	CD96	FCGR3A	CORO1A	KLRK1
GO:0051251	positive regulation of lymphocyte activation	166	-0.474015	-1.84634	7.6e-07	7.26e-05	6.27e-05	261	tags=37%, list=19%, signal=34%	114609/6347/921/64115/3458/3575/8744/3123/3592/941/864/7099/54106/3565/148022/3105/3600/3566/8767/942/6366/84868/3717/3117/3932/29126/50943/84433/3601/3965/3118/3133/961/920/861/6352/558/80380/8600/114548/923/958/199/972/695/5788/939/11148/4690/3134/729230/3111/2214/7412/11151/3113/916/3122/22914/3108/8740/3109	TIRAP	CCL2	CD5	VSIR	IFNG	IL7R	TNFSF9	HLA-DRB1	IL12A	CD80	RUNX3	TLR4	TLR9	IL4	TICAM1	HLA-A	IL15	IL4R	RIPK2	CD86	CCL21	HAVCR2	JAK2	HLA-DQA1	LCK	CD274	FOXP3	CARD11	IL15RA	LGALS9	HLA-DQA2	HLA-E	CD47	CD4	RUNX1	CCL5	AXL	PDCD1LG2	TNFSF11
GO:0050865	regulation of cell activation	256	-0.46216	-1.84852	1.05e-08	1.87e-06	1.62e-06	348	tags=41%, list=25%, signal=37%	80381/3956/11005/933/970/3958/10673/9308/2213/3718/6363/3559/3586/23495/1960/10148/10538/3684/114609/140685/6347/868/921/64115/3458/90865/3575/8744/3123/3592/941/3162/7057/864/7099/54106/3565/148022/3105/3600/348/3566/8767/942/27242/6366/84868/3717/3117/3932/29126/50943/84433/7940/3601/3965/3118/3824/3133/961/920/861/3689/2207/945/3902/6352/8832/558/80380/8600/114548/923/3398/958/199/4332/972/695…	CD276	LGALS1	SPINK5	CD22	CD70	LGALS3	TNFSF13B	CD83	FCGR2B	JAK3	CCL19	IL2RA	IL10	TNFRSF13B	EGR3	EBI3	BATF	ITGAM	TIRAP	ZBTB46	CCL2	CBLB	CD5	VSIR	IFNG	IL33	IL7R	TNFSF9	HLA-DRB1	IL12A	CD80	HMOX1	THBS1	RUNX3	TLR4	TLR9	IL4	TICAM1	HLA-A
GO:0051249	regulation of lymphocyte activation	226	-0.46616	-1.85169	4.85e-08	7.22e-06	6.23e-06	348	tags=42%, list=25%, signal=37%	80381/3956/11005/933/970/3958/10673/9308/2213/3718/6363/3559/3586/23495/1960/10148/10538/114609/6347/868/921/64115/3458/3575/8744/3123/3592/941/864/7099/54106/3565/148022/3105/3600/3566/8767/942/27242/6366/84868/3717/3117/3932/29126/50943/84433/7940/3601/3965/3118/3824/3133/961/920/861/3902/6352/558/80380/8600/114548/923/3398/958/199/4332/972/695/5788/22806/939/11148/3620/4690/201633/3659/914/313…	CD276	LGALS1	SPINK5	CD22	CD70	LGALS3	TNFSF13B	CD83	FCGR2B	JAK3	CCL19	IL2RA	IL10	TNFRSF13B	EGR3	EBI3	BATF	TIRAP	CCL2	CBLB	CD5	VSIR	IFNG	IL7R	TNFSF9	HLA-DRB1	IL12A	CD80	RUNX3	TLR4	TLR9	IL4	TICAM1	HLA-A	IL15	IL4R	RIPK2	CD86	TNFRSF21
GO:0002696	positive regulation of leukocyte activation	182	-0.471321	-1.85406	2.92e-07	3.13e-05	2.7e-05	253	tags=36%, list=18%, signal=34%	114609/6347/921/64115/3458/90865/3575/8744/3123/3592/941/7057/864/7099/54106/3565/148022/3105/3600/3566/8767/942/6366/84868/3717/3117/3932/29126/50943/84433/3601/3965/3118/3133/961/920/861/3689/6352/558/80380/8600/114548/923/958/199/972/695/5788/939/11148/4690/914/3134/729230/3111/2214/7412/11151/3113/916/3122/22914/3108/8740/3109	TIRAP	CCL2	CD5	VSIR	IFNG	IL33	IL7R	TNFSF9	HLA-DRB1	IL12A	CD80	THBS1	RUNX3	TLR4	TLR9	IL4	TICAM1	HLA-A	IL15	IL4R	RIPK2	CD86	CCL21	HAVCR2	JAK2	HLA-DQA1	LCK	CD274	FOXP3	CARD11	IL15RA	LGALS9	HLA-DQA2	HLA-E	CD47	CD4	RUNX1	ITGB2	CCL5
GO:0016064	immunoglobulin mediated immune response	72	-0.524031	-1.85916	6.34e-05	0.00273744	0.00236162	208	tags=36%, list=15%, signal=32%	3565/3566/3665/1439/2209/3117/50943/3118/3133/713/51311/2207/712/958/972/695/5788/939/3111/2214/718/3113/3122/3108/50615/3109	IL4	IL4R	IRF7	CSF2RB	FCGR1A	HLA-DQA1	FOXP3	HLA-DQA2	HLA-E	C1QB	TLR8	FCER1G	C1QA	CD40	CD74	BTK	PTPRC	CD27	HLA-DOA	FCGR3A	C3	HLA-DPA1	HLA-DRA	HLA-DMA	IL21R	HLA-DMB
GO:0002399	MHC class II protein complex assembly	12	-0.750597	-1.85949	0.00128925	0.0245833	0.0212082	232	tags=67%, list=17%, signal=56%	3123/3117/3118/3111/3113/3122/3108/3109	HLA-DRB1	HLA-DQA1	HLA-DQA2	HLA-DOA	HLA-DPA1	HLA-DRA	HLA-DMA	HLA-DMB
GO:0002503	peptide antigen assembly with MHC class II protein complex	12	-0.750597	-1.85949	0.00128925	0.0245833	0.0212082	232	tags=67%, list=17%, signal=56%	3123/3117/3118/3111/3113/3122/3108/3109	HLA-DRB1	HLA-DQA1	HLA-DQA2	HLA-DOA	HLA-DPA1	HLA-DRA	HLA-DMA	HLA-DMB
GO:0002474	antigen processing and presentation of peptide antigen via MHC class I	14	-0.726279	-1.86183	0.000505716	0.0131664	0.0113588	203	tags=64%, list=15%, signal=55%	3107/3105/2209/6891/6892/3133/2207/3106/3134	HLA-C	HLA-A	FCGR1A	TAP2	TAPBP	HLA-E	FCER1G	HLA-B	HLA-F
GO:0002483	antigen processing and presentation of endogenous peptide antigen	11	-0.767842	-1.86292	0.00086166	0.0184533	0.0159199	232	tags=82%, list=17%, signal=69%	3123/3107/3105/6891/6892/3133/3106/3134/3122	HLA-DRB1	HLA-C	HLA-A	TAP2	TAPBP	HLA-E	HLA-B	HLA-F	HLA-DRA
GO:0019883	antigen processing and presentation of endogenous antigen	18	-0.68083	-1.86377	0.00066036	0.0151093	0.0130349	232	tags=61%, list=17%, signal=51%	3123/910/3107/3105/6891/6892/3133/3106/972/3134/3122	HLA-DRB1	CD1B	HLA-C	HLA-A	TAP2	TAPBP	HLA-E	HLA-B	CD74	HLA-F	HLA-DRA
GO:0002694	regulation of leukocyte activation	250	-0.467587	-1.86684	4.97e-09	1.02e-06	8.83e-07	348	tags=41%, list=25%, signal=37%	80381/3956/11005/933/970/3958/10673/9308/2213/3718/6363/3559/3586/23495/1960/10148/10538/3684/114609/140685/6347/868/921/64115/3458/90865/3575/8744/3123/3592/941/3162/7057/864/7099/54106/3565/148022/3105/3600/3566/8767/942/27242/6366/84868/3717/3117/3932/29126/50943/84433/7940/3601/3965/3118/3824/3133/961/920/861/3689/945/3902/6352/8832/558/80380/8600/114548/923/3398/958/199/4332/972/695/5788/228…	CD276	LGALS1	SPINK5	CD22	CD70	LGALS3	TNFSF13B	CD83	FCGR2B	JAK3	CCL19	IL2RA	IL10	TNFRSF13B	EGR3	EBI3	BATF	ITGAM	TIRAP	ZBTB46	CCL2	CBLB	CD5	VSIR	IFNG	IL33	IL7R	TNFSF9	HLA-DRB1	IL12A	CD80	HMOX1	THBS1	RUNX3	TLR4	TLR9	IL4	TICAM1	HLA-A
GO:0046649	lymphocyte activation	317	-0.461738	-1.86927	1e-10	4.46e-08	3.85e-08	348	tags=39%, list=25%, signal=38%	80381/50856/3956/11005/933/970/3958/10673/9308/2213/3718/27086/6363/114836/3559/684/3586/915/29760/23495/1960/3702/10148/10538/114609/6097/6347/868/921/64115/3458/3575/8744/3123/3592/941/864/7099/54106/3565/148022/3105/3600/3566/8767/942/57823/27242/6366/84868/3717/200081/120425/3117/3932/917/5734/29126/50943/84433/7940/3601/3965/924/3118/3824/3133/961/920/3936/861/2207/962/3902/6352/8832/3560/55…	CD276	CLEC4A	LGALS1	SPINK5	CD22	CD70	LGALS3	TNFSF13B	CD83	FCGR2B	JAK3	FOXP1	CCL19	SLAMF6	IL2RA	BST2	IL10	CD3D	BLNK	TNFRSF13B	EGR3	ITK	EBI3	BATF	TIRAP	RORC	CCL2	CBLB	CD5	VSIR	IFNG	IL7R	TNFSF9	HLA-DRB1	IL12A	CD80	RUNX3	TLR4	TLR9
GO:0002495	antigen processing and presentation of peptide antigen via MHC class II	20	-0.66369	-1.87971	0.000745219	0.0164872	0.0142237	232	tags=55%, list=17%, signal=46%	3123/1520/3117/3118/2207/972/3111/3113/3122/3108/3109	HLA-DRB1	CTSS	HLA-DQA1	HLA-DQA2	FCER1G	CD74	HLA-DOA	HLA-DPA1	HLA-DRA	HLA-DMA	HLA-DMB
GO:0002695	negative regulation of leukocyte activation	84	-0.519573	-1.88591	1.69e-05	0.000906785	0.000782292	332	tags=48%, list=24%, signal=38%	3958/2213/3718/3559/3586/23495/140685/868/64115/3123/941/3162/864/3565/3566/942/27242/84868/29126/50943/7940/3965/861/3902/8832/558/80380/3398/4332/972/695/5788/3620/201633/3659/3134/729230/7805/282618/1493	LGALS3	FCGR2B	JAK3	IL2RA	IL10	TNFRSF13B	ZBTB46	CBLB	VSIR	HLA-DRB1	CD80	HMOX1	RUNX3	IL4	IL4R	CD86	TNFRSF21	HAVCR2	CD274	FOXP3	LST1	LGALS9	RUNX1	LAG3	CD84	AXL	PDCD1LG2	ID2	MNDA	CD74	BTK	PTPRC	IDO1	TIGIT	IRF1	HLA-F	CCR2	LAPTM5	IFNL1
GO:0050776	regulation of immune response	312	-0.469964	-1.90265	1e-10	4.46e-08	3.85e-08	339	tags=39%, list=25%, signal=38%	11005/933/1281/3958/10673/2213/3605/3718/27086/2357/6363/114836/11213/3586/915/29760/3702/3554/6737/10538/3684/4792/1512/114609/51284/29110/2633/868/64115/3458/90865/1540/3575/64135/3123/81793/25939/3592/941/345611/3162/7099/910/54106/3565/922/117157/148022/3105/7042/3600/151888/348/3566/3665/929/1520/8767/942/9261/7100/27242/6773/84868/3717/719/2209/6891/3932/917/9636/29126/50943/84433/3965/6892…	SPINK5	CD22	COL3A1	LGALS3	TNFSF13B	FCGR2B	IL17A	JAK3	FOXP1	FPR1	CCL19	SLAMF6	IRAK3	IL10	CD3D	BLNK	ITK	IL1R1	TRIM21	BATF	ITGAM	NFKBIA	CTSH	TIRAP	TLR7	TBK1	GBP1	CBLB	VSIR	IFNG	IL33	CYLD	IL7R	IFIH1	HLA-DRB1	TLR10	SAMHD1	IL12A	CD80
GO:0002504	antigen processing and presentation of peptide or polysaccharide antigen via MHC class II	21	-0.671551	-1.90671	0.000600029	0.014471	0.0124843	232	tags=57%, list=17%, signal=48%	3123/7057/1520/3117/3118/2207/972/3111/3113/3122/3108/3109	HLA-DRB1	THBS1	CTSS	HLA-DQA1	HLA-DQA2	FCER1G	CD74	HLA-DOA	HLA-DPA1	HLA-DRA	HLA-DMA	HLA-DMB
GO:0050778	positive regulation of immune response	215	-0.483753	-1.92098	4.84e-09	1.02e-06	8.83e-07	337	tags=42%, list=24%, signal=37%	933/3958/10673/2213/3605/27086/2357/6363/114836/3586/915/29760/3702/3554/3684/114609/29110/2633/868/3458/90865/3123/3592/941/345611/7099/910/54106/3565/922/117157/3105/7042/3600/3566/3665/8767/942/27242/84868/3717/719/2209/6891/3932/917/29126/50943/84433/3965/1240/3824/3133/2/961/713/920/51311/3689/2207/3902/6352/3106/712/6556/114548/958/4332/925/972/695/5788/5817/282617/11148/3620/926/3134/72923…	CD22	LGALS3	TNFSF13B	FCGR2B	IL17A	FOXP1	FPR1	CCL19	SLAMF6	IL10	CD3D	BLNK	ITK	IL1R1	ITGAM	TIRAP	TBK1	GBP1	CBLB	IFNG	IL33	HLA-DRB1	IL12A	CD80	IRGM	TLR4	CD1B	TLR9	IL4	CD5L	SH2D1B	HLA-A	TGFB2	IL15	IL4R	IRF7	RIPK2	CD86	TNFRSF21
GO:0002396	MHC protein complex assembly	13	-0.757869	-1.92256	0.00018997	0.00620182	0.00535037	232	tags=69%, list=17%, signal=58%	3123/3117/6892/3118/3111/3113/3122/3108/3109	HLA-DRB1	HLA-DQA1	TAPBP	HLA-DQA2	HLA-DOA	HLA-DPA1	HLA-DRA	HLA-DMA	HLA-DMB
GO:0002501	peptide antigen assembly with MHC protein complex	13	-0.757869	-1.92256	0.00018997	0.00620182	0.00535037	232	tags=69%, list=17%, signal=58%	3123/3117/6892/3118/3111/3113/3122/3108/3109	HLA-DRB1	HLA-DQA1	TAPBP	HLA-DQA2	HLA-DOA	HLA-DPA1	HLA-DRA	HLA-DMA	HLA-DMB
GO:0030101	natural killer cell activation	43	-0.585808	-1.92381	8.24e-05	0.00334084	0.00288218	227	tags=47%, list=16%, signal=40%	3592/148022/3600/57823/84868/3717/3601/3824/3133/3560/558/3813/5788/914/3134/2214/11151/51744/22914/50615	IL12A	TICAM1	IL15	SLAMF7	HAVCR2	JAK2	IL15RA	KLRD1	HLA-E	IL2RB	AXL	KIR3DS1	PTPRC	CD2	HLA-F	FCGR3A	CORO1A	CD244	KLRK1	IL21R
GO:0019886	antigen processing and presentation of exogenous peptide antigen via MHC class II	18	-0.710599	-1.94526	0.000176168	0.00596964	0.00515007	232	tags=61%, list=17%, signal=51%	3123/1520/3117/3118/2207/972/3111/3113/3122/3108/3109	HLA-DRB1	CTSS	HLA-DQA1	HLA-DQA2	FCER1G	CD74	HLA-DOA	HLA-DPA1	HLA-DRA	HLA-DMA	HLA-DMB
GO:0019882	antigen processing and presentation	54	-0.58746	-1.99831	6.93e-06	0.00044158	0.000380956	232	tags=46%, list=17%, signal=40%	3123/7057/910/3107/3105/1520/6366/2209/3117/6891/968/6892/3118/3133/2207/3106/6556/925/972/3134/3111/3113/3122/3108/3109	HLA-DRB1	THBS1	CD1B	HLA-C	HLA-A	CTSS	CCL21	FCGR1A	HLA-DQA1	TAP2	CD68	TAPBP	HLA-DQA2	HLA-E	FCER1G	HLA-B	SLC11A1	CD8A	CD74	HLA-F	HLA-DOA	HLA-DPA1	HLA-DRA	HLA-DMA	HLA-DMB
GO:0002682	regulation of immune system process	471	-0.488781	-1.99836	1e-10	4.46e-08	3.85e-08	344	tags=39%, list=25%, signal=44%	3956/146433/6351/11005/933/970/4843/1281/3958/10673/9308/2213/3605/3718/27086/23604/2357/6363/114836/11213/3559/684/3586/915/29760/23495/7424/1960/3702/1524/3554/54997/6737/10148/10538/6886/3684/4792/1512/10850/114609/51284/29110/2633/140685/6347/868/921/64115/3458/1441/90865/1540/3575/8744/64135/3123/81793/25939/3592/941/345611/3162/7057/864/1230/7099/6387/910/54106/3565/922/117157/148022/3105/7…	LGALS1	IL34	CCL4	SPINK5	CD22	CD70	NOS2	COL3A1	LGALS3	TNFSF13B	CD83	FCGR2B	IL17A	JAK3	FOXP1	DAPK2	FPR1	CCL19	SLAMF6	IRAK3	IL2RA	BST2	IL10	CD3D	BLNK	TNFRSF13B	VEGFC	EGR3	ITK	CX3CR1	IL1R1	TESC	TRIM21	EBI3	BATF	TAL1	ITGAM	NFKBIA	CTSH
GO:0002684	positive regulation of immune system process	356	-0.50033	-2.03036	1e-10	4.46e-08	3.85e-08	344	tags=42%, list=25%, signal=43%	3956/146433/6351/933/970/4843/3958/10673/9308/2213/3605/3718/27086/23604/2357/6363/114836/11213/3559/3586/915/29760/7424/1960/3702/1524/3554/54997/10148/3684/10850/114609/51284/29110/2633/140685/6347/868/921/64115/3458/90865/3575/8744/3123/3592/941/345611/3162/7057/864/1230/7099/6387/910/54106/3565/922/117157/148022/3105/7042/3600/3566/3665/1435/8767/942/9261/27242/6366/84868/3717/3627/719/2209/3…	LGALS1	IL34	CCL4	CD22	CD70	NOS2	LGALS3	TNFSF13B	CD83	FCGR2B	IL17A	JAK3	FOXP1	DAPK2	FPR1	CCL19	SLAMF6	IRAK3	IL2RA	IL10	CD3D	BLNK	VEGFC	EGR3	ITK	CX3CR1	IL1R1	TESC	EBI3	ITGAM	CCL27	TIRAP	TLR7	TBK1	GBP1	ZBTB46	CCL2	CBLB	CD5
GO:0019884	antigen processing and presentation of exogenous antigen	32	-0.663869	-2.05718	1.75e-05	0.000919678	0.000793415	232	tags=53%, list=17%, signal=45%	3123/910/3105/1520/2209/3117/6891/3118/3133/2207/972/3134/3111/3113/3122/3108/3109	HLA-DRB1	CD1B	HLA-A	CTSS	FCGR1A	HLA-DQA1	TAP2	HLA-DQA2	HLA-E	FCER1G	CD74	HLA-F	HLA-DOA	HLA-DPA1	HLA-DRA	HLA-DMA	HLA-DMB
GO:0002478	antigen processing and presentation of exogenous peptide antigen	26	-0.70823	-2.11897	7.17e-06	0.00044614	0.000384889	232	tags=62%, list=17%, signal=52%	3123/3105/1520/2209/3117/6891/3118/3133/2207/972/3134/3111/3113/3122/3108/3109	HLA-DRB1	HLA-A	CTSS	FCGR1A	HLA-DQA1	TAP2	HLA-DQA2	HLA-E	FCER1G	CD74	HLA-F	HLA-DOA	HLA-DPA1	HLA-DRA	HLA-DMA	HLA-DMB
GO:0048002	antigen processing and presentation of peptide antigen	35	-0.682221	-2.14468	9.4e-07	8.08e-05	6.97e-05	232	tags=57%, list=17%, signal=49%	3123/3107/3105/1520/2209/3117/6891/6892/3118/3133/2207/3106/6556/972/3134/3111/3113/3122/3108/3109	HLA-DRB1	HLA-C	HLA-A	CTSS	FCGR1A	HLA-DQA1	TAP2	TAPBP	HLA-DQA2	HLA-E	FCER1G	HLA-B	SLC11A1	CD74	HLA-F	HLA-DOA	HLA-DPA1	HLA-DRA	HLA-DMA	HLA-DMB
[truncated: 144 more columns]
