# Supplementary material for: Integrative Molecular and Immune Profiling in Advanced Unresectable Melanoma: Tumor Microenvironment and Peripheral PD-1+ CD4+ Effector Memory T-Cells as Potential Markers of Response to Immune Checkpoint Inhibitor Therapy
Source: Cancers (Basel). 2025 Jun 17;17(12):2022. doi: 10.3390/cancers17122022 (PMC12190280; doi:10.3390/cancers17122022)
Supplement: Supplementary file 1 [file cancers-17-02022-s001.zip › Supplementary Table S8.xlsx]

## Sheet: README
Variable	Description
S8	Drug-gene interaction analysis
Term	The name of the drug-perturbation signature from DSigDB.
Overlap	The count of input differentially expressed genes (DEGs) that overlap with the signature gene set, expressed as "k/N" where k is the number of overlapping genes and N is the total size of the signature.
P-value	The probability of observing at least k overlapping genes by chance.
Adjusted P-value	The P-value corrected for multiple hypothesis testing using the Benjamini-Hochberg method, controlling the false discovery rate.
Odds Ratio	The ratio of the odds of a gene being in the signature given its presence among the DEGs versus its presence in the background; values > 1 indicate enrichment.
Combined Score	A composite metric combining the P-value and the Z-score of the deviation from expected overlap; higher scores reflect stronger and more confident enrichment.
Genes	A comma-separated list of the input DEGs that are found within the signature gene set.

## Sheet: S8
Term	Overlap	P-value	Adjusted P-value	Odds Ratio	Combined Score	Genes
simvastatin CTD 00007319	17/304	1.34233e-12	2.16115e-09	12.0935	330.595	IL22;CD40;CIITA;LIF;KRT13;ITGAL;ABCB11;PTGS2;AXL;TNFSF10;KLRF1;CD27;HLA-DRA;CTLA4;TNFRSF4;IDO1;CCR2
Tamibarotene CTD 00002527	19/559	3.28829e-10	2.64708e-07	7.24178	158.128	CD53;CD74;CIITA;NCF1;NKG7;IKZF1;CORO1A;AIF1;PIK3CG;VAV1;PSMB9;HLA-DMA;TYROBP;PTPRC;HLA-DMB;IRF1;TNFSF10;HLA-DRA;HLA-DPA1
AGN-PC-0JHFVD BOSS	11/191	1.12537e-08	6.03949e-06	11.807	216.099	CD53;CD2;CD40;PTPRC;CD8A;IL2RB;BTK;IL21R;CD27;CXCL13;LYZ
dexamethasone CTD 00005779	15/421	1.52078e-08	6.12113e-06	7.3443	132.208	CD53;CSF1R;NCF1;LIF;IL5RA;ABCB11;PTGS2;BMP6;HLA-DMB;ID2;IL2RB;TNFSF10;HLA-DRA;IRF8;CCL26
Isoguanine BOSS	10/192	1.38634e-07	4.464e-05	10.5116	165.993	CD53;CD40;PTPRC;CD8A;BTK;IL21R;CD27;CXCL13;LYZ;TNFSF13B
dichlorvos CTD 00004426	5/29	5.61229e-07	0.000129083	38.316	551.487	GZMK;GNLY;GZMA;PRF1;GZMB
ZIRAM CTD 00007014	5/29	5.61229e-07	0.000129083	38.316	551.487	GZMK;GNLY;GZMA;PRF1;GZMB
isotretinoin HL60 UP	8/136	1.044e-06	0.00018676	11.7613	161.982	NCF1;ID2;IRF1;IL10RA;SAMHD1;PIK3CG;CD244;CCR2
methylergometrine HL60 UP	8/136	1.044e-06	0.00018676	11.7613	161.982	TYROBP;BEX1;PTPRC;GNLY;AXL;ID2;IL10RA;ID3
ARSENIC CTD 00005442	18/853	1.35384e-06	0.000217969	4.32318	58.4172	GBP5;CD40;CXCL9;NCF1;PRF1;PTGS2;HLA-DMA;KLRK1;ID2;IRF1;IL2RB;TNFSF10;KLRF1;CD27;CTLA4;CD247;CCR2;HLA-DPA1
Vitinoin CTD 00007069	17/780	1.78158e-06	0.000259435	4.43846	58.7563	CSF1R;IL10RA;LAPTM5;KRT7;HLA-F;PTGS2;C3;CD2;PTPRC;IRF1;TNFSF10;HIST1H2BH;CD37;CD247;SLC27A2;TRIM22;HLA-DPA1
Decitabine CTD 00000750	27/1800	1.93368e-06	0.000259435	3.20753	42.1986	CSF1R;CD40;CIITA;CXCL9;PAGE5;SPI1;MAGEA12;SYCP1;PTGS2;IKZF3;PIK3CG;TNFSF10;TRIM22;MAGEA4;CCR2;LIF;CTAG2;LYZ;BMP6;AXL;ID2;IRF1;MAGEB2;ID3;IRF8;PTPN6;IDO1
aspirin CTD 00005447	14/561	3.40511e-06	0.000402659	4.99991	62.95	CD74;GZMA;NKG7;PPBP;PTGS2;VAV1;CD6;CD8A;GNLY;IRF1;IL2RB;TNFSF10;PTPRCAP;IDO1
alprostadil HL60 UP	12/409	3.50138e-06	0.000402659	5.83286	73.2744	HLA-DMA;BEX1;GNLY;AXL;IL10RA;LIF;LAPTM5;HLA-DRA;ID3;HIST1H2BH;PTGS2;BMP6
(-)-isoprenaline HL60 UP	8/182	9.14308e-06	0.000981358	8.63186	100.151	HLA-DMA;BEX1;AXL;IL10RA;HLA-DRA;ID3;BMP6;HLA-DPA1
co-dergocrine mesilate HL60 UP	7/132	1.00433e-05	0.00098901	10.4403	120.153	CSF1R;BEX1;AXL;IL10RA;TNFSF10;HLA-DRA;PTGS2
methotrexate CTD 00006299	14/619	1.0443e-05	0.00098901	4.50702	51.6936	CSF1R;GZMA;ITGAL;CORO1A;C3;CD2;TYROBP;PTPRC;CD8A;IL2RB;HLA-DRA;ID3;CD247;SLC27A2
dihydroergotamine HL60 UP	7/136	1.22093e-05	0.00109206	10.1145	114.429	TYROBP;BEX1;PTPRC;AXL;LAPTM5;HLA-DRA;PTGS2
Retinoic acid CTD 00006918	44/4258	1.43314e-05	0.00121439	2.37171	26.4518	CSF1R;CD40;CIITA;CXCL9;SPI1;BEX1;NCF1;FOXG1;IL5RA;IKZF1;ITGAL;PTGS2;CORO1A;AIF1;PIK3CG;TNFSF10;TRIM22;CCR2;CD53;IL10RA;HLA-B;LIF;KRT13;LAPTM5;KRT7;NKG7;GZMB;HLA-F;LYZ;BMP6;VAV1;PSMB9;TYROBP;PTPRC;CRISPLD1;ID2;IRF1;HLA-DRA;ID3;IRF8;HIST1H2BH;MNDA;CD247;SLC27A2
beta-D-allopyranose BOSS	6/97	1.85168e-05	0.00142994	12.1984	132.924	CD40;PTPRC;CD8A;BTK;IKZF1;TNFSF13B
Phorbol 12-myristate 13-acetate CTD 00006852	12/483	1.86514e-05	0.00142994	4.89777	53.3347	CD40;SPI1;TYROBP;NCF1;GNLY;IL2RB;TNFSF10;LIF;IL5RA;NKG7;PPBP;PTGS2
NICKEL SULFATE CTD 00001417	13/576	2.25907e-05	0.00164628	4.46202	47.7346	CD40;HLA-B;PTGS2;BMP6;HLA-DMA;CD8A;ID2;IRF1;TNFSF10;SLAMF8;TRIM22;IDO1;CCR2
Tetradioxin CTD 00006848	40/3768	2.35183e-05	0.00164628	2.37507	25.3128	IL22;C1QA;NCF1;NLRC5;CXCL13;CD3E;ITGAL;ABCB11;PTGS2;AIF1;PIK3CG;TNFSF13B;C3;HLA-DMA;TNFSF10;HLA-DOA;CCR2;GBP5;CCDC138;GZMA;HLA-B;LIF;KRT13;LAPTM5;KRT7;HLA-F;LYZ;BMP6;VAV1;PSMB9;CD8A;AXL;ID2;IRF1;KLRF1;ID3;HIST1H2BH;CD247;SLC27A2;IDO1
Arsenenous acid CTD 00000922	20/1283	3.08918e-05	0.00207232	3.17115	32.9324	CSF1R;CD74;CXCL9;NCF1;HLA-B;LIF;KRT13;LAPTM5;IL5RA;KRT7;IKZF1;CXCL13;PTGS2;BMP6;PSMB9;ID2;TNFSF10;KLRF1;ID3;TRIM22
DL-Mevalonic acid CTD 00006329	5/65	3.32057e-05	0.00210661	15.2986	157.771	TNFSF10;HLA-DRA;PTGS2;TNFRSF4;CCR2
Bortezomib CTD 00003736	16/878	3.40198e-05	0.00210661	3.64054	37.4559	TICAM2;KIR3DS1;GZMA;PRF1;GZMB;IKZF1;ITGAL;PTGS2;PIK3CG;KLRK1;HLA-DMB;TNFSF10;CD27;HLA-DRA;PTPN6;HLA-DOA
metronidazole PC3 UP	20/1316	4.42112e-05	0.0026363	3.08493	30.9311	CIITA;MAGEA12;KIR3DS1;NCF1;IKZF1;CXCL13;HLA-F;CTAG2;ABCB11;PTGS2;BMP6;CD2;GZMK;TNFSF10;BTK;HLA-DRA;IRF8;CD37;HLA-DOA;TNFRSF4
Ephedrone CTD 00002112	4/38	6.14846e-05	0.00353536	21.428	207.781	C1QA;GBP5;CD8B;CD8A
Panobinostat CTD 00004412	5/76	7.06967e-05	0.00392488	12.9212	123.49	C3;HLA-DMA;HLA-DMB;TNFSF10;HLA-DPA1
methyprylon BOSS	6/127	8.44582e-05	0.00441927	9.16011	85.915	CD2;PTPRC;CD8A;KRT7;CXCL13;LYZ
clonidine HL60 UP	5/79	8.50915e-05	0.00441927	12.3955	116.168	AXL;IL10RA;ID2;ID3;PTGS2
Prestwick-983 HL60 UP	7/189	0.000100013	0.00503193	7.14985	65.8516	BEX1;GNLY;AXL;IL10RA;HLA-DRA;ID3;BMP6
STYRENE CTD 00001125	4/44	0.000110164	0.00537465	18.2083	165.942	C3;TNFSF10;PPBP;PTGS2
3,4-DICHLOROANILINE CTD 00000754	6/135	0.00011833	0.00560326	8.58857	77.6581	C3;AXL;ID3;PTGS2;BMP6;TNFSF13B
suloctidil HL60 UP	6/141	0.000150186	0.00690856	8.20436	72.2282	AXL;IRF1;TNFSF10;SAMHD1;TRIM22;PSMB9
diuron CTD 00005864	6/143	0.000162194	0.00725366	8.08377	70.5448	C3;AXL;ID3;PTGS2;BMP6;TNFSF13B
Lenalidomide BOSS	4/49	0.000168247	0.00732101	16.181	140.615	CD8A;BTK;IKZF1;IKZF3
benzene CTD 00005481	12/615	0.000187494	0.00794381	3.79962	32.6074	CSF1R;PTPRC;HLA-DMB;IL10RA;IL2RB;IL21R;CTLA4;PPBP;CD247;PTPN7;CD3E;PTGS2
choline CTD 00005662	4/51	0.000196726	0.00812123	15.4909	132.195	GZMK;IL2RB;KLRF1;PTPRCAP
Alitretinoin CTD 00003402	7/212	0.000203431	0.0081881	6.34027	53.8934	CIITA;IRF1;IL10RA;TNFSF10;KRT7;PTGS2;CCR2
Pyrrolidine dithiocarbamate CTD 00001021	6/159	0.000288025	0.0113103	7.23255	58.9631	TYROBP;GNLY;IRF1;IL2RB;NKG7;PTGS2
chrysin HL60 DOWN	4/58	0.000324003	0.0124201	13.4781	108.293	NCF1;TNFSF10;CD244;CCR2
pergolide HL60 UP	8/312	0.000397517	0.0148838	4.90802	38.4311	TYROBP;BEX1;PTPRC;AXL;ID2;IL10RA;HLA-DRA;PTGS2
tretinoin HL60 UP	7/241	0.00044197	0.0161721	5.54632	42.8413	NCF1;IRF1;IL10RA;LIF;SAMHD1;PIK3CG;CCR2
1-chloro-2,4-dinitrobenzene CTD 00005848	7/242	0.000453043	0.0162089	5.52244	42.5202	CD40;ID2;IRF1;SLAMF8;PTGS2;BMP6;CCR2
MINOCYCLINE HYDROCHLORIDE BOSS	4/64	0.000472765	0.0165468	12.1266	92.8524	PTPRC;CD8A;LIF;IDO1
quinpirole HL60 UP	7/245	0.000487598	0.0167028	5.452	41.577	BEX1;AXL;IL10RA;HLA-DRA;ID3;HIST1H2BH;BMP6
corbadrine HL60 UP	4/66	0.000531642	0.0178322	11.7342	88.4708	CSF1R;AXL;IL10RA;TNFSF10
FITC BOSS	4/67	0.000562954	0.0182864	11.5474	86.4013	PTPRC;CD8A;LIF;LYZ
IMIQUIMOD BOSS	3/29	0.000576513	0.0182864	20.8332	155.385	CD40;CD8A;IDO1
bilirubin BOSS	6/182	0.000590617	0.0182864	6.28006	46.6881	CD53;CD2;CD8A;KRT7;ABCB11;IFNL3
maltotriose BOSS	6/182	0.000590617	0.0182864	6.28006	46.6881	CD53;CD40;PTPRC;CD8A;PRF1;LYZ
Imatinib mesylate BOSS	6/187	0.000680817	0.0205905	6.10502	44.5192	CSF1R;PTPRC;CD8A;BTK;IKZF1;IKZF3
methimazole CTD 00006291	3/31	0.000703401	0.0205905	19.3432	140.423	ID2;ID3;ABCB11
2,2',3,4,4',5'-HEXACHLOROBIPHENYL CTD 00001404	3/31	0.000703401	0.0205905	19.3432	140.423	ABCB11;PTGS2;CCR2
5-azacytidine CTD 00005455	8/352	0.000875564	0.0251725	4.32846	30.4751	CIITA;PTPRC;PRF1;TNFSF10;HLA-DRA;ID3;GZMB;LYZ
cyclophosphamide BOSS	6/198	0.000916719	0.0256753	5.75204	40.2339	CD2;PTPRC;CD8A;PRF1;LYZ;CCR2
chloropyramine PC3 UP	3/34	0.000924947	0.0256753	17.4686	122.032	LIF;KRT7;PTGS2
trichostatin A HL60 DOWN	10/543	0.00101996	0.0278329	3.52538	24.2828	SPI1;MNDA;PTPN6;IKZF1;PTPRCAP;PTPN7;ITGAL;VAV1;CD244;CCR2
bromocriptine HL60 UP	4/81	0.00115017	0.030651	9.4412	63.8966	BEX1;AXL;IL10RA;HLA-DRA
lycorine HL60 DOWN	13/862	0.00116131	0.030651	2.91512	19.701	NCF1;IKZF1;ITGAL;SAMHD1;VAV1;TNFSF10;IRF8;PTPN6;PTPRCAP;SLC27A2;TRIM22;CD244;CCR2
Apocarotenal CTD 00000185	4/82	0.00120394	0.0312636	9.31969	62.6484	CXCL9;TNFSF10;KRT7;IRF8
fenoterol HL60 UP	4/84	0.00131672	0.0336495	9.08578	60.2625	PTPRC;AXL;IL10RA;ID2
Barasertib LINCS	3/39	0.00138395	0.0343694	15.0386	98.9966	CSF1R;AXL;BTK
luteolin HL60 DOWN	7/293	0.00138758	0.0343694	4.52589	29.7812	NCF1;TNFSF10;IRF8;IKZF1;SLC27A2;CD244;CCR2
vorinostat HL60 DOWN	10/569	0.001447	0.0352981	3.3569	21.9483	SPI1;MNDA;PTPN6;IKZF1;PTPRCAP;PTPN7;ITGAL;VAV1;CD244;CCR2
etoposide HL60 UP	5/147	0.00148824	0.0357622	6.43747	41.9089	ID2;IL10RA;HIST1H2BH;PTGS2;TRIM22
zalcitabine PC3 UP	13/902	0.00174155	0.0412337	2.77811	17.6493	CD40;HHLA2;GZMB;IKZF1;CXCL13;LYZ;ITGAL;ABCB11;PTPRC;CD6;CD8A;GNLY;HLA-DOA
apigenin HL60 DOWN	8/396	0.00184841	0.0431295	3.82896	24.0973	NCF1;TNFSF10;IRF8;MNDA;IKZF1;SLC27A2;CD244;CCR2
zardaverine HL60 UP	4/93	0.00191657	0.0439112	8.16328	51.0794	AXL;IL10RA;ID3;BMP6
paclitaxel CTD 00007144	9/493	0.00193646	0.0439112	3.46923	21.6719	AXL;TNFSF10;KRT13;KRT7;PTPN7;ITGAL;ABCB11;PTGS2;TNFSF13B
sulfaguanidine PC3 UP	12/809	0.00207277	0.0463494	2.84582	17.584	CD74;SPI1;PTPRC;CD6;CD8A;MNDA;IKZF1;CXCL13;HLA-DOA;LYZ;ITGAL;ABCB11
1-NITROPYRENE CTD 00001569	6/234	0.00214669	0.0468332	4.83497	29.7052	CD8B;IRF1;CXCL13;CCL15;PSMB9;CCL26
tetracycline BOSS	4/96	0.00215258	0.0468332	7.89589	48.4894	IRF1;PRF1;LIF;PTPN7
Tesmilifene CTD 00001953	2/13	0.00236959	0.0508671	32.5569	196.808	CD40;PTPRC
TITANIUM BOSS	4/100	0.00249748	0.0522201	7.56537	45.3352	CD2;CD6;LYZ;BMP6
ACMC-20mvek CTD 00002629	4/100	0.00249748	0.0522201	7.56537	45.3352	CD40;TNFSF10;ITGAL;ABCB11
diphenylpyraline BOSS	5/168	0.00266605	0.0543334	5.60214	33.2047	CD53;CD40;CD8A;LYZ;CCR2
arachidonic acid CTD 00007139	5/168	0.00266605	0.0543334	5.60214	33.2047	CD40;NCF1;ID3;ABCB11;PTGS2
cimetidine PC3 UP	8/422	0.00273759	0.0547467	3.58371	21.1463	KIR3DS1;CD6;SIT1;IL5RA;IRF8;MADCAM1;PTPN6;CTAG2
Pazopanib CTD 00004656	2/14	0.00275434	0.0547467	29.8423	175.908	CSF1R;ABCB11
beta-carotene CTD 00007253	4/104	0.0028786	0.0565189	7.26128	42.4818	CXCL9;TNFSF10;KRT7;IRF8
cyclopenthiazide PC3 UP	7/335	0.00294942	0.0572117	3.9379	22.9428	SPI1;CD6;MNDA;IKZF1;LYZ;ITGAL;ABCB11
curcumin CTD 00000663	9/528	0.00306476	0.0587412	3.22944	18.6913	CSF1R;CD40;ID2;TNFSF10;ID3;PTPN6;PTPN7;PTGS2;IDO1
POVPC CTD 00003737	2/15	0.00316639	0.0599751	27.5454	158.528	PTGS2;CCR2
HKI-272 Kinome Scan	3/54	0.0035326	0.0644968	10.6075	59.8869	CSF1R;AXL;BTK
acacetin HL60 DOWN	3/54	0.0035326	0.0644968	10.6075	59.8869	NCF1;CD244;CCR2
2,4-Dinitrofluorobenzene CTD 00005849	3/54	0.0035326	0.0644968	10.6075	59.8869	TICAM2;PTGS2;CCR2
clopamide HL60 UP	5/180	0.00358361	0.0644968	5.21481	29.3666	KIR3DS1;SIT1;HLA-DOA;CTAG2;HLA-DPA1
3-amino-1,2,4-triazole CTD 00005383	2/16	0.00360541	0.0644968	25.5766	143.876	ID2;ID3
fluoride CTD 00005982	3/55	0.00372119	0.0657421	10.403	58.1912	CD40;TNFSF10;CCR2
ionomycin CTD 00007090	4/112	0.00375669	0.0657421	6.72069	37.5298	TYROBP;GNLY;IL2RB;NKG7
chenodeoxycholic acid CTD 00005623	3/56	0.0039158	0.0677897	10.2062	56.5701	ABCB11;PTGS2;CORO1A
AFLATOXIN G1 CTD 00001317	2/17	0.00407111	0.0690752	23.8703	131.378	HLA-B;PSMB9
cephaeline HL60 UP	11/767	0.00410253	0.0690752	2.72903	14.9992	AXL;ID2;IRF1;IL10RA;TNFSF10;LIF;ID3;HIST1H2BH;PTGS2;CD244;CCR2
methane BOSS	5/186	0.00411877	0.0690752	5.04041	27.683	HLA-DMA;PTPRC;CD8A;IRF1;LYZ
GW9662 CTD 00004071	3/58	0.00432338	0.071027	9.83405	53.5338	NCF1;PTGS2;CCR2
TACROLIMUS MONOHYDRATE CTD 00007118	3/58	0.00432338	0.071027	9.83405	53.5338	CD2;ABCB11;PTGS2
actinomycin D CTD 00005748	5/190	0.00450585	0.073277	4.93043	26.6361	NCF1;AXL;IRF1;TNFSF10;PTGS2
paroxetine CTD 00007180	2/18	0.00456316	0.0734669	22.3773	120.608	PPBP;PTGS2
tetryzoline HL60 UP	4/119	0.00466077	0.0742954	6.30937	33.8723	AXL;ID2;IL10RA;HLA-DRA
luteolin CTD 00007430	4/120	0.00480083	0.0757778	6.25467	33.3935	CD74;CD40;TNFSF10;PTGS2
Aizen uranine BOSS	5/194	0.0049182	0.0763283	4.8251	25.6445	PTPRC;CD8A;IRF1;LIF;LYZ
ciclopirox HL60 DOWN	3/61	0.00498143	0.0763283	9.32398	49.4361	IRF8;CD244;CCR2
DEOXYCHOLIC ACID CTD 00005765	3/61	0.00498143	0.0763283	9.32398	49.4361	ABCB11;PTGS2;SLC27A2
valproic acid HL60 DOWN	5/195	0.00502534	0.0763283	4.79946	25.4048	SPI1;MNDA;PTPN6;PTPN7;CCR2
cannabidiol CTD 00005567	2/19	0.00508126	0.0764564	21.0599	111.242	PTGS2;IDO1
verteporfin HL60 DOWN	6/283	0.00544351	0.0790666	3.96977	20.6957	C3;PTPRC;TNFSF10;ITGAL;SLC27A2;CCR2
valsartan CTD 00002971	3/63	0.00545185	0.0790666	9.01227	46.9702	ID2;LIF;PTGS2
anisomycin HL60 DOWN	13/1034	0.00558101	0.0790666	2.40214	12.4632	NCF1;IKZF1;SAMHD1;CORO1A;PSMB9;TNFSF10;BTK;PTPN6;PTPRCAP;SLC27A2;TRIM22;CD244;CCR2
Kinome 511 Roche	2/20	0.00562511	0.0790666	19.8889	103.035	CSF1R;AXL
Rosuvastatin CTD 00003899	2/20	0.00562511	0.0790666	19.8889	103.035	GZMK;ABCB11
Sunitinib TTD 00011140	2/20	0.00562511	0.0790666	19.8889	103.035	CSF1R;AXL
JWE-035 LINCS	3/64	0.00569672	0.0790666	8.86408	45.8084	CSF1R;AXL;PIK3CG
mycophenolate mofetil BOSS	3/64	0.00569672	0.0790666	8.86408	45.8084	CD8A;IL2RB;ITGAL
ionomycin BOSS	3/64	0.00569672	0.0790666	8.86408	45.8084	CD40;CD8A;PRF1
SODIUM SULFATE BOSS	3/65	0.0059481	0.0818499	8.72067	44.6907	PTPRC;CD8A;LYZ
etodolac CTD 00007163	2/21	0.0061944	0.0838066	18.8412	95.7905	ITGAL;PTGS2
propylthiouracil CTD 00006638	2/21	0.0061944	0.0838066	18.8412	95.7905	ID2;ID3
cicloheximide HL60 UP	8/485	0.00628269	0.0842927	3.10033	15.7185	PTPRC;ID2;IL10RA;TNFSF10;ID3;HIST1H2BH;TRIM22;CD244
Oxazolone CTD 00006449	4/130	0.00635974	0.0846213	5.75535	29.1092	TICAM2;HLA-B;SLAMF8;CCR2
histamine CTD 00006100	3/68	0.0067417	0.0881454	8.31692	41.58	CD40;PTPRC;PTGS2
lasalocid HL60 DOWN	2/22	0.00678884	0.0881454	17.8982	89.3563	NCF1;CCR2
glyburide CTD 00006024	2/22	0.00678884	0.0881454	17.8982	89.3563	LYZ;ABCB11
securinine HL60 DOWN	3/69	0.00701953	0.0904116	8.1905	40.6171	NCF1;IRF8;SLC27A2
mephentermine HL60 UP	3/70	0.00730408	0.092458	8.06784	39.6883	NCF1;IL10RA;PTGS2
Octreotide CTD 00007059	2/23	0.00740812	0.092458	17.045	83.609	ABCB11;BMP6
4,5,6,7-tetrabromobenzotriazole CTD 00003398	2/23	0.00740812	0.092458	17.045	83.609	TNFSF10;IKZF1
Chonsurid CTD 00005665	2/23	0.00740812	0.092458	17.045	83.609	C3;PTGS2
profenamine PC3 UP	3/72	0.00789346	0.096027	7.8332	37.9262	LIF;KRT7;PTGS2
isotretinoin PC3 UP	2/24	0.00805196	0.096027	16.2695	78.4487	C3;HLA-DPA1
quercetin HL60 DOWN	2/24	0.00805196	0.096027	16.2695	78.4487	NCF1;CCR2
MLS003115428 CTD 00005749	2/24	0.00805196	0.096027	16.2695	78.4487	C3;ABCB11
pantothenic acid CTD 00006468	2/24	0.00805196	0.096027	16.2695	78.4487	ID3;PTPRCAP
S-1,2-Dichlorovinyl-N-acetylcysteine CTD 00002159	2/24	0.00805196	0.096027	16.2695	78.4487	C3;TRIM22
camptothecin MCF7 UP	5/222	0.00858425	0.101622	4.19654	19.9664	ID2;IRF1;LIF;KRT7;ID3
(+)-isoprenaline HL60 UP	2/25	0.00872005	0.101734	15.5613	73.7937	AXL;HLA-DRA
Pomalidomide CTD 00004109	2/25	0.00872005	0.101734	15.5613	73.7937	SPI1;ID2
amiodarone CTD 00005381	9/625	0.00900313	0.104281	2.70728	12.7518	ID2;IRF1;IL10RA;TNFSF10;LIF;CTLA4;LYZ;ABCB11;PTGS2
XMD-12 LINCS	2/26	0.00941212	0.105969	14.9122	69.5765	CSF1R;PIK3CG
ILORASERTIB Roche	2/26	0.00941212	0.105969	14.9122	69.5765	CSF1R;AXL
KIN001-123/WZ-1-84 LINCS	2/26	0.00941212	0.105969	14.9122	69.5765	CSF1R;BTK
carbachol CTD 00005572	2/26	0.00941212	0.105969	14.9122	69.5765	CD40;LYZ
Bosutinib LINCS	3/78	0.00982643	0.109865	7.20436	33.3035	CSF1R;AXL;BTK
bisindolylmaleimide IX CTD 00002617	2/27	0.0101279	0.110135	14.315	65.7409	TNFSF10;PTGS2
dacarbazine CTD 00005747	2/27	0.0101279	0.110135	14.315	65.7409	IRF1;TNFSF10
alpha-D-Mannose TTD 00001913	2/27	0.0101279	0.110135	14.315	65.7409	CD2;CTLA4
Cianidanol CTD 00005600	11/870	0.0102095	0.110135	2.38887	10.9516	C3;NCF1;CCDC138;IL2RB;HIST1H2BH;PTPN7;HLA-DOA;ITGAL;ABCB11;PTGS2;CD244
Retinoic acid BOSS	5/232	0.0102586	0.110135	4.00963	18.3626	CD53;CD8A;IRF1;LIF;ITGAE
cycloheximide CTD 00005731	6/324	0.010261	0.110135	3.45071	15.8022	CD8A;TNFSF10;KRT13;CD3E;PTGS2;PIK3CG
Bathocuproine disulfonate CTD 00001350	3/80	0.0105265	0.110733	7.01653	31.9523	TYROBP;GNLY;IL2RB
hesperadin TTD 00008420	3/80	0.0105265	0.110733	7.01653	31.9523	CSF1R;AXL;BTK
Demecolcine CTD 00005762	11/876	0.0107109	0.110733	2.37155	10.7585	CD40;CXCL9;ID2;IRF1;IL10RA;TNFSF10;LIF;KRT7;LAIR2;TRIM22;TNFSF13B
testosterone enanthate CTD 00000155	8/533	0.0107702	0.110733	2.8099	12.7316	CD53;C1QA;SYCP1;PRF1;TNFSF10;LAPTM5;IDO1;HLA-DPA1
KIN001-127 LINCS	2/28	0.010867	0.110733	13.7637	62.2397	AXL;BTK
cerivastatin CTD 00003073	2/28	0.010867	0.110733	13.7637	62.2397	ABCB11;ITGAL
15442-64-5 CTD 00000915	2/28	0.010867	0.110733	13.7637	62.2397	NCF1;PTGS2
58-64-0 CTD 00005321	2/28	0.010867	0.110733	13.7637	62.2397	AXL;PPBP
dihydroergocristine HL60 UP	3/82	0.0112549	0.113964	6.8382	30.6827	BEX1;AXL;HLA-DRA
troglitazone CTD 00002415	9/651	0.0115433	0.115575	2.59413	11.5741	NCF1;ID2;IRF1;TNFSF10;LIF;ID3;HIST1H2BH;ABCB11;PTGS2
parathion BOSS	2/29	0.0116293	0.115575	13.2533	59.033	CD53;SAMHD1
ICN 1229 CTD 00006697	2/29	0.0116293	0.115575	13.2533	59.033	TNFSF10;IFNL3
lamivudine BOSS	2/30	0.0124144	0.12262	12.7793	56.087	CD53;CD8A
Edetate sodium BOSS	3/86	0.0127971	0.12563	6.50734	28.3625	CD2;PTPRC;LYZ
vigabatrin HL60 UP	2/31	0.013222	0.127485	12.338	53.3726	AXL;TNFSF10
fenvalerate CTD 00000912	2/31	0.013222	0.127485	12.338	53.3726	C3;ID2
eugenol CTD 00005949	4/161	0.0132236	0.127485	4.6117	19.9491	HLA-B;PTGS2;BMP6;CCR2
mebendazole HL60 UP	6/346	0.0138282	0.13252	3.2238	13.8013	PTPRC;GNLY;AXL;ID2;IL10RA;PTGS2
Neratinib LINCS	2/32	0.014052	0.13308	11.9261	50.8648	AXL;BTK
NAPROXEN CTD 00006380	2/32	0.014052	0.13308	11.9261	50.8648	ABCB11;PTGS2
chrysin CTD 00001976	3/90	0.0144544	0.136091	6.2069	26.2971	TNFSF10;HLA-DRA;PTGS2
scopolamine PC3 UP	7/454	0.0146218	0.136867	2.87198	12.1348	CD40;PTPRC;CD6;CD8A;IKZF1;LYZ;ITGAL
SB 202190 CTD 00003161	3/91	0.0148868	0.137116	6.13605	25.8161	PTGS2;CCR2;CCL26
fentanyl BOSS	2/33	0.0149039	0.137116	11.5408	48.5423	CD6;CD8A
Methyl 4-methoxycinnamate CTD 00002989	2/33	0.0149039	0.137116	11.5408	48.5423	IL21R;PTGS2
KIN001-111/A770041 LINCS	3/93	0.0157735	0.144184	5.99909	24.8928	CSF1R;AXL;BTK
staurosporine CTD 00007273	4/170	0.0158513	0.144184	4.35968	18.0687	AXL;TNFSF10;ABCB11;PTGS2
ascorbic acid CTD 00005445	5/261	0.0163523	0.14749	3.55017	14.6032	CD40;CXCL9;TNFSF10;IKZF1;PTGS2
Ki-20227 Kinome Scan	2/35	0.0166728	0.14749	10.8403	44.3799	CSF1R;AXL
dipivefrine HL60 UP	2/35	0.0166728	0.14749	10.8403	44.3799	BEX1;AXL
tyrphostin AG-825 MCF7 UP	2/35	0.0166728	0.14749	10.8403	44.3799	ID2;KRT13
Go 6976 CTD 00002962	2/35	0.0166728	0.14749	10.8403	44.3799	NCF1;PTGS2
picrotoxinin PC3 UP	5/266	0.0176024	0.153469	3.48127	14.0633	CD6;MNDA;IKZF1;CTAG2;LYZ
15-delta prostaglandin J2 HL60 DOWN	3/97	0.0176346	0.153469	5.74265	23.1882	IRF8;IKZF1;CCR2
lovastatin CTD 00006225	3/97	0.0176346	0.153469	5.74265	23.1882	TNFSF10;ABCB11;PTGS2
dimethyl sulfoxide BOSS	4/177	0.0181071	0.156568	4.18179	16.775	CD53;HLA-DMA;PTPRC;LYZ
0175029-0000 MCF7 UP	6/368	0.0181852	0.156568	3.02447	12.1195	HLA-B;LIF;KRT13;KRT7;ID3;HIST1H2BH
Dasatinib RBC	2/37	0.0185264	0.156863	10.2198	40.7623	CSF1R;BTK
STOCK1N-35696 PC3 UP	2/37	0.0185264	0.156863	10.2198	40.7623	ID3;PTGS2
Tenofovir BOSS	2/37	0.0185264	0.156863	10.2198	40.7623	CD53;CD8A
Calcimycin CTD 00005287	3/99	0.0186092	0.156863	5.62244	22.4004	CD40;TNFSF10;PTGS2
PhIP CTD 00002156	4/179	0.0187864	0.157532	4.13358	16.4294	NKG7;CD27;PDCD1;PTGS2
JNJ-28312141 Kinome Scan	3/100	0.0191075	0.15762	5.5642	22.0213	CSF1R;AXL;BTK
Hydroxyzine dihydrochloride BOSS	3/100	0.0191075	0.15762	5.5642	22.0213	CD53;CD8A;LYZ
clenbuterol HL60 UP	2/38	0.0194844	0.15762	9.93544	39.1271	AXL;PTGS2
ketoconazole HL60 DOWN	2/38	0.0194844	0.15762	9.93544	39.1271	NCF1;PTGS2
prenylamine HL60 UP	2/38	0.0194844	0.15762	9.93544	39.1271	TNFSF10;TRIM22
2-Naphthoxyacetic acid BOSS	2/38	0.0194844	0.15762	9.93544	39.1271	TNFSF10;PTPN7
3'-Azido-3'-deoxythymidine CTD 00007047	6/374	0.0195203	0.15762	2.97425	11.7075	TNFSF10;KRT7;MNDA;SLC27A2;TRIM22;TNFSF13B
Fonofos CTD 00005884	9/712	0.0195802	0.15762	2.36153	9.28845	CD53;HLA-DMA;CRISPLD1;CD8A;SYCP1;LAPTM5;IRF8;LAIR2;PTPN6
digitoxigenin PC3 UP	7/483	0.0198257	0.15839	2.69298	10.5586	PTPRC;CD6;ID2;ID3;IKZF1;LYZ;ITGAL
azacyclonol HL60 UP	5/275	0.0200095	0.15839	3.36368	13.1572	KIR3DS1;SIT1;IL2RB;CTAG2;LYZ
TERBUFOS CTD 00000658	9/715	0.0200594	0.15839	2.35112	9.19068	CD53;HLA-DMA;CRISPLD1;CD8A;SYCP1;LAPTM5;IRF8;LAIR2;PTPN6
Velcade(Bortezomib) BOSS	4/183	0.0201921	0.15839	4.04039	15.7675	CD8A;TNFSF10;BTK;PSMB9
Axitinib FDA	2/39	0.0204628	0.15839	9.66642	37.5941	CSF1R;AXL
AG-013736 Kinome Scan	2/39	0.0204628	0.15839	9.66642	37.5941	CSF1R;AXL
pentoxifylline CTD 00006487	2/39	0.0204628	0.15839	9.66642	37.5941	PRF1;TNFSF10
Ammonium hexachloroplatinate(IV) CTD 00000945	2/39	0.0204628	0.15839	9.66642	37.5941	PTGS2;CCR2
doxorubicin MCF7 UP	2/40	0.0214614	0.162518	9.41157	36.1545	KRT13;KRT7
penicillin g BOSS	2/40	0.0214614	0.162518	9.41157	36.1545	CD8A;LYZ
Pregna-4,17(20)-diene-3,16-dione CTD 00001094	2/40	0.0214614	0.162518	9.41157	36.1545	ABCB11;PTGS2
linolenic acid CTD 00007213	2/40	0.0214614	0.162518	9.41157	36.1545	ABCB11;PTGS2
progesterone CTD 00006624	18/1915	0.0215008	0.162518	1.79685	6.89932	CD96;CXCL9;LIF;KRT7;NKG7;HLA-F;LYZ;ABCB11;PTGS2;BMP6;TNFSF13B;ID2;IL2RB;TNFSF10;HLA-DRA;ID3;HIST1H2BH;TNFRSF4
17-Hydroxyandrostan-3-one CTD 00006776	4/187	0.0216611	0.162568	3.95127	15.1422	CD40;ID2;ID3;PTGS2
Imatinib CTD 00003267	3/105	0.0217094	0.162568	5.29011	20.2612	CXCL9;ABCB11;PTGS2
emetine HL60 UP	10/849	0.0219822	0.163849	2.2042	8.41456	C3;CSF1R;ID2;IRF1;IL10RA;TNFSF10;HIST1H2BH;PTGS2;TRIM22;CD244
Sunitinib CTD 00004175	2/41	0.0224799	0.165111	9.16979	34.8006	CSF1R;AXL
CHEMBL35349 CTD 00001274	2/41	0.0224799	0.165111	9.16979	34.8006	SPI1;NCF1
(2E,4E,6E,8E)-3,7-DIMETHYL-9-(2,6,6-TRIMETHYL-3-OXO-1-CYCLOHEXENYL)NONA-2,4,6,8-TETRAENOIC ACID CTD 00000070	3/107	0.0228018	0.165111	5.18785	19.6148	IL10RA;KRT7;PTGS2
Medroxyprogesterone acetate CTD 00006623	6/389	0.0231479	0.165111	2.85557	10.7536	C1QA;NCF1;PPBP;ABCB11;PTGS2;AIF1
formaldehyde BOSS	4/191	0.023194	0.165111	3.86597	14.551	CD53;PTPRC;CD8A;KRT7
trimethoprim BOSS	4/191	0.023194	0.165111	3.86597	14.551	CD53;CD8A;PRF1;LYZ
Insulin BOSS	4/191	0.023194	0.165111	3.86597	14.551	CD40;KLRK1;CD8A;TNFSF10
vincristine CTD 00006988	13/1245	0.0234068	0.165111	1.96847	7.39105	CD40;CXCL9;IL10RA;LIF;KRT7;ABCB11;SAMHD1;ID2;IRF1;TNFSF10;ID3;LAIR2;TRIM22
PLX4032 LINCS	2/42	0.023518	0.165111	8.94009	33.5252	CSF1R;AXL
Aziridine BOSS	2/42	0.023518	0.165111	8.94009	33.5252	CD8A;LYZ
kynurenine BOSS	2/42	0.023518	0.165111	8.94009	33.5252	CD8A;IDO1
124020-07-1 CTD 00007038	2/42	0.023518	0.165111	8.94009	33.5252	CD40;PTGS2
Telmisartan CTD 00003021	2/42	0.023518	0.165111	8.94009	33.5252	ABCB11;PTGS2
cyclosporin A BOSS	4/192	0.0235873	0.165111	3.84521	14.4082	CD8A;IL2RB;ABCB11;IFNL3
ABT-869 Kinome Scan	2/43	0.0245755	0.167655	8.7216	32.3223	CSF1R;AXL
Cetrorelix CTD 00002564	2/43	0.0245755	0.167655	8.7216	32.3223	SYCP1;ABCB11
9,12-Octadecadienoic acid CTD 00007296	2/43	0.0245755	0.167655	8.7216	32.3223	NCF1;PTGS2
atenolol CTD 00005448	2/43	0.0245755	0.167655	8.7216	32.3223	ABCB11;PTGS2
Gadodiamide hydrate CTD 00002623	2/43	0.0245755	0.167655	8.7216	32.3223	CXCL9;IDO1
Cleland's reagent CTD 00005862	2/43	0.0245755	0.167655	8.7216	32.3223	IL5RA;PTGS2
chlorhexidine PC3 UP	5/293	0.02545	0.169263	3.15056	11.5658	CD6;CD27;IRF8;PTPN6;CTAG2
LAMININ BOSS	4/197	0.0256147	0.169263	3.74464	13.7226	CD53;LIF;KRT13;KRT7
QL-X-138 LINCS	2/44	0.0256522	0.169263	8.51351	31.1861	BTK;PIK3CG
ZM-447439 LINCS	2/44	0.0256522	0.169263	8.51351	31.1861	AXL;BTK
Vemurafenib FDA	2/44	0.0256522	0.169263	8.51351	31.1861	CSF1R;AXL
Lysergide BOSS	2/44	0.0256522	0.169263	8.51351	31.1861	KRT7;LYZ
Rhein CTD 00001002	2/44	0.0256522	0.169263	8.51351	31.1861	PTPN7;PTGS2
Acetovanillone CTD 00002374	2/44	0.0256522	0.169263	8.51351	31.1861	NCF1;PTGS2
ajmaline HL60 UP	5/294	0.0257774	0.169394	3.1395	11.4851	CD6;SIT1;HLA-DOA;CTAG2;HLA-DPA1
Sorafenib CTD 00004146	3/113	0.026256	0.171838	4.90339	17.8477	TNFSF10;PTPN6;ABCB11
alprazolam BOSS	4/199	0.0264541	0.172434	3.70586	13.4609	CD8A;PRF1;LYZ;IDO1
metoprolol HL60 UP	2/45	0.0267478	0.173129	8.31511	30.1115	C3;NCF1
3-methylcholanthrene CTD 00006310	5/297	0.0267759	0.173129	3.10677	11.2473	C3;NCF1;ID2;LIF;ID3
LITHOCHOLIC ACID CTD 00006221	3/115	0.0274663	0.176883	4.81534	17.3102	HLA-B;ABCB11;PTGS2
AZD-2171 Kinome Scan	2/46	0.0278621	0.178003	8.12572	29.094	CSF1R;AXL
CHROMIUM BOSS	2/46	0.0278621	0.178003	8.12572	29.094	KLRK1;CD8A
Sorafenib	3/116	0.0280825	0.178003	4.77249	17.0502	CSF1R;AXL;PTPN6
celecoxib CTD 00003448	3/116	0.0280825	0.178003	4.77249	17.0502	TNFSF10;ABCB11;PTGS2
Vandetanib	3/117	0.028706	0.180534	4.73038	16.7959	CSF1R;AXL;BTK
SKI-606 Kinome Scan	3/117	0.028706	0.180534	4.73038	16.7959	CSF1R;AXL;BTK
2-Mercaptobenzothiazole CTD 00000240	2/47	0.0289948	0.181641	7.94474	28.1295	CCR2;IDO1
Ethylene dimethacrylate BOSS	3/118	0.0293368	0.183071	4.68901	16.5471	HLA-DMA;KRT7;LYZ
Nandrolone phenpropionate BOSS	3/119	0.029975	0.186331	4.64835	16.3036	ID2;LIF;BMP6
Sodium dichromate CTD 00000827	4/208	0.0304354	0.188465	3.54074	12.3648	CSF1R;HLA-DMA;SLAMF8;AIF1
staurosporine TTD 00011086	3/121	0.0312733	0.191697	4.56911	15.8319	AXL;TNFSF10;PIK3CG
mycophenolic acid BOSS	2/49	0.0313146	0.191697	7.6059	26.3444	CD8A;IL2RB
Dasatinib TTD 00007441	2/49	0.0313146	0.191697	7.6059	26.3444	CSF1R;BTK
parathion CTD 00006472	9/776	0.0317489	0.19362	2.15726	7.44231	CD53;HLA-DMA;CRISPLD1;CD8A;SYCP1;LAPTM5;IRF8;LAIR2;PTPN6
nocodazole HL60 DOWN	4/212	0.0323125	0.195249	3.47195	11.9168	NCF1;IRF8;CCR2;PSMB9
Cabozantinib FDA	2/50	0.0325011	0.195249	7.44707	25.5173	AXL;BTK
STOCK1N-35696 MCF7 UP	2/50	0.0325011	0.195249	7.44707	25.5173	LIF;ID3
methoxychlor CTD 00006302	2/50	0.0325011	0.195249	7.44707	25.5173	LIF;ID3
Zoledronic acid CTD 00003127	6/425	0.0336411	0.201346	2.6054	8.83754	CCDC138;IL10RA;CD27;GZMB;PTGS2;TRIM22
Dabrafenib LINCS	3/125	0.0339574	0.201739	4.41841	14.9459	CSF1R;AXL;BTK
Dabrafenib FDA	3/125	0.0339574	0.201739	4.41841	14.9459	CSF1R;AXL;BTK
isoetarine HL60 UP	2/52	0.0349264	0.206733	7.14847	23.9796	AXL;TNFSF10
resveratrol CTD 00002483	15/1601	0.0358728	0.210961	1.76619	5.87748	CSF1R;NCF1;PRF1;LIF;HLA-F;ITGAL;PTGS2;BMP6;PIK3CG;KLRK1;TNFSF10;ID3;SLC27A2;IDO1;CCR2
alpha-GalNAc BOSS	3/128	0.0360466	0.210961	4.31171	14.3276	PTPRC;CD8A;LYZ
HELENALIN CTD 00000035	2/53	0.0361647	0.210961	7.00795	23.2641	CD40;TNFSF10
Cyclohexanecarboxamide, 4-(1-aminoethyl)-N-4-pyridinyl-, trans- CTD 00003513	2/53	0.0361647	0.210961	7.00795	23.2641	NCF1;TNFSF10
ethaverine HL60 DOWN	2/54	0.0374198	0.215164	6.87283	22.5811	NCF1;PTGS2
PRASTERONE BOSS	2/54	0.0374198	0.215164	6.87283	22.5811	CD8A;LIF
p-Phenylenediamine CTD 00001400	2/54	0.0374198	0.215164	6.87283	22.5811	PTGS2;CCR2
hyoscyamine CTD 00005451	2/54	0.0374198	0.215164	6.87283	22.5811	CD40;ABCB11
tamoxifen CTD 00006827	9/802	0.0379469	0.217418	2.08369	6.81693	KLRK1;CD6;PRF1;TNFSF10;LIF;GZMB;ABCB11;PTGS2;TRIM22
H-7 PC3 UP	2/55	0.0386914	0.220898	6.74282	21.9286	AXL;HIST1H2BH
5-Fluorouracil CTD 00005987	12/1202	0.0389233	0.221436	1.86674	6.05976	CD40;MAGEA12;CD8B;CD8A;ID2;TNFSF10;MAGEB2;ID3;HLA-F;PTGS2;SAMHD1;MAGEA4
PHENCYCLIDINE CTD 00005881	4/226	0.039409	0.222723	3.25068	10.5119	LIF;KRT7;HLA-F;PTGS2
Agarose BOSS	3/133	0.0396727	0.222723	4.14483	13.3757	CD8A;LIF;LYZ
vinblastine CTD 00006986	4/227	0.0399474	0.222723	3.23594	10.4203	AXL;ID2;ITGAL;ABCB11
Sorafenib LINCS	2/56	0.0399794	0.222723	6.61762	21.3047	CSF1R;AXL
ciprofloxacin BOSS	2/56	0.0399794	0.222723	6.61762	21.3047	CD8A;PRF1
CAPECITABINE CTD 00003557	2/56	0.0399794	0.222723	6.61762	21.3047	AXL;PTGS2
TG-101348 Kinome Scan	3/134	0.0404194	0.224017	4.11298	13.1963	CSF1R;AXL;BTK
FENRETINIDE CTD 00007166	4/228	0.0404899	0.224017	3.22133	10.3298	IRF1;TNFSF10;PTGS2;TNFSF13B
mifepristone CTD 00007083	5/334	0.0411461	0.22531	2.75217	8.78114	TNFSF10;BTK;CXCL13;HLA-F;ABCB11
(3s)-3-Cyclopentyl-6-Methyl-7-[(4-Methylpiperazin-1-Yl)sulfonyl]-3,4-Dihydro-2h-1,2,4-Benzothiadiazine 1,1-Dioxide BOSS	2/57	0.0412835	0.22531	6.49697	20.7077	CD8A;IFNL3
Paricalcitol CTD 00003033	2/57	0.0412835	0.22531	6.49697	20.7077	ID3;PTGS2
FERROUS SULFATE CTD 00001009	2/57	0.0412835	0.22531	6.49697	20.7077	CXCL13;CCL15
Tyrphostin B42 CTD 00003234	2/58	0.0426035	0.230948	6.38063	20.1361	IRF1;PTGS2
methylene blue TTD 00009259	2/58	0.0426035	0.230948	6.38063	20.1361	NCF1;TNFSF10
ursodiol CTD 00006973	3/138	0.0434772	0.234893	3.9903	12.5117	HLA-DRA;ABCB11;PTGS2
ACROLEIN CTD 00005313	3/139	0.0442593	0.23831	3.96076	12.3484	NCF1;KRT7;PTGS2
gemcitabine CTD 00002382	4/235	0.0444056	0.23831	3.1226	9.725	CD40;TNFSF10;MAGEC1;LYZ
pregnenolone PC3 UP	6/456	0.0448296	0.239786	2.42206	7.52021	CD40;PTPRC;CD6;IKZF1;ITGAL;HLA-DPA1
Sorafenib FDA	2/60	0.0452904	0.241449	6.15999	19.0631	CSF1R;AXL
Bosutinib FDA	3/141	0.0458445	0.242795	3.90296	12.0309	CSF1R;AXL;BTK
thalidomide CTD 00006858	3/141	0.0458445	0.242795	3.90296	12.0309	C3;TNFSF10;PTGS2
BMS-536924,KIN001-126 LINCS	3/142	0.0466476	0.243888	3.87469	11.8764	CSF1R;AXL;BTK
Sodium dodecyl sulfate BOSS	2/61	0.0466568	0.243888	6.05528	18.559	CD53;LYZ
methylene blue CTD 00006312	2/61	0.0466568	0.243888	6.05528	18.559	NCF1;TNFSF10
Electrocorundum CTD 00005364	2/61	0.0466568	0.243888	6.05528	18.559	TNFSF10;BMP6
Deacetylchitin BOSS	3/143	0.0474576	0.247271	3.84682	11.7248	CD53;LYZ;BMP6
caffeic acid CTD 00001850	2/62	0.0480382	0.248687	5.95405	18.0751	IL21R;PTGS2
Chromium(III) oxide CTD 00001091	2/62	0.0480382	0.248687	5.95405	18.0751	ID2;TNFSF10
Dasatinib	3/145	0.0490986	0.251071	3.79225	11.4296	CSF1R;AXL;BTK
HG-6-64-01 LINCS	3/145	0.0490986	0.251071	3.79225	11.4296	CSF1R;AXL;BTK
TITANIUM DIOXIDE CTD 00000489	3/145	0.0490986	0.251071	3.79225	11.4296	IRF1;ID3;CEACAM8
WZ4002 LINCS	2/63	0.0494345	0.251071	5.85615	17.6101	CSF1R;BTK
bisindolylmaleimide i CTD 00002749	2/63	0.0494345	0.251071	5.85615	17.6101	NCF1;PTGS2
Dibenziodolium CTD 00000351	2/63	0.0494345	0.251071	5.85615	17.6101	NCF1;PTGS2
Crizotinib	3/147	0.050767	0.255019	3.7392	11.1447	CSF1R;AXL;BTK
PHA-665752 Kinome Scan	2/64	0.0508454	0.255019	5.76141	17.163	CSF1R;AXL
JNK-9L LINCS	2/64	0.0508454	0.255019	5.76141	17.163	CSF1R;PIK3CG
enoxaparin CTD 00006081	2/64	0.0508454	0.255019	5.76141	17.163	C3;PPBP
VANADIUM PENTOXIDE CTD 00002655	2/65	0.0522707	0.261354	5.66967	16.733	CXCL9;IRF1
EXEL-2880/GSK-1363089 Kinome Scan	3/149	0.0524629	0.261503	3.68761	10.8698	CSF1R;AXL;BTK
syrosingopine PC3 UP	2/66	0.0537102	0.265256	5.5808	16.3191	LIF;PTGS2
MERCURY BOSS	2/66	0.0537102	0.265256	5.5808	16.3191	CD2;LYZ
Masoprocol CTD 00006416	2/66	0.0537102	0.265256	5.5808	16.3191	TNFSF10;PTGS2
mebendazole HL60 DOWN	3/151	0.054186	0.266787	3.63741	10.6043	IRF8;SLC27A2;CCR2
pentetrazol HL60 DOWN	2/67	0.0551638	0.26995	5.49466	15.9205	SPI1;PTPN6
Chromium(II) chloride CTD 00000877	2/67	0.0551638	0.26995	5.49466	15.9205	ID2;TNFSF10
TPEN CTD 00001994	4/253	0.0554178	0.270372	2.89422	8.37256	IRF1;IL10RA;HIST1H2BH;CCR2
MERCURY CTD 00006274	5/364	0.0556804	0.270832	2.51831	7.27321	C3;CD40;GNLY;TNFSF10;CCR2
glibenclamide HL60 UP	5/366	0.0567427	0.275168	2.5041	7.18484	KIR3DS1;CD6;LAIR2;CTAG2;HLA-DPA1
triclosan CTD 00006933	2/69	0.0581121	0.276961	5.33011	15.1662	PTGS2;BMP6
AZD5438 LINCS	3/156	0.0586115	0.276961	3.51765	9.97895	CSF1R;AXL;PIK3CG
carisoprodol BOSS	3/156	0.0586115	0.276961	3.51765	9.97895	CD40;CD8A;LIF
minoxidil PC3 UP	5/371	0.0594497	0.276961	2.46926	6.9698	CD6;MNDA;IKZF1;CXCL13;LYZ
Vanadic sulfate CTD 00001628	3/157	0.0595165	0.276961	3.49463	9.8601	LIF;ID3;PTGS2
Nintedanib FDA	3/158	0.0604282	0.276961	3.47191	9.74321	CSF1R;AXL;BTK
BIBF-1120 (derivative) Kinome Scan	3/158	0.0604282	0.276961	3.47191	9.74321	CSF1R;AXL;BTK
Rev 5901 CTD 00002161	1/11	0.0604381	0.276961	17.7473	49.8014	PTGS2
BETAMETHASONE VALERATE CTD 00005505	1/11	0.0604381	0.276961	17.7473	49.8014	CD40
5,6-Dichloro-1H-benzimidazole CTD 00003559	1/11	0.0604381	0.276961	17.7473	49.8014	TNFSF10
Lead dinitrate CTD 00000898	1/11	0.0604381	0.276961	17.7473	49.8014	PTGS2
BENZOYL PEROXIDE CTD 00005495	1/11	0.0604381	0.276961	17.7473	49.8014	PTGS2
4,4'-METHYLENEBIS(2-CHLOROANILINE) CTD 00006314	1/11	0.0604381	0.276961	17.7473	49.8014	PTGS2
PRIMAQUINE CTD 00006613	1/11	0.0604381	0.276961	17.7473	49.8014	ABCB11
Bosentan CTD 00003071	1/11	0.0604381	0.276961	17.7473	49.8014	ABCB11
Ginsenoside Rh1 CTD 00003920	1/11	0.0604381	0.276961	17.7473	49.8014	ITGAL
(9beta,10alpha)-17-(Acetyloxy)-6-methylpregna-4,6-diene-3,20-dione CTD 00007266	1/11	0.0604381	0.276961	17.7473	49.8014	ABCB11
ibuprofen TTD 00008500	1/11	0.0604381	0.276961	17.7473	49.8014	PTGS2
2'-Hydroxychalcone TTD 00000428	1/11	0.0604381	0.276961	17.7473	49.8014	PTGS2
nocodazole HL60 UP	5/373	0.060553	0.276961	2.45559	6.88606	PTPRC;AXL;IL10RA;HIST1H2BH;PTGS2
Perfluorooctanesulfonic acid CTD 00002876	2/71	0.061114	0.277948	5.17509	14.4644	ABCB11;PTGS2
PHOSPHINE CTD 00006547	2/71	0.061114	0.277948	5.17509	14.4644	ID3;PTGS2
PD 98059 CTD 00003206	4/262	0.0614295	0.278596	2.79198	7.78924	NCF1;PRF1;LIF;PTGS2
harmine PC3 UP	2/72	0.0626346	0.281534	5.1009	14.1317	LIF;ID3
cicloheximide PC3 UP	5/378	0.0633621	0.281534	2.42205	6.68218	ID2;LIF;ID3;HIST1H2BH;PTGS2
liothyronine CTD 00006943	3/162	0.0641402	0.281534	3.38388	9.29444	IRF1;KRT13;BMP6
tolnaftate PC3 UP	4/266	0.0642083	0.281534	2.74879	7.54715	PTPRC;CD6;IKZF1;LYZ
alprostadil HL60 DOWN	6/500	0.0643178	0.281534	2.20133	6.04028	SPI1;NCF1;IRF8;PTPRCAP;ITGAL;CCR2
Adehl CTD 00006002	3/163	0.0650845	0.281534	3.36256	9.18674	LYZ;PTGS2;BMP6
ns-398 CTD 00002958	2/74	0.065714	0.281534	4.95871	13.4998	TNFSF10;PTGS2
nitrendipine CTD 00006401	1/12	0.0657496	0.281534	16.1331	43.9128	ABCB11
2-Aminobiphenyl CTD 00000776	1/12	0.0657496	0.281534	16.1331	43.9128	PTGS2
DHEA sulfate CTD 00007274	1/12	0.0657496	0.281534	16.1331	43.9128	ABCB11
FERRIC CITRATE CTD 00001186	1/12	0.0657496	0.281534	16.1331	43.9128	PTGS2
Enzacamene CTD 00001812	1/12	0.0657496	0.281534	16.1331	43.9128	ID2
PLATINUM CTD 00006576	1/12	0.0657496	0.281534	16.1331	43.9128	PTGS2
dioxocerium CTD 00001451	1/12	0.0657496	0.281534	16.1331	43.9128	CEACAM8
gamma-Tocopherol CTD 00007389	1/12	0.0657496	0.281534	16.1331	43.9128	PTGS2
3,7,12-Trihydroxycholan-24-oic acid CTD 00007320	1/12	0.0657496	0.281534	16.1331	43.9128	ABCB11
1,1-Bis(4-hydroxyphenyl)-2-phenylbut-1-ene CTD 00002234	1/12	0.0657496	0.281534	16.1331	43.9128	TNFSF10
BENZIDINE CTD 00001406	1/12	0.0657496	0.281534	16.1331	43.9128	PTGS2
2,2',4,4'-TETRACHLOROBIPHENYL CTD 00001704	1/12	0.0657496	0.281534	16.1331	43.9128	PTGS2
heme TTD 00008407	1/12	0.0657496	0.281534	16.1331	43.9128	PTGS2
Sorafenib TTD 00011025	1/12	0.0657496	0.281534	16.1331	43.9128	PTPN6
gabexate PC3 DOWN	3/166	0.0679556	0.288789	3.30017	8.87382	BEX1;ID2;KRT7
CEP-701 Kinome Scan	4/272	0.0684988	0.288789	2.68643	7.20216	CSF1R;AXL;BTK;PIK3CG
thiram CTD 00006883	2/76	0.0688433	0.288789	4.8242	12.9092	PTGS2;CCR2
AC1L1FUW CTD 00002630	2/76	0.0688433	0.288789	4.8242	12.9092	IL10RA;ABCB11
piperlongumine HL60 DOWN	5/389	0.0697984	0.288789	2.35135	6.25962	NCF1;IRF8;MNDA;PTPN6;CCR2
roxarsone CTD 00006708	1/13	0.0710312	0.288789	14.7879	39.1087	CXCL9
1-BROMOPROPANE CTD 00003657	1/13	0.0710312	0.288789	14.7879	39.1087	PTGS2
AM-630 CTD 00003207	1/13	0.0710312	0.288789	14.7879	39.1087	IDO1
Valstar CTD 00000829	1/13	0.0710312	0.288789	14.7879	39.1087	ABCB11
DMAT CTD 00004349	1/13	0.0710312	0.288789	14.7879	39.1087	IKZF1
GOLD CTD 00006047	1/13	0.0710312	0.288789	14.7879	39.1087	HLA-B
meloxicam CTD 00002644	1/13	0.0710312	0.288789	14.7879	39.1087	PTGS2
midazolam CTD 00006334	1/13	0.0710312	0.288789	14.7879	39.1087	ABCB11
amlexanox CTD 00002035	1/13	0.0710312	0.288789	14.7879	39.1087	TNFSF10
1,1,1-trifluorohenicosa-6,9,12,15-tetraen-2-one CTD 00002973	1/13	0.0710312	0.288789	14.7879	39.1087	PTGS2
CHEBI:71224 CTD 00002410	1/13	0.0710312	0.288789	14.7879	39.1087	ABCB11
O,P'-DDE CTD 00002333	1/13	0.0710312	0.288789	14.7879	39.1087	PTGS2
2-Mercapto-4-phenylthiazole TTD 00000599	1/13	0.0710312	0.288789	14.7879	39.1087	IDO1
CHEMBL1224483 TTD 00003245	1/13	0.0710312	0.288789	14.7879	39.1087	IDO1
Pazopanib TTD 00010053	1/13	0.0710312	0.288789	14.7879	39.1087	CSF1R
cephaeline PC3 UP	6/514	0.0714238	0.289653	2.13912	5.6454	ID2;IRF1;LIF;ID3;HIST1H2BH;PTGS2
pyrvinium MCF7 UP	3/170	0.0718724	0.290611	3.22047	8.47905	LIF;IL21R;ID3
Dibenz[a,h]anthracene CTD 00001246	2/78	0.0720209	0.290611	4.69678	12.3563	TYROBP;ID2
benzo[a]pyrene CTD 00005488	32/4424	0.0725118	0.29186	1.39378	3.65729	SPI1;BEX1;NCF1;NLRC5;IKZF1;CXCL13;ITGAL;PTGS2;SIT1;TNFSF10;SLAMF8;CTLA4;LAIR2;HLA-DOA;TRIM22;CCL15;TICAM2;LIF;LAPTM5;KRT7;BMP6;TYROBP;PTPRC;CD8B;AXL;ID2;IRF1;BTK;HLA-DRA;ID3;MNDA;IDO1
isoproterenol CTD 00006175	2/79	0.0736273	0.293818	4.63554	12.0929	C3;IL5RA
cyclophosphamide CTD 00005734	4/280	0.0744451	0.293818	2.6075	6.77348	AXL;ID2;HLA-F;PTGS2
astemizole MCF7 UP	3/173	0.0748754	0.293818	3.16316	8.19867	IRF1;LIF;IL21R
COBALT CTD 00005696	3/173	0.0748754	0.293818	3.16316	8.19867	HLA-DMB;LYZ;PTGS2
dinoprost HL60 UP	2/80	0.0752453	0.293818	4.57588	11.8378	AXL;IL10RA
CARBON TETRACHLORIDE BOSS	2/80	0.0752453	0.293818	4.57588	11.8378	PTPRC;CCR2
fluvoxamine CTD 00007134	1/14	0.0762833	0.293818	13.6497	35.1249	ABCB11
cinnarizine CTD 00005673	1/14	0.0762833	0.293818	13.6497	35.1249	ABCB11
Flupirtine CTD 00001630	1/14	0.0762833	0.293818	13.6497	35.1249	ABCB11
methanol CTD 00005338	1/14	0.0762833	0.293818	13.6497	35.1249	PTGS2
indinavir CTD 00007291	1/14	0.0762833	0.293818	13.6497	35.1249	ABCB11
10'(Z),13'(E),15'(E)-Heptadecatrienylhydroquinone CTD 00004147	1/14	0.0762833	0.293818	13.6497	35.1249	TNFSF10
bepridil CTD 00007094	1/14	0.0762833	0.293818	13.6497	35.1249	TNFSF10
Acenaphthenequinone CTD 00001105	1/14	0.0762833	0.293818	13.6497	35.1249	PTGS2
Mibefradil CTD 00007365	1/14	0.0762833	0.293818	13.6497	35.1249	ABCB11
nimesulide TTD 00009677	1/14	0.0762833	0.293818	13.6497	35.1249	PTGS2
phenylbutazone TTD 00010195	1/14	0.0762833	0.293818	13.6497	35.1249	PTGS2
Flufenamic acid-(benzoic ring-13C6) TTD 00008058	1/14	0.0762833	0.293818	13.6497	35.1249	PTGS2
8-Bromo-cAMP, Na CTD 00007044	7/652	0.076466	0.293819	1.97007	5.06488	CD74;LIF;IKZF1;PTGS2;SLC27A2;BMP6;CD244
midecamycin HL60 UP	3/176	0.0779336	0.298745	3.10783	7.93087	IL5RA;ID3;AIF1
KIN001-220 LINCS	2/82	0.0785151	0.29884	4.46104	11.3509	CSF1R;AXL
Dasatinib Kinome Scan	2/82	0.0785151	0.29884	4.46104	11.3509	CSF1R;BTK
Dasatinib FDA	2/82	0.0785151	0.29884	4.46104	11.3509	CSF1R;BTK
Palbociclib FDA	2/83	0.0801666	0.302457	4.40574	11.1185	BTK;PIK3CG
PD0332991 LINCS	2/83	0.0801666	0.302457	4.40574	11.1185	BTK;PIK3CG
GEMCITABINE HYDROCHLORIDE BOSS	3/179	0.081046	0.302457	3.05439	7.67488	CD40;CD8A;TNFSF10
CHEMBL55802 CTD 00003118	1/15	0.0815059	0.302457	12.6741	31.775	PTGS2
Cefaclor monohydrate CTD 00005604	1/15	0.0815059	0.302457	12.6741	31.775	ABCB11
PCB 118 CTD 00002737	1/15	0.0815059	0.302457	12.6741	31.775	NCF1
DIOSGENIN CTD 00005850	1/15	0.0815059	0.302457	12.6741	31.775	PTGS2
GW9662 TTD 00008381	1/15	0.0815059	0.302457	12.6741	31.775	NCF1
celecoxib TTD 00002754	1/15	0.0815059	0.302457	12.6741	31.775	PTGS2
Dibenzo[def,p]chrysene CTD 00001899	2/84	0.0818289	0.302457	4.35179	10.8931	TYROBP;ID2
Lead(II) acetate CTD 00000394	2/84	0.0818289	0.302457	4.35179	10.8931	ID2;TNFSF10
SILVER CTD 00006742	2/84	0.0818289	0.302457	4.35179	10.8931	IRF1;TNFSF10
histamine BOSS	3/180	0.0820954	0.302457	3.03698	7.59206	CD2;CD40;CD8A
IRON CTD 00006166	3/180	0.0820954	0.302457	3.03698	7.59206	CD74;TNFSF10;IRF8
parthenolide HL60 DOWN	3/181	0.0831507	0.302789	3.01977	7.51046	IL10RA;IRF8;PTPN6
hemin BOSS	3/181	0.0831507	0.302789	3.01977	7.51046	LYZ;CD244;IDO1
1,9-Pyrazoloanthrone CTD 00003948	3/181	0.0831507	0.302789	3.01977	7.51046	PRF1;TNFSF10;PTGS2
rosiglitazone CTD 00003139	5/411	0.0837172	0.302789	2.22142	5.50982	NCF1;ID2;ITGAE;ABCB11;PTGS2
calmidazolium MCF7 UP	3/182	0.0842119	0.302789	3.00274	7.43004	ID2;ID3;HIST1H2BH
WH-4-025 LINCS	2/86	0.0851853	0.302789	4.24775	10.4619	CSF1R;BTK
GSK1059615 LINCS	2/86	0.0851853	0.302789	4.24775	10.4619	AXL;PIK3CG
Vincristine sulfate BOSS	2/86	0.0851853	0.302789	4.24775	10.4619	PTPRC;CD8A
adenine CTD 00005317	2/86	0.0851853	0.302789	4.24775	10.4619	ID3;TRIM22
nifedipine CTD 00006395	2/86	0.0851853	0.302789	4.24775	10.4619	ABCB11;PTGS2
Disodium selenite CTD 00007229	12/1370	0.0859802	0.302789	1.62111	3.97761	CD53;CD2;GZMK;CD96;CD8B;SIT1;TNFSF10;NLRC5;MAGEC1;ABCB11;TNFRSF4;TRIM22
KW-2449 Kinome Scan	3/184	0.0863517	0.302789	2.96926	7.27269	CSF1R;AXL;BTK
COPPER BOSS	3/184	0.0863517	0.302789	2.96926	7.27269	CD2;KRT7;LYZ
CHLOROBENZENE CTD 00001495	1/16	0.0866993	0.302789	11.8286	28.9245	PTGS2
5-(N,N-Hexamethylene)amiloride CTD 00002403	1/16	0.0866993	0.302789	11.8286	28.9245	PTGS2
Ethene CTD 00007378	1/16	0.0866993	0.302789	11.8286	28.9245	FOXG1
mianserin CTD 00006332	1/16	0.0866993	0.302789	11.8286	28.9245	ID2
nefazodone CTD 00002219	1/16	0.0866993	0.302789	11.8286	28.9245	ABCB11
cisapride CTD 00007347	1/16	0.0866993	0.302789	11.8286	28.9245	ABCB11
levamisole CTD 00006205	1/16	0.0866993	0.302789	11.8286	28.9245	PTGS2
Lapatinib CTD 00004348	1/16	0.0866993	0.302789	11.8286	28.9245	ABCB11
Octinoxate CTD 00003658	1/16	0.0866993	0.302789	11.8286	28.9245	ID3
B-Octylglucoside TTD 00002290	1/16	0.0866993	0.302789	11.8286	28.9245	PTGS2
Ursolic acid TTD 00011746	1/16	0.0866993	0.302789	11.8286	28.9245	PTGS2
sucrose BOSS	3/185	0.0874302	0.304023	2.9528	7.19571	CD53;LYZ;IDO1
IRON BOSS	3/185	0.0874302	0.304023	2.9528	7.19571	CD8A;LYZ;BMP6
IN1152 CTD 00001901	2/88	0.088583	0.306707	4.14854	10.0553	TNFSF10;PTGS2
IBMX CTD 00007018	2/88	0.088583	0.306707	4.14854	10.0553	LIF;PTGS2
D-Arginine BOSS	3/187	0.0896045	0.307528	2.92041	7.04504	CD8A;BTK;LYZ
sodium chloride BOSS	3/187	0.0896045	0.307528	2.92041	7.04504	CD2;CD8A;LYZ
GLYCOPROTEIN BOSS	3/189	0.0918015	0.307528	2.88871	6.8986	CD53;PTPRC;CD8A
NICKEL CTD 00006389	3/189	0.0918015	0.307528	2.88871	6.8986	ITGAL;PTGS2;CCR2
Temsirolimus CTD 00003745	1/17	0.0918636	0.307528	11.0887	26.4738	ABCB11
Brucinum CTD 00003015	1/17	0.0918636	0.307528	11.0887	26.4738	PTGS2
allopurinol CTD 00005353	1/17	0.0918636	0.307528	11.0887	26.4738	HLA-B
puromycin CTD 00006652	1/17	0.0918636	0.307528	11.0887	26.4738	IRF1
Tosyllysyl chloromethane CTD 00006909	1/17	0.0918636	0.307528	11.0887	26.4738	IRF1
ferulic acid CTD 00000186	1/17	0.0918636	0.307528	11.0887	26.4738	PTGS2
Ponatinib FDA	2/90	0.0920206	0.307528	4.05385	9.67144	CSF1R;BTK
(+)-chelidonine HL60 UP	2/90	0.0920206	0.307528	4.05385	9.67144	GNLY;AXL
fenofibrate CTD 00006620	2/90	0.0920206	0.307528	4.05385	9.67144	CD40;ABCB11
HEXACHLOROETHANE BOSS	3/190	0.0929084	0.307528	2.87312	6.82693	CD8A;LYZ;ITGAL
ciglitazone CTD 00001835	3/190	0.0929084	0.307528	2.87312	6.82693	ABCB11;PTGS2;CCL15
7,8-Benzoflavone CTD 00000606	2/91	0.0937539	0.307528	4.0081	9.4875	NCF1;PTGS2
17-Ethynyl estradiol CTD 00005932	4/304	0.0937887	0.307528	2.39596	5.67055	CRISPLD1;ABCB11;PTGS2;TRIM22
nitric oxide BOSS	3/191	0.0940209	0.307528	2.85769	6.75626	CD8A;LYZ;IDO1
pyrvinium MCF7 DOWN	2/92	0.0954967	0.307528	3.96336	9.30861	ID2;HIST1H2BH
bezafibrate CTD 00005506	2/92	0.0954967	0.307528	3.96336	9.30861	NCF1;ABCB11
podophyllotoxin HL60 UP	4/306	0.0954995	0.307528	2.37985	5.5894	PTPRC;AXL;IL10RA;ID3
diazepam BOSS	3/193	0.0962624	0.307528	2.82732	6.61785	PTPRC;CD8A;LYZ
Angiotensin II, human BOSS	3/193	0.0962624	0.307528	2.82732	6.61785	PTPRC;NCF1;CCR2
Tylophorine CTD 00000134	1/18	0.0969989	0.307528	10.4359	24.3476	PTGS2
Ro 41-5253 CTD 00003040	1/18	0.0969989	0.307528	10.4359	24.3476	IRF1
ticlopidine CTD 00006894	1/18	0.0969989	0.307528	10.4359	24.3476	ABCB11
Mollugin CTD 00002058	1/18	0.0969989	0.307528	10.4359	24.3476	PTGS2
abacavir CTD 00003464	1/18	0.0969989	0.307528	10.4359	24.3476	HLA-B
AC1L1WKQ CTD 00007050	1/18	0.0969989	0.307528	10.4359	24.3476	PTGS2
Oligomycin CTD 00006434	1/18	0.0969989	0.307528	10.4359	24.3476	PTGS2
2-arachidonoylglycerol CTD 00003218	1/18	0.0969989	0.307528	10.4359	24.3476	PTGS2
8-iso Prostaglandin A2 CTD 00003317	1/18	0.0969989	0.307528	10.4359	24.3476	PTPN7
hesperidin CTD 00006087	1/18	0.0969989	0.307528	10.4359	24.3476	PTGS2
Nebivolol CTD 00002249	1/18	0.0969989	0.307528	10.4359	24.3476	PTGS2
76180-96-6 CTD 00001374	1/18	0.0969989	0.307528	10.4359	24.3476	PTGS2
SAQUINAVIR CTD 00007257	1/18	0.0969989	0.307528	10.4359	24.3476	ABCB11
Harmol CTD 00000034	1/18	0.0969989	0.307528	10.4359	24.3476	NCF1
fucose TTD 00008125	1/18	0.0969989	0.307528	10.4359	24.3476	CTLA4
Sunitinib BOSS	2/93	0.0972489	0.307528	3.91961	9.13458	CSF1R;AXL
R406 LINCS	3/194	0.0973913	0.307528	2.81238	6.55007	CSF1R;AXL;BTK
PLATINUM BOSS	3/194	0.0973913	0.307528	2.81238	6.55007	CD8A;TNFSF10;LYZ
Fulvestrant CTD 00002740	4/310	0.0989654	0.307528	2.34826	5.4315	PRF1;KRT13;GZMB;PTGS2
Dinoprostone BOSS	3/196	0.0996654	0.307528	2.78295	6.4173	CD40;CD8A;IDO1
MANGANESE CHLORIDE CTD 00001187	3/196	0.0996654	0.307528	2.78295	6.4173	CD8B;ID2;PTGS2
primaquine PC3 UP	5/434	0.0997273	0.307528	2.09984	4.84081	SPI1;PTPRC;CD6;IKZF1;ITGAL
ETHYL METHANESULFONATE CTD 00005938	18/2315	0.0997362	0.307528	1.45095	3.34478	CXCL9;CCDC138;HHLA2;IL10RA;LIF;LAPTM5;IKZF1;PTPRC;HLA-DMB;AXL;IRF1;TNFSF10;IL21R;ID3;HIST1H2BH;TRIM22;CCR2;HLA-DPA1
UNII-768N7QO4KH BOSS	2/95	0.100781	0.307528	3.83493	8.80044	CD53;PTPRC
Cornstarch BOSS	2/95	0.100781	0.307528	3.83493	8.80044	HLA-DMA;LYZ
methylene blue BOSS	2/95	0.100781	0.307528	3.83493	8.80044	NCF1;TNFSF10
Gefitinib CTD 00003879	2/95	0.100781	0.307528	3.83493	8.80044	ABCB11;PTGS2
GNF-Pf-2272 TTD 00008257	2/95	0.100781	0.307528	3.83493	8.80044	TNFSF10;PTPN7
Staurosporine, Streptomyces sp. RBC	3/197	0.100811	0.307528	2.76846	6.35227	CSF1R;AXL;BTK
5-Fluorouracil BOSS	3/197	0.100811	0.307528	2.76846	6.35227	CD53;CD8A;TNFSF10
Acid red 87 BOSS	3/198	0.101961	0.307528	2.75413	6.28812	PTPRC;CD8A;KRT7
hydrocortisone BOSS	3/198	0.101961	0.307528	2.75413	6.28812	CD8A;LIF;LYZ
Bisulfite BOSS	3/198	0.101961	0.307528	2.75413	6.28812	CD8A;LIF;ITGAL
Bergamottin CTD 00002714	1/19	0.102105	0.307528	9.85565	22.4881	CD74
finasteride CTD 00007232	1/19	0.102105	0.307528	9.85565	22.4881	ABCB11
p,p'-DDD CTD 00005753	1/19	0.102105	0.307528	9.85565	22.4881	PTGS2
1-(5-ISOQUINOLINESULFONYL)-2-METHYLPIPERAZINE CTD 00007271	1/19	0.102105	0.307528	9.85565	22.4881	PTGS2
Methoxycamptothecin CTD 00001213	1/19	0.102105	0.307528	9.85565	22.4881	PTGS2
3-Phenyl-5H-indeno[1,2-c]pyridazin-5-one TTD 00000814	1/19	0.102105	0.307528	9.85565	22.4881	TNFSF10
wortmannin TTD 00011856	1/19	0.102105	0.307528	9.85565	22.4881	PIK3CG
2-Naphthalenamine CTD 00007026	2/96	0.10256	0.307528	3.79394	8.63998	BTK;ITGAL
Bosutinib	3/199	0.103117	0.307528	2.73994	6.22484	CSF1R;AXL;BTK
N-Acetyl-L-cysteine CTD 00005305	4/315	0.10338	0.307528	2.30992	5.24201	ID2;IRF1;TNFSF10;PTGS2
doxorubicin BOSS	3/200	0.104278	0.307528	2.72589	6.16241	CD8A;TNFSF10;LYZ
L-thyroxine BOSS	3/201	0.105444	0.307528	2.71198	6.10081	PTPRC;CD8A;KRT7
WZ-7043 LINCS	1/20	0.107183	0.307528	9.33647	20.8503	CSF1R
AB-1010 Kinome Scan	1/20	0.107183	0.307528	9.33647	20.8503	CSF1R
16,16-dimethylprostaglandin E2 PC3 UP	1/20	0.107183	0.307528	9.33647	20.8503	PTGS2
CP-690334-01 PC3 DOWN	1/20	0.107183	0.307528	9.33647	20.8503	LIF
domperidone PC3 UP	1/20	0.107183	0.307528	9.33647	20.8503	PTGS2
ethaverine HL60 UP	1/20	0.107183	0.307528	9.33647	20.8503	AXL
Congo red BOSS	1/20	0.107183	0.307528	9.33647	20.8503	LYZ
Streptomycine BOSS	1/20	0.107183	0.307528	9.33647	20.8503	PRF1
sulfinpyrazone CTD 00006807	1/20	0.107183	0.307528	9.33647	20.8503	ABCB11
Sodium salicylate CTD 00006761	1/20	0.107183	0.307528	9.33647	20.8503	PTGS2
Teriflunomide CTD 00002799	1/20	0.107183	0.307528	9.33647	20.8503	IL10RA
salicylic acid CTD 00007355	1/20	0.107183	0.307528	9.33647	20.8503	PSMB9
irbesartan CTD 00002968	1/20	0.107183	0.307528	9.33647	20.8503	ABCB11
2,2',4,6,6'-pentachlorobiphenyl CTD 00003860	1/20	0.107183	0.307528	9.33647	20.8503	NCF1
Lopinavir CTD 00007472	1/20	0.107183	0.307528	9.33647	20.8503	ABCB11
felodipine CTD 00007084	1/20	0.107183	0.307528	9.33647	20.8503	ABCB11
R406 Kinome Scan	3/203	0.107792	0.307528	2.68459	5.98007	CSF1R;AXL;BTK
co-dergocrine mesilate HL60 DOWN	3/203	0.107792	0.307528	2.68459	5.98007	IRF8;ITGAL;SLC27A2
Vitamin D3 BOSS	3/203	0.107792	0.307528	2.68459	5.98007	CD40;CD8A;IFNL3
N-methyl-D-aspartic acid BOSS	3/203	0.107792	0.307528	2.68459	5.98007	CD53;LIF;IDO1
rofecoxib CTD 00003631	2/99	0.107949	0.307528	3.67605	8.18324	C3;PTGS2
Toxoflavin TTD 00011503	2/99	0.107949	0.307528	3.67605	8.18324	TNFSF10;PTPN7
TAE-684 Kinome Scan	3/204	0.108973	0.307528	2.6711	5.9209	CSF1R;AXL;BTK
temozolomide CTD 00002088	3/204	0.108973	0.307528	2.6711	5.9209	TNFSF10;LIF;PTGS2
N-acetyl-L-aspartic acid PC3 DOWN	2/100	0.109762	0.307528	3.63835	8.03872	MNDA;HLA-DPA1
8-azaguanine PC3 UP	4/323	0.110628	0.307528	2.25107	4.95591	IRF1;LIF;ID3;PTGS2
proscillaridin HL60 UP	4/323	0.110628	0.307528	2.25107	4.95591	ID2;ID3;HIST1H2BH;PTGS2
BX-912 LINCS	3/206	0.111352	0.307528	2.64451	5.80487	CSF1R;AXL;BTK
Capsaicin CTD 00005570	3/206	0.111352	0.307528	2.64451	5.80487	GZMA;TNFSF10;PTGS2
Crizotinib Kinome Scan	2/101	0.111583	0.307528	3.60142	7.89786	CSF1R;AXL
1,2,4-BENZENETRIOL CTD 00000682	2/101	0.111583	0.307528	3.60142	7.89786	CSF1R;HLA-DPA1
CADMIUM CTD 00005555	10/1142	0.111595	0.307528	1.60855	3.52735	PTPRC;TNFSF10;HLA-B;SLAMF8;LIF;KRT7;HLA-F;PTGS2;PIK3CG;CCL26
acetaminophen	1/21	0.112233	0.307528	8.8692	19.3985	PTGS2
Dasatinib MRC	1/21	0.112233	0.307528	8.8692	19.3985	BTK
IKK-2 Inhibitor IV (TPCA-1) MRC	1/21	0.112233	0.307528	8.8692	19.3985	BTK
CHEMBL1967116 Roche	1/21	0.112233	0.307528	8.8692	19.3985	CSF1R
RUTHENIUM BOSS	1/21	0.112233	0.307528	8.8692	19.3985	LYZ
kynurenic acid BOSS	1/21	0.112233	0.307528	8.8692	19.3985	IDO1
Polydatin CTD 00002437	1/21	0.112233	0.307528	8.8692	19.3985	PTGS2
nitrofurantoin CTD 00006406	1/21	0.112233	0.307528	8.8692	19.3985	ABCB11
losartan CTD 00007310	1/21	0.112233	0.307528	8.8692	19.3985	ABCB11
Ezetimibe CTD 00003509	1/21	0.112233	0.307528	8.8692	19.3985	ABCB11
84625-61-6 CTD 00007215	1/21	0.112233	0.307528	8.8692	19.3985	ABCB11
Anandamide CTD 00002912	1/21	0.112233	0.307528	8.8692	19.3985	PTGS2
VERLUKAST CTD 00002469	1/21	0.112233	0.307528	8.8692	19.3985	ABCB11
Shogaol CTD 00001852	1/21	0.112233	0.307528	8.8692	19.3985	PTGS2
metoprolol CTD 00006326	1/21	0.112233	0.307528	8.8692	19.3985	PTGS2
tolfenamic acid CTD 00000491	1/21	0.112233	0.307528	8.8692	19.3985	PSMB9
Nobiletin CTD 00000424	1/21	0.112233	0.307528	8.8692	19.3985	CD74
2-Methoxy-1,4-naphthoquinone TTD 00000605	1/21	0.112233	0.307528	8.8692	19.3985	IDO1
anisomycin MCF7 UP	7/718	0.112238	0.307528	1.78107	3.89544	ID2;IRF1;LIF;KRT7;ID3;HIST1H2BH;VAV1
dimethyl sulfoxide CTD 00005842	3/207	0.112548	0.307528	2.63142	5.74799	CSF1R;HLA-DRA;PTGS2
lactose BOSS	2/102	0.113412	0.307528	3.56523	7.76051	CD8A;LYZ
2,2',4,4',5,5'-Hexachlorobiphenyl CTD 00000731	3/208	0.11375	0.307528	2.61845	5.69186	CXCL9;NCF1;TNFSF10
GW779439X GSK	1/22	0.117254	0.307528	8.44643	18.1042	CSF1R
A-769662 MRC	1/22	0.117254	0.307528	8.44643	18.1042	BTK
CHEMBL1241473 Roche	1/22	0.117254	0.307528	8.44643	18.1042	CSF1R
AZD-1152HQPA Kinome Scan	1/22	0.117254	0.307528	8.44643	18.1042	AXL
LY-294002 HL60 UP	1/22	0.117254	0.307528	8.44643	18.1042	HIST1H2BH
cinchocaine PC3 UP	1/22	0.117254	0.307528	8.44643	18.1042	GNLY
etilefrine HL60 UP	1/22	0.117254	0.307528	8.44643	18.1042	AXL
pyrimethamine PC3 UP	1/22	0.117254	0.307528	8.44643	18.1042	PTGS2
salbutamol HL60 UP	1/22	0.117254	0.307528	8.44643	18.1042	IL10RA
ticlopidine MCF7 UP	1/22	0.117254	0.307528	8.44643	18.1042	IRF1
CLODRONATE DISODIUM BOSS	1/22	0.117254	0.307528	8.44643	18.1042	CD8A
Cadmium dichloride BOSS	1/22	0.117254	0.307528	8.44643	18.1042	CD2
Electrocorundum BOSS	1/22	0.117254	0.307528	8.44643	18.1042	LYZ
chenodeoxycholic acid BOSS	1/22	0.117254	0.307528	8.44643	18.1042	ABCB11
4-Oxoretinol CTD 00001912	1/22	0.117254	0.307528	8.44643	18.1042	KRT7
propofol CTD 00007089	1/22	0.117254	0.307528	8.44643	18.1042	C3
Amentoflavone CTD 00000591	1/22	0.117254	0.307528	8.44643	18.1042	PTGS2
POTASSIUM PERSULFATE CTD 00000451	1/22	0.117254	0.307528	8.44643	18.1042	LYZ
Aluminium sulfate CTD 00001900	1/22	0.117254	0.307528	8.44643	18.1042	PTGS2
Oltipraz CTD 00001231	1/22	0.117254	0.307528	8.44643	18.1042	ABCB11
calyculin A CTD 00002466	1/22	0.117254	0.307528	8.44643	18.1042	LIF
Muramyl Dipeptide CTD 00005307	1/22	0.117254	0.307528	8.44643	18.1042	CD40
3-aminobenzamide CTD 00001175	1/22	0.117254	0.307528	8.44643	18.1042	ID2
dimethoate CTD 00005841	1/22	0.117254	0.307528	8.44643	18.1042	ID3
NVP-TAE684 LINCS	3/212	0.118606	0.307528	2.56781	5.47445	CSF1R;AXL;BTK
(-)-Epigallocatechin gallate BOSS	3/212	0.118606	0.307528	2.56781	5.47445	TNFSF10;LYZ;CCR2
strophanthidin PC3 UP	5/459	0.118751	0.307528	1.98167	4.22238	ID2;IRF1;ID3;HIST1H2BH;PTGS2
Axitinib	2/105	0.118946	0.307528	3.46086	7.36846	CSF1R;AXL
tyrphostin AG-1478 MCF7 UP	2/105	0.118946	0.307528	3.46086	7.36846	IRF1;ID3
nitric oxide CTD 00006402	2/105	0.118946	0.307528	3.46086	7.36846	CSF1R;IDO1
MANGANESE CTD 00006240	3/213	0.119831	0.307528	2.55545	5.42183	CD8B;ID2;PTGS2
PARAQUAT CTD 00006471	3/213	0.119831	0.307528	2.55545	5.42183	CD40;CD27;PTGS2
Dasatinib BOSS	2/106	0.120806	0.307528	3.42741	7.24408	CSF1R;BTK
Tanshinone I CTD 00001048	2/106	0.120806	0.307528	3.42741	7.24408	ID2;PTGS2
indomethacin	1/23	0.122247	0.307528	8.06209	16.9442	PTGS2
5-Aminosalicylic acid	1/23	0.122247	0.307528	8.06209	16.9442	PTGS2
MLN-8054 Kinome Scan	1/23	0.122247	0.307528	8.06209	16.9442	AXL
AMG-706 Kinome Scan	1/23	0.122247	0.307528	8.06209	16.9442	CSF1R
Sunitinib RBC	1/23	0.122247	0.307528	8.06209	16.9442	CSF1R
clioquinol HL60 UP	1/23	0.122247	0.307528	8.06209	16.9442	PTGS2
rimexolone HL60 UP	1/23	0.122247	0.307528	8.06209	16.9442	CCR2
tracazolate HL60 DOWN	1/23	0.122247	0.307528	8.06209	16.9442	PTGS2
Raltegravir BOSS	1/23	0.122247	0.307528	8.06209	16.9442	CD8A
4-aminopyridine BOSS	1/23	0.122247	0.307528	8.06209	16.9442	IKZF1
Tetraethylammonium hydroxide BOSS	1/23	0.122247	0.307528	8.06209	16.9442	IKZF1
Guanosine 5'-monophosphate disodium salt BOSS	1/23	0.122247	0.307528	8.06209	16.9442	PTPRC
pravastatin CTD 00007142	1/23	0.122247	0.307528	8.06209	16.9442	ABCB11
CUMENE HYDROPEROXIDE CTD 00000338	1/23	0.122247	0.307528	8.06209	16.9442	PTGS2
U-73122 CTD 00002498	1/23	0.122247	0.307528	8.06209	16.9442	CD40
nortriptyline CTD 00006426	1/23	0.122247	0.307528	8.06209	16.9442	PPBP
lamotrigine CTD 00002111	1/23	0.122247	0.307528	8.06209	16.9442	HLA-B
630-60-4 TTD 00001253	1/23	0.122247	0.307528	8.06209	16.9442	TNFSF10
GNF-PF-3832 TTD 00008267	1/23	0.122247	0.307528	8.06209	16.9442	TNFSF10
clomipramine PC3 DOWN	2/108	0.124546	0.312212	3.3624	7.00414	ID2;ID3
sertraline CTD 00007358	2/109	0.126427	0.312212	3.33081	6.88841	PPBP;PTGS2
formaldehyde CTD 00006001	23/3192	0.126484	0.312212	1.34818	2.78754	CD40;CXCL9;CCDC138;IL10RA;LIF;LAPTM5;KRT7;IKZF1;PTGS2;SAMHD1;CORO1A;PIK3CG;TNFSF13B;CD2;PTPRC;ID2;IRF1;TNFSF10;BTK;IL21R;LAIR2;PTPRCAP;TRIM22
lobeline HL60 UP	4/340	0.126761	0.312212	2.13532	4.41041	CD6;SIT1;CTAG2;HLA-DPA1
CLOMIPHENE CITRATE	1/24	0.127212	0.312212	7.71118	15.8997	NCF1
papaverine HL60 UP	1/24	0.127212	0.312212	7.71118	15.8997	BEX1
rescinnamine MCF7 UP	1/24	0.127212	0.312212	7.71118	15.8997	IL21R
Adenylyl sulfate BOSS	1/24	0.127212	0.312212	7.71118	15.8997	LYZ
81103-11-9 CTD 00007157	1/24	0.127212	0.312212	7.71118	15.8997	ABCB11
ETYA CTD 00007037	1/24	0.127212	0.312212	7.71118	15.8997	PTPN7
2H-1-Benzopyran-2-one, 7-[(3,7-dimethyl-2,6-octadienyl)oxy]- CTD 00003446	1/24	0.127212	0.312212	7.71118	15.8997	PTGS2
Prolinedithiocarbamate CTD 00002658	1/24	0.127212	0.312212	7.71118	15.8997	PTGS2
Arsenic(III) chloride CTD 00002191	1/24	0.127212	0.312212	7.71118	15.8997	NCF1
Everolimus CTD 00003479	1/24	0.127212	0.312212	7.71118	15.8997	ABCB11
ofloxacin CTD 00007052	1/24	0.127212	0.312212	7.71118	15.8997	ABCB11
1,2-NAPHTHOQUINONE TTD 00000169	1/24	0.127212	0.312212	7.71118	15.8997	IDO1
docetaxel CTD 00002688	2/110	0.128315	0.312883	3.2998	6.77538	TNFSF10;PTGS2
hexachlorophene	2/111	0.130209	0.312883	3.26936	6.66497	GZMB;PTGS2
thymidine BOSS	2/111	0.130209	0.312883	3.26936	6.66497	CD40;CD8A
Pioglitazone CTD 00002515	2/111	0.130209	0.312883	3.26936	6.66497	ID2;ABCB11
buflomedil PC3 UP	2/112	0.13211	0.312883	3.23948	6.5571	PTPRC;CD6
GW768505A GSK	1/25	0.132149	0.312883	7.38951	14.9551	CSF1R
ALW-II-49-7 LINCS	1/25	0.132149	0.312883	7.38951	14.9551	CSF1R
nifuroxazide HL60 DOWN	1/25	0.132149	0.312883	7.38951	14.9551	NCF1
ganciclovir BOSS	1/25	0.132149	0.312883	7.38951	14.9551	CD8A
Propene BOSS	1/25	0.132149	0.312883	7.38951	14.9551	LYZ
irbesartan BOSS	1/25	0.132149	0.312883	7.38951	14.9551	CCR2
TAUROCHOLIC ACID CTD 00006831	1/25	0.132149	0.312883	7.38951	14.9551	ABCB11
FEXOFENADINE HYDROCHLORIDE CTD 00003191	1/25	0.132149	0.312883	7.38951	14.9551	ABCB11
norethindrone CTD 00006418	1/25	0.132149	0.312883	7.38951	14.9551	ABCB11
leflunomide CTD 00002026	1/25	0.132149	0.312883	7.38951	14.9551	CCL26
ketoprofen CTD 00006192	1/25	0.132149	0.312883	7.38951	14.9551	PTGS2
Lonafarnib CTD 00003616	1/25	0.132149	0.312883	7.38951	14.9551	PTGS2
nitroglycerin CTD 00006039	1/25	0.132149	0.312883	7.38951	14.9551	C3
Hydroxytyrosol CTD 00000267	1/25	0.132149	0.312883	7.38951	14.9551	PTGS2
5-hydroxy-1-(4-hydroxy-3-methoxyphenyl)decan-3-one CTD 00000374	1/25	0.132149	0.312883	7.38951	14.9551	PTGS2
Sphingosine 1-phosphate CTD 00002508	1/25	0.132149	0.312883	7.38951	14.9551	PTGS2
letrozole CTD 00002692	1/25	0.132149	0.312883	7.38951	14.9551	LIF
GNF-PF-2812 TTD 00008260	1/25	0.132149	0.312883	7.38951	14.9551	TNFSF10
juglone TTD 00008752	1/25	0.132149	0.312883	7.38951	14.9551	IDO1
[6-[6-(butanoylamino)purin-9-yl]-2-hydroxy-2-oxo-4a,6,7,7a-tetrahydro-4H-furo[3,2-d][1,3,2]dioxaphosphinin-7-yl] butanoate CTD 00005796	3/224	0.133621	0.315903	2.4269	4.88474	CSF1R;NCF1;PTGS2
trihexyphenidyl PC3 UP	1/26	0.137059	0.320268	7.09357	14.0974	PTGS2
ACRYLIC ACID BOSS	1/26	0.137059	0.320268	7.09357	14.0974	LYZ
LITHOCHOLIC ACID BOSS	1/26	0.137059	0.320268	7.09357	14.0974	ABCB11
hydroxylamine BOSS	1/26	0.137059	0.320268	7.09357	14.0974	LYZ
Anacardic acid C15:3 CTD 00003117	1/26	0.137059	0.320268	7.09357	14.0974	PTGS2
clomiphene CTD 00005686	1/26	0.137059	0.320268	7.09357	14.0974	LIF
Bis-gma CTD 00007186	1/26	0.137059	0.320268	7.09357	14.0974	PTGS2
hmba CTD 00000732	1/26	0.137059	0.320268	7.09357	14.0974	CSF1R
LY 294002 CTD 00003061	3/227	0.137475	0.320775	2.39403	4.75051	TNFSF10;PTGS2;PIK3CG
AM580 CTD 00002706	2/115	0.13785	0.321185	3.15299	6.24793	IRF1;ITGAE
PD-173955 Kinome Scan	2/116	0.139776	0.324148	3.12518	6.14946	CSF1R;BTK
cicloheximide MCF7 UP	4/354	0.140749	0.324148	2.04844	4.01653	ID2;IRF1;ID3;HIST1H2BH
Bosutinib MRC	1/27	0.141941	0.324148	6.8204	13.3158	BTK
phenylbutazone CTD 00006518	1/27	0.141941	0.324148	6.8204	13.3158	PTGS2
2,6,9,9-tetramethylcycloundeca-2,6,10-trien-1-one CTD 00003763	1/27	0.141941	0.324148	6.8204	13.3158	PTGS2
Carfilzomib CTD 00004787	1/27	0.141941	0.324148	6.8204	13.3158	PSMB9
Ici 118551 CTD 00001255	1/27	0.141941	0.324148	6.8204	13.3158	PTGS2
niflumic acid CTD 00006396	1/27	0.141941	0.324148	6.8204	13.3158	PTGS2
Evodiamine CTD 00002158	1/27	0.141941	0.324148	6.8204	13.3158	PTGS2
Dienogest CTD 00001099	1/27	0.141941	0.324148	6.8204	13.3158	PTGS2
DL-Thyroxine CTD 00006892	1/27	0.141941	0.324148	6.8204	13.3158	PTGS2
Benzo(a)pyrene 7,8-dihydrodiol CTD 00000887	1/27	0.141941	0.324148	6.8204	13.3158	PTGS2
acetylcholine CTD 00005304	1/27	0.141941	0.324148	6.8204	13.3158	IL5RA
cyclosporin A TTD 00007372	1/27	0.141941	0.324148	6.8204	13.3158	ABCB11
HG-5-113-01 LINCS	2/118	0.143645	0.327576	3.07098	5.95897	AXL;BTK
baclofen HL60 DOWN	3/234	0.146614	0.331009	2.32066	4.45556	SPI1;ID2;HLA-B
Pazopanib hydrochloride	1/28	0.146795	0.331009	6.56746	12.6011	CSF1R
ALW-II-38-3 LINCS	1/28	0.146795	0.331009	6.56746	12.6011	CSF1R
fluphenazine PC3 UP	1/28	0.146795	0.331009	6.56746	12.6011	PTGS2
nutlin-3B BOSS	1/28	0.146795	0.331009	6.56746	12.6011	TNFSF10
Betaine hydrochloride BOSS	1/28	0.146795	0.331009	6.56746	12.6011	LYZ
NSC321521 CTD 00005452	1/28	0.146795	0.331009	6.56746	12.6011	PTGS2
2,3-diformyloxypropyl formate CTD 00006941	1/28	0.146795	0.331009	6.56746	12.6011	C3
CP466722 LINCS	2/120	0.147537	0.331752	3.01863	5.77668	AXL;PIK3CG
Deoxycorticosterone acetate BOSS	2/120	0.147537	0.331752	3.01863	5.77668	PTPRC;CD8A
OTSSP167 LINCS	3/237	0.15059	0.33578	2.29056	4.33647	CSF1R;BTK;PIK3CG
3,3',4,4',5-Pentachlorobiphenyl CTD 00001077	3/237	0.15059	0.33578	2.29056	4.33647	C1QA;NCF1;PTGS2
Torin1 LINCS	1/29	0.151623	0.33578	6.33259	11.9455	PIK3CG
benfluorex MCF7 UP	1/29	0.151623	0.33578	6.33259	11.9455	IRF1
diflorasone HL60 UP	1/29	0.151623	0.33578	6.33259	11.9455	CCR2
mefloquine HL60 UP	1/29	0.151623	0.33578	6.33259	11.9455	TRIM22
prochlorperazine PC3 UP	1/29	0.151623	0.33578	6.33259	11.9455	PTGS2
SODIUM HYDROXIDE BOSS	1/29	0.151623	0.33578	6.33259	11.9455	LYZ
D-MONAPTERIN BOSS	1/29	0.151623	0.33578	6.33259	11.9455	IDO1
Honokiol CTD 00000234	1/29	0.151623	0.33578	6.33259	11.9455	PTGS2
LY 294002 TTD 00009057	1/29	0.151623	0.33578	6.33259	11.9455	PIK3CG
niclosamide MCF7 UP	2/123	0.153415	0.339282	2.94334	5.51762	LIF;IL21R
SELENIUM BOSS	2/124	0.155384	0.340325	2.91907	5.43488	CD8A;KRT7
PP242 MRC	1/30	0.156423	0.340325	6.11392	11.3425	BTK
bepridil PC3 UP	1/30	0.156423	0.340325	6.11392	11.3425	PTGS2
mepacrine MCF7 UP	1/30	0.156423	0.340325	6.11392	11.3425	ID3
primaquine HL60 UP	1/30	0.156423	0.340325	6.11392	11.3425	PTGS2
Carfilzomib BOSS	1/30	0.156423	0.340325	6.11392	11.3425	PSMB9
trehalose BOSS	1/30	0.156423	0.340325	6.11392	11.3425	LYZ
chlorophyllin CTD 00000324	1/30	0.156423	0.340325	6.11392	11.3425	BEX1
1'-Acetoxychavicol acetate CTD 00002113	1/30	0.156423	0.340325	6.11392	11.3425	PTGS2
DESOGESTREL CTD 00007143	1/30	0.156423	0.340325	6.11392	11.3425	SYCP1
prochlorperazine TTD 00010335	1/30	0.156423	0.340325	6.11392	11.3425	NCF1
GNF-Pf-5134 TTD 00008273	1/30	0.156423	0.340325	6.11392	11.3425	NCF1
puromycin MCF7 UP	3/242	0.157295	0.340979	2.24207	4.14701	ID2;IRF1;ID3
PKC-412 Kinome Scan	2/125	0.157358	0.340979	2.89519	5.35386	CSF1R;AXL
Dexbrompheniramine BOSS	2/125	0.157358	0.340979	2.89519	5.35386	CD8A;LYZ
digoxigenin HL60 UP	3/244	0.160002	0.34401	2.22324	4.07423	ID2;HLA-F;PTGS2
LEAD CTD 00006203	7/791	0.160488	0.34401	1.60908	2.94387	CD74;HLA-DMA;HLA-DMB;CD37;PDCD1;PTPN7;HLA-DOA
CHIR-265/RAF-265 Kinome Scan	1/31	0.161196	0.34401	5.90982	10.7862	CSF1R
carmustine PC3 DOWN	1/31	0.161196	0.34401	5.90982	10.7862	ID2
methylbenzethonium chloride MCF7 UP	1/31	0.161196	0.34401	5.90982	10.7862	IL21R
RHODAMINE B BOSS	1/31	0.161196	0.34401	5.90982	10.7862	LYZ
L 741211 CTD 00003280	1/31	0.161196	0.34401	5.90982	10.7862	ABCB11
peptidoglycan CTD 00006490	1/31	0.161196	0.34401	5.90982	10.7862	PTGS2
amlodipine CTD 00007164	1/31	0.161196	0.34401	5.90982	10.7862	PPBP
GNF-Pf-78 TTD 00008278	1/31	0.161196	0.34401	5.90982	10.7862	TNFSF10
0297417-0002B PC3 UP	2/127	0.161322	0.34401	2.84858	5.19682	LIF;PTGS2
Dinoprostone CTD 00007049	2/127	0.161322	0.34401	2.84858	5.19682	IL22;PTGS2
AZD4547 LINCS	2/128	0.16331	0.347331	2.82583	5.12069	CSF1R;AXL
L-histidine BOSS	2/128	0.16331	0.347331	2.82583	5.12069	IKZF1;LYZ
cantharidin HL60 UP	2/129	0.165303	0.347875	2.80343	5.04611	ID2;PTGS2
acetaldehyde CTD 00005293	2/129	0.165303	0.347875	2.80343	5.04611	PTGS2;CCR2
JW-7-24-1 LINCS	1/32	0.165943	0.347875	5.71889	10.2718	PIK3CG
colforsin PC3 UP	1/32	0.165943	0.347875	5.71889	10.2718	PTGS2
etacrynic acid HL60 UP	1/32	0.165943	0.347875	5.71889	10.2718	TRIM22
prochlorperazine BOSS	1/32	0.165943	0.347875	5.71889	10.2718	NCF1
Poloxalene BOSS	1/32	0.165943	0.347875	5.71889	10.2718	LYZ
nicardipine CTD 00006388	1/32	0.165943	0.347875	5.71889	10.2718	ABCB11
sodium fluoride CTD 00006755	1/32	0.165943	0.347875	5.71889	10.2718	PTGS2
indocyanine green CTD 00006145	1/32	0.165943	0.347875	5.71889	10.2718	ABCB11
CYTOCHALASIN B CTD 00005746	1/32	0.165943	0.347875	5.71889	10.2718	NCF1
colchicine HL60 DOWN	2/130	0.1673	0.349356	2.78139	4.97303	NCF1;IRF8
NSC25485 CTD 00006443	2/130	0.1673	0.349356	2.78139	4.97303	IL2RB;TNFSF10
Chromium(VI) CTD 00002830	2/130	0.1673	0.349356	2.78139	4.97303	NCF1;PTGS2
HEMATOXYLIN BOSS	3/251	0.169591	0.350468	2.15971	3.83213	PTPRC;CD8A;KRT7
SELENIUM CTD 00006731	12/1559	0.169802	0.350468	1.40854	2.49751	CD74;CXCL9;AXL;ID2;TNFSF10;HLA-B;KRT7;HLA-DRA;PTPN6;ITGAE;HLA-F;HLA-DPA1
lovastatin	1/33	0.170663	0.350468	5.5399	9.79491	ITGAL
digitoxin	1/33	0.170663	0.350468	5.5399	9.79491	TNFSF10
Regorafenib FDA	1/33	0.170663	0.350468	5.5399	9.79491	CSF1R
trichostatin A ssMCF7 UP	1/33	0.170663	0.350468	5.5399	9.79491	CORO1A
danthron CTD 00000135	1/33	0.170663	0.350468	5.5399	9.79491	TNFSF10
Pemetrexed CTD 00003054	1/33	0.170663	0.350468	5.5399	9.79491	C3
flufenamic acid CTD 00005976	1/33	0.170663	0.350468	5.5399	9.79491	PTGS2
AH 6809 CTD 00002290	1/33	0.170663	0.350468	5.5399	9.79491	PTGS2
EGTA CTD 00005889	1/33	0.170663	0.350468	5.5399	9.79491	TNFSF10
AH 23848 CTD 00002080	1/33	0.170663	0.350468	5.5399	9.79491	PTGS2
CADMIUM SELENIDE CTD 00002452	1/33	0.170663	0.350468	5.5399	9.79491	IRF1
quercetin CTD 00006679	22/3158	0.171003	0.350719	1.29136	2.28063	CD74;CD40;TICAM2;BEX1;NCF1;CCDC138;LIF;LAPTM5;LYZ;PTGS2;SAMHD1;PIK3CG;HLA-DMA;AXL;ID2;TNFSF10;ID3;LAIR2;SLC27A2;TRIM22;IDO1;CCL15
colchicine HL60 UP	2/132	0.171308	0.350897	2.73832	4.83121	PTPRC;IL10RA
tacrolimus BOSS	2/133	0.173317	0.351149	2.71728	4.76239	CD8A;IL2RB
ACRYLAMIDE BOSS	2/133	0.173317	0.351149	2.71728	4.76239	LIF;LYZ
AZD7762 LINCS	3/254	0.173751	0.351149	2.13357	3.73404	CSF1R;AXL;BTK
cephaeline MCF7 UP	7/811	0.175157	0.351149	1.56741	2.73054	C3;ID2;IRF1;KRT7;ID3;HIST1H2BH;PSMB9
bisacodyl PC3 UP	1/34	0.175356	0.351149	5.37175	9.35188	PTGS2
diethylstilbestrol BOSS	1/34	0.175356	0.351149	5.37175	9.35188	KRT7
astemizole BOSS	1/34	0.175356	0.351149	5.37175	9.35188	LYZ
amoxicillin BOSS	1/34	0.175356	0.351149	5.37175	9.35188	CD8A
Benzyl butyl phthalate CTD 00001292	1/34	0.175356	0.351149	5.37175	9.35188	KRT7
MANCOZEB CTD 00000687	1/34	0.175356	0.351149	5.37175	9.35188	PTGS2
POLY I-C CTD 00006579	1/34	0.175356	0.351149	5.37175	9.35188	CD40
Xanthohumol CTD 00003425	1/34	0.175356	0.351149	5.37175	9.35188	PTGS2
ML-7 CTD 00002750	1/34	0.175356	0.351149	5.37175	9.35188	NCF1
chelerythrine CTD 00000834	1/34	0.175356	0.351149	5.37175	9.35188	ABCB11
Geranylgeranyl pyrophosphate CTD 00000102	1/34	0.175356	0.351149	5.37175	9.35188	TNFSF10
suramin CTD 00006822	1/34	0.175356	0.351149	5.37175	9.35188	PTGS2
BISPHENOL A DIGLYCIDYL ETHER CTD 00000976	1/34	0.175356	0.351149	5.37175	9.35188	PTGS2
SB 203580 TTD 00010833	1/34	0.175356	0.351149	5.37175	9.35188	PTGS2
WH-4-023 LINCS	2/135	0.177348	0.35303	2.67615	4.62878	CSF1R;BTK
Sunitinib	3/258	0.179342	0.35303	2.09968	3.60821	CSF1R;AXL;BTK
Crizotinib LINCS	2/136	0.179369	0.35303	2.65604	4.5639	CSF1R;AXL
MeIQx CTD 00001739	2/136	0.179369	0.35303	2.65604	4.5639	LIF;PTGS2
menadione	1/35	0.180023	0.35303	5.2135	8.93942	IDO1
TG-100-115 Kinome Scan	1/35	0.180023	0.35303	5.2135	8.93942	PIK3CG
luteolin PC3 UP	1/35	0.180023	0.35303	5.2135	8.93942	LIF
paracetamol HL60 UP	1/35	0.180023	0.35303	5.2135	8.93942	CD6
ritodrine PC3 UP	1/35	0.180023	0.35303	5.2135	8.93942	PTGS2
clofazimine CTD 00005683	1/35	0.180023	0.35303	5.2135	8.93942	ABCB11
isoliquiritigenin CTD 00001873	1/35	0.180023	0.35303	5.2135	8.93942	PTGS2
N-formylmethionylleucylphenylalanine CTD 00006360	1/35	0.180023	0.35303	5.2135	8.93942	PTGS2
Tributyltin CTD 00000610	1/35	0.180023	0.35303	5.2135	8.93942	PTGS2
oxozinc CTD 00007012	1/35	0.180023	0.35303	5.2135	8.93942	CEACAM8
Entinostat CTD 00003662	1/35	0.180023	0.35303	5.2135	8.93942	PTGS2
morin CTD 00000417	1/35	0.180023	0.35303	5.2135	8.93942	ABCB11
Velcade(Bortezomib) TTD 00011778	1/35	0.180023	0.35303	5.2135	8.93942	PSMB9
pyrvinium HL60 UP	2/137	0.181394	0.355285	2.63624	4.50027	ID2;IL10RA
Crizotinib FDA	2/138	0.183422	0.356914	2.61672	4.43786	CSF1R;AXL
R-406 MRC	1/36	0.184664	0.356914	5.06429	8.55467	BTK
SYK Inhibitor I MRC	1/36	0.184664	0.356914	5.06429	8.55467	BTK
BAS-012416453 PC3 DOWN	1/36	0.184664	0.356914	5.06429	8.55467	HIST1H2BH
fenbendazole MCF7 UP	1/36	0.184664	0.356914	5.06429	8.55467	IL21R
hydrochloric acid CTD 00006115	1/36	0.184664	0.356914	5.06429	8.55467	ID2
6-Mercaptopurine CTD 00007042	1/36	0.184664	0.356914	5.06429	8.55467	VAV1
Linalool CTD 00000957	1/36	0.184664	0.356914	5.06429	8.55467	ID2
trolox CTD 00000557	1/36	0.184664	0.356914	5.06429	8.55467	TNFSF10
phenylarsine oxide CTD 00001378	1/36	0.184664	0.356914	5.06429	8.55467	PTGS2
Rhein TTD 00010611	1/36	0.184664	0.356914	5.06429	8.55467	PTPN7
colchicine CTD 00005701	2/140	0.187489	0.359787	2.57854	4.31656	ID3;TRIM22
METHYL METHANESULFONATE CTD 00006307	26/3864	0.18874	0.359787	1.24968	2.08369	CIITA;HHLA2;IKZF1;ITGAE;ITGAL;SAMHD1;CORO1A;TNFSF13B;HLA-DMA;HLA-DMB;TNFSF10;LAIR2;TRIM22;CCR2;HLA-DPA1;IL10RA;LIF;PTPRC;AXL;ID2;IRF1;IL2RB;BTK;HLA-DRA;ID3;PTPRCAP
celecoxib	1/37	0.189279	0.359787	4.92336	8.19509	PTGS2
beclometasone HL60 UP	1/37	0.189279	0.359787	4.92336	8.19509	NCF1
disulfiram HL60 UP	1/37	0.189279	0.359787	4.92336	8.19509	ID2
furazolidone HL60 DOWN	1/37	0.189279	0.359787	4.92336	8.19509	PTGS2
miconazole MCF7 UP	1/37	0.189279	0.359787	4.92336	8.19509	IRF1
trifluoperazine PC3 UP	1/37	0.189279	0.359787	4.92336	8.19509	PTGS2
zidovudine BOSS	1/37	0.189279	0.359787	4.92336	8.19509	CD8A
Psoralen BOSS	1/37	0.189279	0.359787	4.92336	8.19509	CD8A
SODIUM CTD 00006750	1/37	0.189279	0.359787	4.92336	8.19509	CXCL9
reserpine CTD 00006693	1/37	0.189279	0.359787	4.92336	8.19509	ABCB11
Selenium methyl cysteine CTD 00000103	1/37	0.189279	0.359787	4.92336	8.19509	TNFSF10
HELENALIN TTD 00008402	1/37	0.189279	0.359787	4.92336	8.19509	TNFSF10
niclosamide HL60 DOWN	3/267	0.1921	0.36421	2.02717	3.3443	SAMHD1;SLC27A2;CCR2
Methaneseleninic acid CTD 00000412	4/402	0.192906	0.36421	1.79697	2.957	ID2;IRF1;ID3;CORO1A
Dronabinol CTD 00006853	4/402	0.192906	0.36421	1.79697	2.957	CD40;ID2;PTGS2;IDO1
mefloquine MCF7 UP	2/143	0.193612	0.36421	2.52329	4.14299	IRF1;HIST1H2BH
Afatinib	1/38	0.193868	0.36421	4.79006	7.85845	AXL
Nilotinib Kinome Scan	1/38	0.193868	0.36421	4.79006	7.85845	CSF1R
isoflupredone HL60 UP	1/38	0.193868	0.36421	4.79006	7.85845	NCF1
verteporfin HL60 UP	1/38	0.193868	0.36421	4.79006	7.85845	ID2
362-05-0 CTD 00000041	1/38	0.193868	0.36421	4.79006	7.85845	PTGS2
OZONE CTD 00006460	1/38	0.193868	0.36421	4.79006	7.85845	PTGS2
Decitabine BOSS	2/144	0.195659	0.367146	2.50539	4.08725	CD8A;CTAG2
anisomycin HL60 UP	9/1142	0.196806	0.367213	1.43243	2.32847	PTPRC;ID2;IL10RA;LIF;ID3;HIST1H2BH;PTGS2;BMP6;PIK3CG
Bosutinib RBC	1/39	0.198432	0.367213	4.66377	7.54276	BTK
Nilotinib FDA	1/39	0.198432	0.367213	4.66377	7.54276	CSF1R
GSK-1838705A Kinome Scan	1/39	0.198432	0.367213	4.66377	7.54276	AXL
Tetradioxin BOSS	1/39	0.198432	0.367213	4.66377	7.54276	IDO1
troglitazone BOSS	1/39	0.198432	0.367213	4.66377	7.54276	ABCB11
Clofop [ISO] CTD 00000269	1/39	0.198432	0.367213	4.66377	7.54276	ID2
amphotericin b CTD 00005393	1/39	0.198432	0.367213	4.66377	7.54276	HLA-F
1,2-NAPHTHOQUINONE CTD 00001871	1/39	0.198432	0.367213	4.66377	7.54276	PTGS2
1,6,7,8,9,11a,12,13,14,14a-Decahydro-1,13-dihydroxy-6-methyl-4H-cyclopent [f]oxacyclotridecin-4-one CTD 00007351	1/39	0.198432	0.367213	4.66377	7.54276	TNFSF10
oxidopamine CTD 00007130	1/39	0.198432	0.367213	4.66377	7.54276	PTGS2
erythromycin CTD 00005916	1/39	0.198432	0.367213	4.66377	7.54276	ABCB11
arsenite CTD 00000779	10/1300	0.199307	0.368403	1.39964	2.25749	CD74;FOXG1;ID2;IRF1;KRT7;ITGAE;PTGS2;BMP6;IDO1;TNFSF13B
SU-14813 Kinome Scan	2/146	0.199761	0.368403	2.47035	3.97882	CSF1R;AXL
wortmannin CTD 00000504	2/146	0.199761	0.368403	2.47035	3.97882	ABCB11;PTGS2
puromycin HL60 UP	3/274	0.202179	0.372435	1.9741	3.1558	ID2;IL10RA;PTGS2
puromycin PC3 UP	5/552	0.202448	0.372505	1.63687	2.61453	ID2;IRF1;LIF;ID3;PTGS2
Silica BOSS	1/40	0.202969	0.372612	4.54396	7.24625	LYZ
spironolactone CTD 00006774	1/40	0.202969	0.372612	4.54396	7.24625	ABCB11
lanatoside C PC3 UP	4/411	0.203306	0.372804	1.75642	2.79805	ID2;ID3;HIST1H2BH;PTGS2
AST-487 Kinome Scan	2/148	0.203874	0.373421	2.43626	3.87427	CSF1R;AXL
ibuprofen CTD 00006137	2/149	0.205934	0.375754	2.41956	3.82339	C3;PTGS2
VANADIUM CTD 00006979	2/149	0.205934	0.375754	2.41956	3.82339	IRF1;CEACAM8
MLN8054 LINCS	1/41	0.207482	0.375754	4.43013	6.96733	AXL
quinisocaine MCF7 UP	1/41	0.207482	0.375754	4.43013	6.96733	IRF1
arsenite BOSS	1/41	0.207482	0.375754	4.43013	6.96733	HLA-DMA
1-butanol CTD 00007334	1/41	0.207482	0.375754	4.43013	6.96733	PTGS2
RUTIN CTD 00006712	1/41	0.207482	0.375754	4.43013	6.96733	PTGS2
FLUORANTHENE CTD 00000365	1/41	0.207482	0.375754	4.43013	6.96733	TYROBP
Equol CTD 00007470	1/41	0.207482	0.375754	4.43013	6.96733	PTGS2
Salbutamol CTD 00005336	1/41	0.207482	0.375754	4.43013	6.96733	PTGS2
parthenolide HL60 UP	2/151	0.210061	0.37751	2.38684	3.72433	ID2;HIST1H2BH
rifabutin PC3 UP	2/151	0.210061	0.37751	2.38684	3.72433	CORO1A;PSMB9
PLX-4720 LINCS	1/42	0.211969	0.37751	4.32186	6.70458	CSF1R
BX-517 Analog (compound 7b) MRC	1/42	0.211969	0.37751	4.32186	6.70458	BTK
BIO (6-Bromoindirubin-3'-oxime) MRC	1/42	0.211969	0.37751	4.32186	6.70458	BTK
orciprenaline HL60 UP	1/42	0.211969	0.37751	4.32186	6.70458	AXL
rimexolone HL60 DOWN	1/42	0.211969	0.37751	4.32186	6.70458	PTGS2
ritonavir BOSS	1/42	0.211969	0.37751	4.32186	6.70458	CD8A
N-Formyl-Met-Leu-Phe BOSS	1/42	0.211969	0.37751	4.32186	6.70458	ITGAL
Acteoside CTD 00002463	1/42	0.211969	0.37751	4.32186	6.70458	PTGS2
DIALLYL DISULFIDE CTD 00001321	1/42	0.211969	0.37751	4.32186	6.70458	PTGS2
busulfan CTD 00005543	1/42	0.211969	0.37751	4.32186	6.70458	PTGS2
astemizole CTD 00007123	1/42	0.211969	0.37751	4.32186	6.70458	ABCB11
ACRYLAMIDE CTD 00007343	1/42	0.211969	0.37751	4.32186	6.70458	IKZF1
Allyl sulfide CTD 00001796	1/42	0.211969	0.37751	4.32186	6.70458	PTGS2
HG-9-91-01 LINCS	2/153	0.214196	0.379992	2.35499	3.62872	CSF1R;BTK
lycorine HL60 UP	7/862	0.21503	0.379992	1.46998	2.25932	PTPRC;ID2;IL10RA;HIST1H2BH;PTGS2;BMP6;PIK3CG
Irinotecan hydrochloride CTD 00002224	5/565	0.215497	0.379992	1.5978	2.45232	ID2;TNFSF10;HLA-B;ITGAE;SAMHD1
ZINC CTD 00007011	12/1642	0.216386	0.379992	1.33077	2.03699	GZMK;CD40;CIITA;TICAM2;ID2;IRF1;LIF;ID3;LAIR2;PTGS2;IDO1;CCL26
Sorafenib Kinome Scan	1/43	0.21643	0.379992	4.21875	6.45674	CSF1R
GADOLINIUM BOSS	1/43	0.21643	0.379992	4.21875	6.45674	CD8A
efavirenz BOSS	1/43	0.21643	0.379992	4.21875	6.45674	CD8A
levamisole BOSS	1/43	0.21643	0.379992	4.21875	6.45674	CD40
gentamicin CTD 00006022	1/43	0.21643	0.379992	4.21875	6.45674	HLA-F
olanzapine CTD 00002854	1/43	0.21643	0.379992	4.21875	6.45674	ABCB11
zafirlukast CTD 00002560	1/43	0.21643	0.379992	4.21875	6.45674	ABCB11
loratadine CTD 00007174	1/43	0.21643	0.379992	4.21875	6.45674	ABCB11
1,3,5[10]-Estratriene-3,4,17 beta-triol CTD 00000733	1/43	0.21643	0.379992	4.21875	6.45674	PTGS2
pyrithyldione HL60 DOWN	2/155	0.21834	0.382773	2.32397	3.53639	NCF1;TNFSF10
Vorinostat CTD 00003560	4/425	0.219806	0.382773	1.69679	2.57066	ID2;TNFSF10;PTGS2;TRIM22
cyproheptadine PC3 DOWN	1/44	0.220867	0.382773	4.12043	6.22265	ID2
etynodiol HL60 DOWN	1/44	0.220867	0.382773	4.12043	6.22265	PTGS2
mepacrine HL60 UP	1/44	0.220867	0.382773	4.12043	6.22265	ID2
mycophenolic acid MCF7 UP	1/44	0.220867	0.382773	4.12043	6.22265	LIF
oxolinic acid HL60 DOWN	1/44	0.220867	0.382773	4.12043	6.22265	SPI1
Vancomycin HCL BOSS	1/44	0.220867	0.382773	4.12043	6.22265	PRF1
nelfinavir CTD 00007329	1/44	0.220867	0.382773	4.12043	6.22265	ABCB11
dibutyl phthalate CTD 00005795	1/44	0.220867	0.382773	4.12043	6.22265	KRT7
9-Methoxyellipticine TTD 00001373	1/44	0.220867	0.382773	4.12043	6.22265	NCF1
3-[3-butylsulfanyl-1-[(4-chlorophenyl)methyl]-5-propan-2-ylindol-2-yl]-2,2-dimethylpropanoic acid TTD 00000826	1/44	0.220867	0.382773	4.12043	6.22265	PTGS2
Zinc sulfate CTD 00007264	3/287	0.221214	0.382962	1.88249	2.83997	CD8B;IL23R;CCR2
N-NITROSODIETHYLAMINE CTD 00005817	2/157	0.22249	0.383403	2.29375	3.44722	HLA-DMB;KRT13
8-azaguanine HL60 UP	4/428	0.223389	0.383403	1.68452	2.52484	ID2;ID3;PTGS2;BMP6
chlortetracycline HL60 UP	3/289	0.224176	0.383403	1.86914	2.79497	SIT1;MADCAM1;CTAG2
HG-5-88-01 LINCS	1/45	0.225279	0.383403	4.02658	6.00129	AXL
SU11652 RBC	1/45	0.225279	0.383403	4.02658	6.00129	CSF1R
GSK461364 LINCS	1/45	0.225279	0.383403	4.02658	6.00129	PIK3CG
strophanthidin MCF7 UP	1/45	0.225279	0.383403	4.02658	6.00129	ID3
Toluidine Blue O BOSS	1/45	0.225279	0.383403	4.02658	6.00129	PTPRC
LITHIUM CHLORIDE BOSS	1/45	0.225279	0.383403	4.02658	6.00129	HLA-DMA
22-Hydroxycholesterol CTD 00000121	1/45	0.225279	0.383403	4.02658	6.00129	PTGS2
Bromoacetate CTD 00000832	1/45	0.225279	0.383403	4.02658	6.00129	TNFSF10
2,2',3,4,4',5,5'-HEPTACHLOROBIPHENYL CTD 00003812	1/45	0.225279	0.383403	4.02658	6.00129	CCR2
p,p'-DDE CTD 00005754	1/45	0.225279	0.383403	4.02658	6.00129	PTGS2
flurbiprofen CTD 00005993	1/45	0.225279	0.383403	4.02658	6.00129	PTGS2
2-CHLOROETHYL ETHYL SULFIDE CTD 00001489	1/45	0.225279	0.383403	4.02658	6.00129	PTGS2
SB 202190 TTD 00010831	1/45	0.225279	0.383403	4.02658	6.00129	PTGS2
TERT-BUTYL HYDROPEROXIDE CTD 00007349	10/1341	0.226057	0.384321	1.35353	2.01266	BEX1;ID2;TNFSF10;HLA-B;LIF;LAPTM5;ITGAL;PTGS2;SLC27A2;HLA-DPA1
MS-275 PC3 UP	4/431	0.226987	0.385089	1.67243	2.47999	C3;BEX1;PTGS2;BMP6
sanguinarine HL60 DOWN	4/431	0.226987	0.385089	1.67243	2.47999	NCF1;TNFSF10;IKZF1;CCR2
amiodarone	1/46	0.229666	0.385169	3.9369	5.7917	CCR2
clomifene MCF7 UP	1/46	0.229666	0.385169	3.9369	5.7917	IRF1
cloperastine PC3 UP	1/46	0.229666	0.385169	3.9369	5.7917	PTGS2
flupentixol HL60 DOWN	1/46	0.229666	0.385169	3.9369	5.7917	ID2
Salicylate, sodium BOSS	1/46	0.229666	0.385169	3.9369	5.7917	CD8A
2-deoxy-D-glucose BOSS	1/46	0.229666	0.385169	3.9369	5.7917	TNFSF10
Inosinic acid BOSS	1/46	0.229666	0.385169	3.9369	5.7917	CD8A
2-[6-fluoro-2-methyl-3-[(4-methylsulfonylphenyl)methylidene]inden-1-yl]acetic acid CTD 00001194	1/46	0.229666	0.385169	3.9369	5.7917	PTGS2
tetracycline CTD 00006851	1/46	0.229666	0.385169	3.9369	5.7917	PTPN7
4-tert-Octylphenol CTD 00003436	1/46	0.229666	0.385169	3.9369	5.7917	CSF1R
Erlotinib CTD 00003738	1/46	0.229666	0.385169	3.9369	5.7917	AXL
dihydroergotamine HL60 DOWN	3/293	0.230122	0.385532	1.84298	2.7076	IRF8;ITGAL;SLC27A2
1,4-chrysenequinone HL60 UP	1/47	0.234028	0.387175	3.85113	5.59304	ID2
betulinic acid HL60 DOWN	1/47	0.234028	0.387175	3.85113	5.59304	NCF1
loxapine PC3 UP	1/47	0.234028	0.387175	3.85113	5.59304	KRT7
nifedipine HL60 DOWN	1/47	0.234028	0.387175	3.85113	5.59304	PTGS2
erythromycin BOSS	1/47	0.234028	0.387175	3.85113	5.59304	PRF1
FURA-2 BOSS	1/47	0.234028	0.387175	3.85113	5.59304	IKZF1
Cardidigin CTD 00005822	1/47	0.234028	0.387175	3.85113	5.59304	TNFSF10
p-benzoquinone CTD 00000148	1/47	0.234028	0.387175	3.85113	5.59304	CSF1R
mitotane CTD 00006344	1/47	0.234028	0.387175	3.85113	5.59304	PTGS2
Ursolic acid CTD 00000232	1/47	0.234028	0.387175	3.85113	5.59304	PTGS2
AMILORIDE CTD 00005369	1/47	0.234028	0.387175	3.85113	5.59304	TNFSF10
1-AMINO-4-HYDROXYANTHRAQUINONE CTD 00003422	1/47	0.234028	0.387175	3.85113	5.59304	NCF1
camptothecin PC3 UP	4/437	0.234229	0.387175	1.64875	2.39309	ID2;HLA-B;HIST1H2BH;HLA-F
latamoxef HL60 UP	9/1196	0.234489	0.387207	1.36333	1.9773	GZMK;CD40;KIR3DS1;CD6;HLA-DRA;ABCB11;BMP6;HLA-DPA1;CCL15
ammonia BOSS	2/163	0.234978	0.387617	2.2076	3.19718	HLA-DMA;LYZ
AZD-9291 LINCS	1/48	0.238366	0.39001	3.769	5.40454	BTK
RO-3306 LINCS	1/48	0.238366	0.39001	3.769	5.40454	PIK3CG
gossypol HL60 DOWN	1/48	0.238366	0.39001	3.769	5.40454	CCR2
pizotifen PC3 UP	1/48	0.238366	0.39001	3.769	5.40454	PTGS2
butyric acid CTD 00007353	1/48	0.238366	0.39001	3.769	5.40454	PTGS2
BUTHIONINE SULFOXIMINE CTD 00007280	1/48	0.238366	0.39001	3.769	5.40454	PTGS2
carboplatin CTD 00007106	1/48	0.238366	0.39001	3.769	5.40454	PTGS2
Resveratrol-13C6 TTD 00010554	1/48	0.238366	0.39001	3.769	5.40454	PTGS2
cinnamaldehyde CTD 00000671	2/165	0.23915	0.390896	2.18029	3.11926	NCF1;PTGS2
zuclopenthixol PC3 UP	3/301	0.242103	0.393073	1.79277	2.54285	CD6;CD8A;ITGAL
Pazopanib FDA	1/49	0.24268	0.393073	3.69029	5.2255	CSF1R
Staurosporine, N-benzoyl- RBC	1/49	0.24268	0.393073	3.69029	5.2255	CSF1R
Pazopanib Kinome Scan	1/49	0.24268	0.393073	3.69029	5.2255	CSF1R
clioquinol PC3 UP	1/49	0.24268	0.393073	3.69029	5.2255	PTGS2
etoposide HL60 DOWN	1/49	0.24268	0.393073	3.69029	5.2255	IRF8
progesterone HL60 DOWN	1/49	0.24268	0.393073	3.69029	5.2255	NCF1
EMBELIN CTD 00000580	1/49	0.24268	0.393073	3.69029	5.2255	PTGS2
D-Penicillamine CTD 00006475	1/49	0.24268	0.393073	3.69029	5.2255	HLA-B
acetaminophen BOSS	2/167	0.243327	0.393725	2.15364	3.04385	LYZ;CCR2
8-azaguanine HL60 DOWN	7/897	0.244184	0.394716	1.40957	1.98726	IRF8;MNDA;IKZF1;PTPRCAP;SLC27A2;VAV1;CCR2
forskolin BOSS	2/168	0.245416	0.396309	2.14056	3.00706	LIF;IKZF1
CAPECITABINE BOSS	1/50	0.246969	0.397223	3.6148	5.05526	IKZF3
506-26-3 CTD 00007216	1/50	0.246969	0.397223	3.6148	5.05526	PTGS2
propranolol CTD 00006636	1/50	0.246969	0.397223	3.6148	5.05526	PTGS2
mycophenolic acid CTD 00006358	1/50	0.246969	0.397223	3.6148	5.05526	KLRK1
bicalutamide CTD 00002279	2/170	0.249597	0.400414	2.11486	2.93523	CD40;PTGS2
nocodazole MCF7 DOWN	1/51	0.251234	0.400414	3.54232	4.89325	ID2
Zoledronic acid BOSS	1/51	0.251234	0.400414	3.54232	4.89325	KLRK1
1-(5-deoxypentofuranosyl)-5-fluoropyrimidine-2,4(1h,3h)-dione CTD 00001171	1/51	0.251234	0.400414	3.54232	4.89325	AXL
VERAPAMIL CTD 00006985	1/51	0.251234	0.400414	3.54232	4.89325	PPBP
ZINC SULFIDE CTD 00001487	1/51	0.251234	0.400414	3.54232	4.89325	IRF1
budesonide CTD 00007317	1/51	0.251234	0.400414	3.54232	4.89325	ABCB11
clofibrate CTD 00005684	1/51	0.251234	0.400414	3.54232	4.89325	ABCB11
parthenolide CTD 00000087	1/51	0.251234	0.400414	3.54232	4.89325	PTGS2
5109870 MCF7 UP	2/171	0.251689	0.400414	2.10224	2.90018	HLA-B;LIF
dirithromycin HL60 UP	2/171	0.251689	0.400414	2.10224	2.90018	KIR3DS1;CTAG2
mitomycin C CTD 00007136	3/308	0.25267	0.401579	1.751	2.4088	MAGEA12;TNFSF10;PTGS2
morphine BOSS	2/172	0.253781	0.402549	2.08977	2.86567	CD6;PRF1
hydroquinone CTD 00001535	2/172	0.253781	0.402549	2.08977	2.86567	CSF1R;SPI1
(-)-isoprenaline PC3 UP	1/52	0.255476	0.402856	3.47269	4.73893	PTGS2
0179445-0000 PC3 UP	1/52	0.255476	0.402856	3.47269	4.73893	PTGS2
dinoprostone PC3 UP	1/52	0.255476	0.402856	3.47269	4.73893	PTGS2
suloctidil PC3 UP	1/52	0.255476	0.402856	3.47269	4.73893	PTGS2
isoflurane BOSS	1/52	0.255476	0.402856	3.47269	4.73893	ITGAL
1-HYDROXYPYRENE CTD 00001593	1/52	0.255476	0.402856	3.47269	4.73893	C3
L-aspartic acid BOSS	2/173	0.255873	0.403088	2.07745	2.83171	CD8A;LYZ
prochlorperazine	1/53	0.259693	0.407114	3.40573	4.5918	NCF1
alprostadil PC3 UP	1/53	0.259693	0.407114	3.40573	4.5918	PTGS2
ellipticine MCF7 UP	1/53	0.259693	0.407114	3.40573	4.5918	ID2
clotrimazole BOSS	1/53	0.259693	0.407114	3.40573	4.5918	IKZF1
Melitten CTD 00006261	1/53	0.259693	0.407114	3.40573	4.5918	PTGS2
ambroxol PC3 UP	2/175	0.260059	0.407199	2.05322	2.76537	ID2;SLC27A2
genistein CTD 00007324	9/1231	0.260253	0.407199	1.3218	1.77928	C3;IFNL1;CRISPLD1;GZMA;TNFSF10;HLA-DRA;ID3;PTGS2;VAV1
Staurosporine Kinome Scan	3/315	0.263306	0.410095	1.7111	2.28336	CSF1R;AXL;BTK
RO-31-8220 MRC	1/54	0.263887	0.410095	3.34131	4.4514	BTK
propofol MCF7 UP	1/54	0.263887	0.410095	3.34131	4.4514	IRF1
trimipramine PC3 UP	1/54	0.263887	0.410095	3.34131	4.4514	PTGS2
indole BOSS	1/54	0.263887	0.410095	3.34131	4.4514	IDO1
cadmium acetate CTD 00001325	1/54	0.263887	0.410095	3.34131	4.4514	HLA-F
Indole-3-carbinol CTD 00000845	1/54	0.263887	0.410095	3.34131	4.4514	PTGS2
CALCIUM CTD 00005559	2/178	0.26634	0.412778	2.01792	2.66967	CXCL9;PTGS2
Vandetanib Kinome Scan	1/55	0.268057	0.412778	3.27927	4.31733	AXL
Vandetanib FDA	1/55	0.268057	0.412778	3.27927	4.31733	AXL
atovaquone HL60 DOWN	1/55	0.268057	0.412778	3.27927	4.31733	NCF1
SILICON BOSS	1/55	0.268057	0.412778	3.27927	4.31733	LYZ
Methoprene BOSS	1/55	0.268057	0.412778	3.27927	4.31733	CD6
azathioprine CTD 00005457	1/55	0.268057	0.412778	3.27927	4.31733	VAV1
INDIRUBIN-3'-MONOXIME CTD 00004181	1/55	0.268057	0.412778	3.27927	4.31733	PTGS2
Tanespimycin CTD 00003582	1/55	0.268057	0.412778	3.27927	4.31733	TNFSF10
Pirinixic acid CTD 00000280	10/1402	0.268293	0.412778	1.28996	1.69717	C1QA;CD74;KLRK1;HLA-DRA;ID3;IRF8;PDCD1;ABCB11;PTGS2;TNFSF13B
dUTP BOSS	2/179	0.268434	0.412778	2.00641	2.63874	PTPRC;CD8A
AZ-628 LINCS	1/56	0.272204	0.41738	3.21948	4.1892	CSF1R
terfenadine CTD 00007125	1/56	0.272204	0.41738	3.21948	4.1892	ABCB11
Fisetin CTD 00000919	1/56	0.272204	0.41738	3.21948	4.1892	CD40
methotrexate BOSS	2/182	0.274714	0.420828	1.97267	2.54874	CD8A;PRF1
miconazole	1/57	0.276328	0.421295	3.16183	4.06664	PTGS2
nadide BOSS	1/57	0.276328	0.421295	3.16183	4.06664	IDO1
105156-22-7 CTD 00005867	1/57	0.276328	0.421295	3.16183	4.06664	ABCB11
orlistat CTD 00002339	1/57	0.276328	0.421295	3.16183	4.06664	TNFSF10
quercetin TTD 00010442	1/57	0.276328	0.421295	3.16183	4.06664	PIK3CG
glycerol BOSS	2/183	0.276808	0.421617	1.96167	2.51964	HLA-DMA;LYZ
helveticoside PC3 UP	3/324	0.277063	0.421617	1.66236	2.13366	ID2;ID3;PTGS2
piperlongumine HL60 UP	2/184	0.278901	0.422743	1.9508	2.49097	ID2;HIST1H2BH
terfenadine MCF7 UP	2/184	0.278901	0.422743	1.9508	2.49097	IRF1;LIF
Melatonin BOSS	2/184	0.278901	0.422743	1.9508	2.49097	CD8A;IDO1
digoxin	1/58	0.280428	0.422743	3.1062	3.94934	TNFSF10
chlorprothixene PC3 DOWN	1/58	0.280428	0.422743	3.1062	3.94934	ID2
gossypol PC3 UP	1/58	0.280428	0.422743	3.1062	3.94934	PTGS2
quinisocaine PC3 UP	1/58	0.280428	0.422743	3.1062	3.94934	PTGS2
NICKEL BOSS	1/58	0.280428	0.422743	3.1062	3.94934	CD8A
alpha-Tocopherol CTD 00007387	1/58	0.280428	0.422743	3.1062	3.94934	PTGS2
Alvocidib CTD 00002892	1/58	0.280428	0.422743	3.1062	3.94934	TNFSF10
Sunitinib Kinome Scan	2/185	0.280993	0.422803	1.94004	2.46273	CSF1R;AXL
15-delta prostaglandin J2 HL60 UP	2/185	0.280993	0.422803	1.94004	2.46273	ID2;HIST1H2BH
lactic acid BOSS	2/186	0.283085	0.423166	1.9294	2.43491	CD8A;LYZ
methanol BOSS	2/186	0.283085	0.423166	1.9294	2.43491	CD53;LYZ
formic acid BOSS	2/186	0.283085	0.423166	1.9294	2.43491	CD2;HLA-DMA
Ethylparaben BOSS	2/186	0.283085	0.423166	1.9294	2.43491	CD8A;LYZ
coenzyme A BOSS	1/59	0.284506	0.423166	3.05249	3.83699	KRT7
Everolimus BOSS	1/59	0.284506	0.423166	3.05249	3.83699	CD8A
CHLOROFORM BOSS	1/59	0.284506	0.423166	3.05249	3.83699	LYZ
DL-Homocysteine CTD 00006102	1/59	0.284506	0.423166	3.05249	3.83699	NCF1
Pterostilbene CTD 00003490	1/59	0.284506	0.423166	3.05249	3.83699	PTGS2
sulfasalazine CTD 00006719	1/59	0.284506	0.423166	3.05249	3.83699	IDO1
Nitroprusside CTD 00006411	1/59	0.284506	0.423166	3.05249	3.83699	PTGS2
PONATINIB CTD 00004976	1/59	0.284506	0.423166	3.05249	3.83699	CSF1R
Sunitinib FDA	2/187	0.285177	0.423166	1.91887	2.4075	CSF1R;AXL
acetic acid BOSS	2/187	0.285177	0.423166	1.91887	2.4075	HLA-DMA;LYZ
Quercetin dihydrate BOSS	2/187	0.285177	0.423166	1.91887	2.4075	TNFSF10;LYZ
STOCK1N-35696 PC3 DOWN	1/60	0.28856	0.425979	3.00061	3.72931	AXL
terfenadine HL60 UP	1/60	0.28856	0.425979	3.00061	3.72931	TRIM22
endosulfan CTD 00005896	1/60	0.28856	0.425979	3.00061	3.72931	LIF
HC toxin MCF7 UP	3/332	0.289353	0.425979	1.62128	2.01056	ID2;ID3;CORO1A
hydrogen peroxide BOSS	2/189	0.289359	0.425979	1.89815	2.35388	PTPRC;LYZ
Superoxide BOSS	2/189	0.289359	0.425979	1.89815	2.35388	NCF1;LYZ
L-glutamine BOSS	2/190	0.291449	0.425979	1.88796	2.32765	CD8A;LYZ
emetine MCF7 UP	5/637	0.291871	0.425979	1.4105	1.73695	ID2;IRF1;ID3;HIST1H2BH;PSMB9
menadione HL60 UP	3/334	0.292432	0.425979	1.61132	1.98115	ID2;HIST1H2BH;PTGS2
nifedipine	1/61	0.292592	0.425979	2.95045	3.62603	CCR2
fluticasone HL60 UP	1/61	0.292592	0.425979	2.95045	3.62603	NCF1
tamoxifen MCF7 UP	1/61	0.292592	0.425979	2.95045	3.62603	IRF1
ALUMINUM BOSS	1/61	0.292592	0.425979	2.95045	3.62603	CD8A
azathioprine BOSS	1/61	0.292592	0.425979	2.95045	3.62603	CD8A
ouabain BOSS	1/61	0.292592	0.425979	2.95045	3.62603	TNFSF10
taurine BOSS	1/61	0.292592	0.425979	2.95045	3.62603	LYZ
Nickelous acetate CTD 00003684	1/61	0.292592	0.425979	2.95045	3.62603	IRF1
Napqi CTD 00001344	1/61	0.292592	0.425979	2.95045	3.62603	IL23R
1h-pyrazolo[3,4-d]pyrimidine CTD 00000742	1/61	0.292592	0.425979	2.95045	3.62603	PTGS2
benzbromarone CTD 00005480	1/61	0.292592	0.425979	2.95045	3.62603	ABCB11
thapsigargin PC3 UP	4/484	0.292629	0.425979	1.48372	1.82326	IRF1;LIF;HIST1H2BH;PTGS2
67526-95-8 CTD 00007263	7/953	0.293217	0.42645	1.32222	1.62215	HLA-DMA;TICAM2;ID2;IL21R;LYZ;PTGS2;CORO1A
N-Acetyl-L-cysteine BOSS	2/191	0.293538	0.42653	1.87788	2.30181	NCF1;TNFSF10
dihydroergocristine HL60 DOWN	2/192	0.295626	0.429178	1.8679	2.27633	IRF8;ITGAL
Iniprol BOSS	1/62	0.296601	0.429431	2.90193	3.52691	KRT7
toluene CTD 00006907	1/62	0.296601	0.429431	2.90193	3.52691	PTGS2
N-(undeca-2,4,7-trienylideneamino)nitrous amide CTD 00001653	1/62	0.296601	0.429431	2.90193	3.52691	ID3
ethisterone BOSS	2/193	0.297714	0.430655	1.85803	2.25123	CD8A;LIF
folic acid CTD 00005997	2/194	0.2998	0.431324	1.84825	2.22648	C3;NCF1
H-7 MCF7 UP	1/63	0.300588	0.431324	2.85498	3.43174	KRT13
chlorprothixene MCF7 UP	1/63	0.300588	0.431324	2.85498	3.43174	IRF1
dequalinium chloride HL60 DOWN	1/63	0.300588	0.431324	2.85498	3.43174	PTGS2
etacrynic acid HL60 DOWN	1/63	0.300588	0.431324	2.85498	3.43174	SLC27A2
etynodiol HL60 UP	1/63	0.300588	0.431324	2.85498	3.43174	GNLY
Telmisartan BOSS	1/63	0.300588	0.431324	2.85498	3.43174	NCF1
digoxin CTD 00005825	1/63	0.300588	0.431324	2.85498	3.43174	TNFSF10
myricetin TTD 00009430	1/63	0.300588	0.431324	2.85498	3.43174	PIK3CG
UNII-CXY7B3Q98Z BOSS	2/195	0.301886	0.432388	1.83858	2.20208	LIF;ABCB11
strophanthidin HL60 DOWN	3/341	0.303229	0.432388	1.57738	1.88223	NCF1;IKZF1;CCR2
R-atenolol PC3 UP	2/196	0.303971	0.432388	1.82901	2.17803	PTPRC;CD8A
sanguinarine MCF7 UP	2/196	0.303971	0.432388	1.82901	2.17803	ID2;LYZ
thioridazine PC3 UP	2/196	0.303971	0.432388	1.82901	2.17803	LIF;PTGS2
alexidine PC3 UP	1/64	0.304552	0.432388	2.80952	3.34028	PTGS2
succinic acid BOSS	1/64	0.304552	0.432388	2.80952	3.34028	HLA-DMA
arecoline CTD 00005439	1/64	0.304552	0.432388	2.80952	3.34028	PTGS2
FCCP CTD 00005590	1/64	0.304552	0.432388	2.80952	3.34028	PTGS2
Gallic acid CTD 00006020	1/64	0.304552	0.432388	2.80952	3.34028	PTGS2
QUINOLINE CTD 00001749	1/64	0.304552	0.432388	2.80952	3.34028	AIF1
chlorpyrifos CTD 00005880	1/64	0.304552	0.432388	2.80952	3.34028	PTGS2
11-cis-Retinal BOSS	2/197	0.306055	0.434139	1.81954	2.15432	PTPRC;LIF
rapamycin BOSS	2/198	0.308137	0.434917	1.81017	2.13095	CD40;CD8A
Momelotinib LINCS	1/65	0.308494	0.434917	2.76549	3.25236	PIK3CG
papaverine HL60 DOWN	1/65	0.308494	0.434917	2.76549	3.25236	NCF1
gentamicin BOSS	1/65	0.308494	0.434917	2.76549	3.25236	PRF1
Calcium phosphate BOSS	1/65	0.308494	0.434917	2.76549	3.25236	LYZ
omeprazole CTD 00006436	1/65	0.308494	0.434917	2.76549	3.25236	ABCB11
Mangiferin CTD 00000713	1/65	0.308494	0.434917	2.76549	3.25236	PTGS2
3-(1-methylpyrrolidin-2-yl)pyridine CTD 00006393	4/499	0.311713	0.438141	1.43764	1.67582	ID2;BTK;ITGAL;PTGS2
Nilotinib	1/66	0.312413	0.438141	2.7228	3.16778	CSF1R
colchicine BOSS	1/66	0.312413	0.438141	2.7228	3.16778	LYZ
Melatonin CTD 00006260	1/66	0.312413	0.438141	2.7228	3.16778	PTGS2
h-89 CTD 00002586	1/66	0.312413	0.438141	2.7228	3.16778	PTGS2
Silybin CTD 00003999	1/66	0.312413	0.438141	2.7228	3.16778	ABCB11
Dasatinib CTD 00004330	4/502	0.315546	0.441885	1.42876	1.648	CSF1R;BTK;HIST1H2BH;ABCB11
thalidomide BOSS	1/67	0.316311	0.441885	2.68141	3.08638	CD8A
creatine BOSS	1/67	0.316311	0.441885	2.68141	3.08638	BTK
Capsaicin BOSS	2/202	0.316455	0.441885	1.7736	2.04066	IKZF1;IDO1
dexamethasone BOSS	2/202	0.316455	0.441885	1.7736	2.04066	PTPRC;CD8A
estradiol CTD 00005920	27/4336	0.317433	0.442866	1.13501	1.30241	CXCL9;NCF1;HHLA2;PTGS2;SAMHD1;C3;TNFSF10;LAIR2;TNFRSF4;CCL15;CD96;HLA-B;LIF;KRT13;KRT7;HLA-F;LYZ;BMP6;PSMB9;CRISPLD1;ID2;IL2RB;BTK;HLA-DRA;ID3;HIST1H2BH;SLC27A2
hycanthone MCF7 UP	1/68	0.320187	0.444596	2.64126	3.008	LIF
5-azacytidine BOSS	1/68	0.320187	0.444596	2.64126	3.008	PTPRC
Calcifediol BOSS	1/68	0.320187	0.444596	2.64126	3.008	CD8A
Mehp CTD 00000849	1/68	0.320187	0.444596	2.64126	3.008	PTGS2
ebselen TTD 00007775	1/68	0.320187	0.444596	2.64126	3.008	NCF1
HG-14-10-04 LINCS	2/204	0.320607	0.444596	1.75586	1.99737	CSF1R;AXL
0179445-0000 MCF7 UP	2/204	0.320607	0.444596	1.75586	1.99737	LIF;ID3
disulfiram MCF7 UP	1/69	0.324041	0.447816	2.60228	2.93248	ID3
spiperone PC3 DOWN	1/69	0.324041	0.447816	2.60228	2.93248	ID2
4-nonylphenol CTD 00001904	1/69	0.324041	0.447816	2.60228	2.93248	CSF1R
Benz[a]anthracene CTD 00001470	1/69	0.324041	0.447816	2.60228	2.93248	PTGS2
fluspirilene MCF7 UP	1/70	0.327873	0.450406	2.56444	2.85968	IRF1
quercetin HL60 UP	1/70	0.327873	0.450406	2.56444	2.85968	AXL
136572-09-3 BOSS	1/70	0.327873	0.450406	2.56444	2.85968	IKZF3
clotrimazole CTD 00005691	1/70	0.327873	0.450406	2.56444	2.85968	ABCB11
170449-18-0 CTD 00003361	1/70	0.327873	0.450406	2.56444	2.85968	PTGS2
ritonavir CTD 00007290	1/70	0.327873	0.450406	2.56444	2.85968	ABCB11
Fludarabine CTD 00001135	1/70	0.327873	0.450406	2.56444	2.85968	TNFSF10
GW-8510 MCF7 UP	1/71	0.331684	0.454478	2.52768	2.78948	ID3
camptothecin BOSS	1/71	0.331684	0.454478	2.52768	2.78948	TNFSF10
ellipticine TTD 00007811	1/71	0.331684	0.454478	2.52768	2.78948	NCF1
bucladesine HL60 DOWN	1/72	0.335474	0.458111	2.49195	2.72174	NCF1
chlorpromazine PC3 UP	1/72	0.335474	0.458111	2.49195	2.72174	PTGS2
Sodium dodecyl sulfate CTD 00006753	1/72	0.335474	0.458111	2.49195	2.72174	CD40
baicalein CTD 00000302	1/72	0.335474	0.458111	2.49195	2.72174	PTGS2
LUCANTHONE CTD 00006227	2/213	0.339208	0.462472	1.6802	1.81654	HIST1H2BH;TRIM22
nimesulide CTD 00000666	1/73	0.339242	0.462472	2.45722	2.65636	PTGS2
Mustard gas CTD 00006356	2/214	0.341266	0.464044	1.67219	1.79776	C3;IL10RA
perhexiline HL60 UP	1/74	0.342989	0.464044	2.42343	2.59322	IL10RA
glyburide BOSS	1/74	0.342989	0.464044	2.42343	2.59322	IKZF1
protoporphyrin IX BOSS	1/74	0.342989	0.464044	2.42343	2.59322	CD8A
lamivudine CTD 00007258	1/74	0.342989	0.464044	2.42343	2.59322	KRT7
ketoconazole CTD 00006190	1/74	0.342989	0.464044	2.42343	2.59322	ABCB11
rottlerin CTD 00003057	1/74	0.342989	0.464044	2.42343	2.59322	PTGS2
DMBA CTD 00007046	1/74	0.342989	0.464044	2.42343	2.59322	AXL
dipyridamole CTD 00005856	1/74	0.342989	0.464044	2.42343	2.59322	ABCB11
methylprednisolone BOSS	1/75	0.346715	0.468691	2.39056	2.53221	CD8A
beta-escin PC3 UP	1/76	0.35042	0.472509	2.35857	2.47326	PTGS2
tanespimycin HL60 UP	1/76	0.35042	0.472509	2.35857	2.47326	IL10RA
epoprostenol BOSS	1/76	0.35042	0.472509	2.35857	2.47326	CD40
STOCK1N-35215 PC3 UP	1/77	0.354104	0.47628	2.32742	2.41625	PTGS2
pyrvinium HL60 DOWN	1/77	0.354104	0.47628	2.32742	2.41625	CCR2
vanoxerine PC3 UP	1/77	0.354104	0.47628	2.32742	2.41625	PTGS2
GDC-0941 CTD 00004868	4/533	0.355343	0.477548	1.34288	1.38944	TNFSF10;ITGAE;ABCB11;PIK3CG
mifepristone BOSS	1/78	0.357767	0.480404	2.29708	2.3611	LIF
EINECS 250-892-2 CTD 00001193	2/223	0.359696	0.482479	1.60336	1.63943	TNFSF10;PTGS2
disulfiram	1/79	0.36141	0.482479	2.26751	2.30775	CCR2
gefitinib HL60 DOWN	1/79	0.36141	0.482479	2.26751	2.30775	CCR2
laudanosine HL60 DOWN	1/79	0.36141	0.482479	2.26751	2.30775	HLA-B
temozolomide BOSS	1/79	0.36141	0.482479	2.26751	2.30775	CD8A
2-Fluoroadenosine BOSS	1/79	0.36141	0.482479	2.26751	2.30775	CD8A
ANTIMONY CTD 00005424	1/79	0.36141	0.482479	2.26751	2.30775	TNFSF10
tolazoline PC3 UP	2/224	0.361732	0.482509	1.59606	1.62295	PTPN7;ITGAL
ampyrone HL60 UP	3/380	0.363514	0.484485	1.41138	1.42823	KIR3DS1;CD6;CTAG2
Kinome 3629 Roche	1/80	0.365032	0.485303	2.2387	2.25609	CSF1R
geldanamycin HL60 UP	1/80	0.365032	0.485303	2.2387	2.25609	IL10RA
lycorine MCF7 UP	1/80	0.365032	0.485303	2.2387	2.25609	LIF
ellipticine PC3 UP	1/81	0.368634	0.487275	2.2106	2.20607	ID2
hyoscyamine HL60 DOWN	1/81	0.368634	0.487275	2.2106	2.20607	SPI1
trans-Lutein BOSS	1/81	0.368634	0.487275	2.2106	2.20607	LYZ
nicotinamide BOSS	1/81	0.368634	0.487275	2.2106	2.20607	CD40
biotin BOSS	1/81	0.368634	0.487275	2.2106	2.20607	CD53
TRICHLOROETHYLENE CTD 00006932	1/81	0.368634	0.487275	2.2106	2.20607	CD27
ebselen CTD 00001949	1/81	0.368634	0.487275	2.2106	2.20607	NCF1
sanguinarine HL60 UP	3/384	0.369675	0.488249	1.39628	1.38948	ID2;ID3;PTGS2
ebselen BOSS	1/82	0.372216	0.491203	2.1832	2.15762	NCF1
meclofenoxate HL60 UP	3/387	0.374288	0.492861	1.38516	1.36123	CD6;HLA-DPA1;CCL15
LY-294002 MCF7 UP	1/83	0.375777	0.492861	2.15647	2.11066	HIST1H2BH
Vorinostat BOSS	1/83	0.375777	0.492861	2.15647	2.11066	TNFSF10
phenol BOSS	1/83	0.375777	0.492861	2.15647	2.11066	LYZ
bay 11-7082 CTD 00003959	1/83	0.375777	0.492861	2.15647	2.11066	PTGS2
levonorgestrel HL60 UP	2/231	0.375921	0.492861	1.54672	1.51327	CD6;HLA-DPA1
ethanol CTD 00005337	2/231	0.375921	0.492861	1.54672	1.51327	NCF1;PTGS2
LITHIUM CHLORIDE CTD 00007226	2/231	0.375921	0.492861	1.54672	1.51327	ID3;PTGS2
daunorubicin MCF7 UP	2/232	0.377938	0.495102	1.53991	1.49837	LIF;KRT13
doxycycline HL60 UP	3/390	0.378896	0.495701	1.37421	1.33366	CD6;CD8A;HLA-DPA1
menadione HL60 DOWN	1/84	0.379319	0.495701	2.13038	2.06514	CCR2
staurosporine MCF7 UP	1/84	0.379319	0.495701	2.13038	2.06514	ID3
Aflodac CTD 00006817	2/234	0.381964	0.498281	1.52648	1.46913	TNFSF10;PTGS2
Rubidomycin hydrochloride	1/85	0.382841	0.498281	2.10491	2.021	TNFSF10
Idocyklin BOSS	1/85	0.382841	0.498281	2.10491	2.021	CD8A
acetoacetic acid BOSS	1/85	0.382841	0.498281	2.10491	2.021	CD8A
Adenosine triphosphate CTD 00005324	1/85	0.382841	0.498281	2.10491	2.021	ABCB11
Prestwick-983 HL60 DOWN	2/236	0.385979	0.500411	1.51328	1.4406	IRF8;ITGAL
spiperone PC3 UP	2/236	0.385979	0.500411	1.51328	1.4406	LIF;PTGS2
Rifampicin BOSS	1/86	0.386342	0.500411	2.08004	1.97818	ABCB11
NADP(+) BOSS	1/86	0.386342	0.500411	2.08004	1.97818	NCF1
chitosamine CTD 00006030	1/86	0.386342	0.500411	2.08004	1.97818	PTGS2
retinol CTD 00006991	1/86	0.386342	0.500411	2.08004	1.97818	KRT7
clotrimazole	1/87	0.389825	0.5027	2.05575	1.93664	PTGS2
VX-680/MK-0457 Kinome Scan	1/87	0.389825	0.5027	2.05575	1.93664	AXL
apigenin MCF7 DOWN	1/87	0.389825	0.5027	2.05575	1.93664	ID2
felodipine MCF7 UP	1/87	0.389825	0.5027	2.05575	1.93664	IRF1
ANTIMONY POTASSIUM TARTRATE CTD 00005425	1/87	0.389825	0.5027	2.05575	1.93664	TNFSF10
midecamycin HL60 DOWN	2/238	0.389983	0.5027	1.50031	1.41277	LAPTM5;AIF1
8-HYDROXYQUINOLINE CTD 00007045	2/239	0.39198	0.504871	1.4939	1.3991	TNFSF10;ID3
Gefitinib	1/88	0.393287	0.504938	2.03202	1.89631	AXL
GW-8510 PC3 UP	1/88	0.393287	0.504938	2.03202	1.89631	PTGS2
microcystin RR CTD 00002594	1/88	0.393287	0.504938	2.03202	1.89631	PSMB9
Pingyangmycin CTD 00001211	1/88	0.393287	0.504938	2.03202	1.89631	MAGEB2
lanatoside C HL60 DOWN	4/563	0.393899	0.505321	1.26885	1.18213	NCF1;IRF8;IKZF1;CCR2
metoclopramide HL60 DOWN	1/89	0.39673	0.507739	2.00883	1.85716	BTK
Octa-2,4,6-trienoic acid CTD 00002551	1/89	0.39673	0.507739	2.00883	1.85716	IRF1
15-Acetyldeoxynivalenol CTD 00002073	1/89	0.39673	0.507739	2.00883	1.85716	IL10RA
Silica CTD 00006678	6/898	0.397252	0.508003	1.1941	1.10238	CXCL9;PAGE5;IRF1;HIST1H2BH;CXCL13;PTGS2
anisomycin PC3 UP	6/899	0.398269	0.508899	1.1927	1.09804	ID2;IRF1;LIF;ID3;HIST1H2BH;PTGS2
azacyclonol PC3 UP	1/90	0.400154	0.509287	1.98616	1.81913	PTGS2
harmine MCF7 UP	1/90	0.400154	0.509287	1.98616	1.81913	LIF
dextroamphetamine BOSS	1/90	0.400154	0.509287	1.98616	1.81913	LIF
Chlorophenothane CTD 00005755	1/90	0.400154	0.509287	1.98616	1.81913	PTGS2
4-Aminobiphenyl CTD 00000311	1/90	0.400154	0.509287	1.98616	1.81913	PTGS2
lanatoside C MCF7 UP	3/405	0.401824	0.511009	1.32191	1.20524	ID2;ID3;HIST1H2BH
pimozide MCF7 UP	1/91	0.403558	0.511598	1.96399	1.78219	IRF1
LITHIUM BOSS	1/91	0.403558	0.511598	1.96399	1.78219	LIF
ampicillin CTD 00005394	1/91	0.403558	0.511598	1.96399	1.78219	LAIR2
9,10-Phenanthrenequinone TTD 00001360	1/91	0.403558	0.511598	1.96399	1.78219	TNFSF10
quinpirole HL60 DOWN	2/245	0.403905	0.511634	1.45657	1.32049	IRF8;ITGAL
PKR Inhibitor MRC	1/92	0.406944	0.513463	1.94231	1.74629	BTK
clotrimazole PC3 UP	1/92	0.406944	0.513463	1.94231	1.74629	PTGS2
Diallyl trisulfide CTD 00001934	1/92	0.406944	0.513463	1.94231	1.74629	PTGS2
hexachlorophene CTD 00006092	1/92	0.406944	0.513463	1.94231	1.74629	GZMB
ellipticine CTD 00001632	1/92	0.406944	0.513463	1.94231	1.74629	NCF1
rapamycin CTD 00007350	2/247	0.407855	0.514211	1.44453	1.29552	PRF1;GZMB
benzene BOSS	1/93	0.41031	0.516496	1.9211	1.7114	CD8A
Deguelin CTD 00003487	1/93	0.41031	0.516496	1.9211	1.7114	PTGS2
trichostatin A PC3 UP	3/415	0.416984	0.523672	1.28917	1.12764	ID2;CORO1A;BMP6
Cdk1/2 Inhibitor III RBC	1/95	0.416986	0.523672	1.88003	1.64447	CSF1R
valinomycin PC3 UP	1/95	0.416986	0.523672	1.88003	1.64447	PTGS2
doxorubicin CTD 00005874	5/750	0.418434	0.525081	1.18954	1.03637	AXL;ID2;TNFSF10;ID3;PTGS2
5224221 MCF7 UP	1/96	0.420295	0.525369	1.86015	1.61237	ID3
tretinoin MCF7 UP	1/96	0.420295	0.525369	1.86015	1.61237	IRF1
guanine BOSS	1/96	0.420295	0.525369	1.86015	1.61237	VAV1
DL-PHENYLALANINE BOSS	1/96	0.420295	0.525369	1.86015	1.61237	LYZ
carbon monoxide BOSS	1/96	0.420295	0.525369	1.86015	1.61237	CD8A
4-Hydroxytamoxifen CTD 00000850	4/586	0.423259	0.527844	1.21725	1.04656	KRT13;ID3;PTPN6;PIK3CG
digoxigenin MCF7 UP	2/255	0.423531	0.527844	1.39828	1.2013	ID2;ID3
apigenin PC3 DOWN	1/97	0.423587	0.527844	1.84068	1.58114	ID3
hydrocortisone CTD 00006117	1/97	0.423587	0.527844	1.84068	1.58114	PTGS2
digitoxigenin HL60 UP	3/421	0.426024	0.53028	1.27027	1.08387	ID2;ID3;PTGS2
chloroquine BOSS	1/98	0.426859	0.53028	1.82161	1.55074	CD8A
Omega-3 Fatty Acids BOSS	1/98	0.426859	0.53028	1.82161	1.55074	CD8A
prednisolone BOSS	1/98	0.426859	0.53028	1.82161	1.55074	CD8A
0297417-0002B MCF7 DOWN	1/99	0.430113	0.532679	1.80293	1.52115	SLC27A2
alexidine MCF7 UP	1/99	0.430113	0.532679	1.80293	1.52115	IL21R
33258 Hoechst BOSS	1/99	0.430113	0.532679	1.80293	1.52115	PTPRC
okadaic acid CTD 00007275	1/99	0.430113	0.532679	1.80293	1.52115	TNFSF10
alexidine HL60 UP	1/100	0.433349	0.534692	1.78463	1.49233	HIST1H2BH
mefloquine PC3 UP	1/100	0.433349	0.534692	1.78463	1.49233	PTGS2
D-Sorbitol BOSS	1/100	0.433349	0.534692	1.78463	1.49233	LYZ
myricetin CTD 00001847	1/100	0.433349	0.534692	1.78463	1.49233	PTGS2
cytarabine CTD 00005743	4/594	0.433399	0.534692	1.20025	1.00352	CD8A;AXL;TNFSF10;LYZ
K252a MRC	1/101	0.436567	0.537364	1.7667	1.46426	BTK
METHAMPHETAMINE CTD 00006286	1/101	0.436567	0.537364	1.7667	1.46426	PTGS2
Phenethyl isothiocyanate CTD 00002443	1/101	0.436567	0.537364	1.7667	1.46426	CD40
astemizole PC3 UP	1/102	0.439766	0.540476	1.74912	1.43692	PTGS2
celastrol CTD 00002186	1/102	0.439766	0.540476	1.74912	1.43692	TNFSF10
CHIR-258/TKI-258 Kinome Scan	1/103	0.442948	0.542729	1.73188	1.41028	CSF1R
azacitidine MCF7 UP	1/103	0.442948	0.542729	1.73188	1.41028	ID3
ciclopirox MCF7 UP	1/103	0.442948	0.542729	1.73188	1.41028	LIF
phenol CTD 00007305	1/103	0.442948	0.542729	1.73188	1.41028	ID3
Doxorubicin Hydrochloride	1/104	0.446112	0.544357	1.71498	1.38431	TNFSF10
A443654 LINCS	1/104	0.446112	0.544357	1.71498	1.38431	AXL
Decabromodiphenyl oxide CTD 00000574	1/104	0.446112	0.544357	1.71498	1.38431	HIST1H2BH
3,3'-Diindolylmethane CTD 00000841	1/104	0.446112	0.544357	1.71498	1.38431	PTGS2
cholecalciferol CTD 00005655	1/104	0.446112	0.544357	1.71498	1.38431	TNFSF10
digoxin HL60 UP	2/267	0.446643	0.544357	1.33415	1.07532	ID2;PTGS2
rifabutin MCF7 UP	2/267	0.446643	0.544357	1.33415	1.07532	ID3;CORO1A
bromocriptine HL60 DOWN	1/105	0.449257	0.546715	1.6984	1.35899	IRF8
Pinosylvin CTD 00002139	1/105	0.449257	0.546715	1.6984	1.35899	ID2
MG-132 MCF7 UP	2/270	0.452341	0.548863	1.31901	1.0464	IL21R;ID3
buflomedil PC3 DOWN	1/106	0.452386	0.548863	1.68214	1.33431	BEX1
colforsin MCF7 UP	1/106	0.452386	0.548863	1.68214	1.33431	ID3
kaempferol CTD 00000297	1/106	0.452386	0.548863	1.68214	1.33431	PTGS2
alexidine MCF7 DOWN	1/107	0.455496	0.551805	1.66619	1.31024	ID2
9,10-Phenanthrenequinone CTD 00000222	1/107	0.455496	0.551805	1.66619	1.31024	TNFSF10
OTSSP167 MRC	1/108	0.458589	0.55347	1.65053	1.28676	BTK
methylbenzethonium chloride PC3 UP	1/108	0.458589	0.55347	1.65053	1.28676	PTGS2
CHOLINE HYDROXIDE BOSS	1/108	0.458589	0.55347	1.65053	1.28676	LYZ
daunorubicin BOSS	1/108	0.458589	0.55347	1.65053	1.28676	CD8A
4-PHENYLBUTYRIC ACID CTD 00002847	1/108	0.458589	0.55347	1.65053	1.28676	PTGS2
2-Nonenal, 4-hydroxy-, (2E,4R)- CTD 00001295	2/274	0.459888	0.554621	1.29935	1.0093	MNDA;SAMHD1
clonidine HL60 DOWN	1/109	0.461665	0.555516	1.63517	1.26385	IRF8
lomustine PC3 DOWN	1/109	0.461665	0.555516	1.63517	1.26385	LIF
phenytoin CTD 00006527	1/109	0.461665	0.555516	1.63517	1.26385	HLA-B
butyric acid BOSS	1/110	0.464723	0.558778	1.62009	1.24149	HLA-DMA
prenylamine PC3 UP	1/111	0.467764	0.562015	1.60528	1.21968	PTGS2
melphalan CTD 00006262	2/279	0.469237	0.563364	1.27557	0.965158	CIITA;PTGS2
beta-Levulose BOSS	1/112	0.470788	0.563965	1.59073	1.19838	LYZ
apigenin CTD 00007429	1/112	0.470788	0.563965	1.59073	1.19838	CD40
emodin CTD 00005893	1/112	0.470788	0.563965	1.59073	1.19838	PTPN6
digoxin HL60 DOWN	3/452	0.471901	0.564878	1.18068	0.886677	NCF1;IKZF1;CCR2
menadione PC3 UP	1/113	0.473795	0.566723	1.57645	1.17758	ID2
emetine PC3 UP	5/801	0.475051	0.567804	1.11036	0.826473	ID2;IRF1;LIF;ID3;HIST1H2BH
Healon BOSS	1/115	0.479758	0.57258	1.54864	1.13743	CD53
caffeine CTD 00005556	1/115	0.479758	0.57258	1.54864	1.13743	PTGS2
ETHYLENE GLYCOL BOSS	1/116	0.482714	0.575255	1.53509	1.11806	LYZ
disulfiram CTD 00005860	1/116	0.482714	0.575255	1.53509	1.11806	ABCB11
etoposide CTD 00005948	3/461	0.484922	0.57705	1.15695	0.837361	MAGEA12;AXL;MAGEC1
fendiline MCF7 UP	1/117	0.485654	0.57705	1.52178	1.09912	IRF1
suloctidil MCF7 UP	1/117	0.485654	0.57705	1.52178	1.09912	IRF1
acetaldehyde BOSS	1/117	0.485654	0.57705	1.52178	1.09912	LYZ
valproic acid HL60 UP	2/289	0.487647	0.57874	1.2305	0.8837	ID2;PTGS2
mitoxantrone PC3 DOWN	3/463	0.487795	0.57874	1.1518	0.82683	ID2;LIF;ID3
INDOMETHACIN SODIUM BOSS	1/119	0.491484	0.582687	1.49584	1.06253	IDO1
azacitidine PC3 UP	1/120	0.494374	0.585682	1.48319	1.04485	PTGS2
PP-242 Kinome Scan	1/121	0.497248	0.588654	1.47076	1.02757	PIK3CG
digoxigenin PC3 UP	2/296	0.500298	0.591829	1.20077	0.831596	ID3;PTGS2
ARSENIC BOSS	1/123	0.502948	0.594091	1.4465	0.994136	HLA-DMA
deferoxamine CTD 00005759	1/123	0.502948	0.594091	1.4465	0.994136	PTGS2
CGP74514A LINCS	1/125	0.508583	0.599428	1.42303	0.962147	AXL
oxiglutatione BOSS	1/125	0.508583	0.599428	1.42303	0.962147	LYZ
clozapine CTD 00005693	1/125	0.508583	0.599428	1.42303	0.962147	ABCB11
helveticoside HL60 UP	2/301	0.509213	0.599732	1.18039	0.796633	ID3;PTGS2
K-252a, Nocardiopsis sp. RBC	1/126	0.511377	0.600085	1.41157	0.946668	BTK
azacyclonol MCF7 UP	1/126	0.511377	0.600085	1.41157	0.946668	IRF1
valproic acid MCF7 UP	1/126	0.511377	0.600085	1.41157	0.946668	CORO1A
citric acid BOSS	1/126	0.511377	0.600085	1.41157	0.946668	LYZ
N-NITROSODIMETHYLAMINE CTD 00005845	1/126	0.511377	0.600085	1.41157	0.946668	TNFSF10
daidzein CTD 00000166	1/127	0.514155	0.602906	1.4003	0.93152	PTGS2
digoxin PC3 UP	3/483	0.516098	0.604743	1.10267	0.729371	IRF1;ID3;PTGS2
Oxotremorine BOSS	1/128	0.516918	0.605264	1.3892	0.916694	LYZ
lorazepam BOSS	1/129	0.519665	0.608038	1.37828	0.902182	CD8A
DEOXYNIVALENOL CTD 00000341	1/130	0.522396	0.61079	1.36752	0.887973	PTGS2
Docosahexaenoic acid BOSS	1/131	0.525112	0.61352	1.35694	0.874061	CD8A
1-Methyl-3-nitro-1-nitrosoguanidine CTD 00006318	1/132	0.527813	0.615905	1.34651	0.860437	AXL
irinotecan MCF7 UP	4/671	0.527919	0.615905	1.05745	0.675514	ID2;IRF1;LIF;ID3
harmine PC3 DOWN	1/133	0.530499	0.61802	1.33624	0.847094	ID2
Rifampicin CTD 00006701	1/133	0.530499	0.61802	1.33624	0.847094	ABCB11
Adenosine triphosphate BOSS	1/134	0.533169	0.620681	1.32613	0.834024	ABCB11
AG-012559 PC3 DOWN	1/135	0.535825	0.622422	1.31616	0.821219	AXL
9001-31-4 BOSS	1/135	0.535825	0.622422	1.31616	0.821219	CD8A
retinol BOSS	1/135	0.535825	0.622422	1.31616	0.821219	CD8A
Ethene BOSS	1/136	0.538465	0.624588	1.30635	0.808673	LYZ
glutathione CTD 00006035	1/136	0.538465	0.624588	1.30635	0.808673	PTGS2
podophyllotoxin HL60 DOWN	1/137	0.54109	0.626731	1.29668	0.796379	IRF8
thapsigargin MCF7 DOWN	1/137	0.54109	0.626731	1.29668	0.796379	ID2
raloxifene CTD 00007367	4/686	0.545484	0.631365	1.03339	0.626318	KLRK1;IL10RA;PTPN6;PTGS2
iohexol HL60 DOWN	1/140	0.548879	0.634382	1.2685	0.760945	BTK
digoxin MCF7 UP	2/324	0.548879	0.634382	1.09479	0.65674	ID2;ID3
lycorine PC3 UP	3/508	0.550291	0.635404	1.04673	0.625222	LIF;HIST1H2BH;PTGS2
pregnenolone PC3 DOWN	2/325	0.550552	0.635404	1.09135	0.651351	BEX1;ID3
daunorubicin PC3 UP	1/141	0.551445	0.635979	1.25937	0.749596	LIF
docetaxel BOSS	1/142	0.553998	0.638465	1.25038	0.738468	TNFSF10
calcitriol CTD 00005558	11/1958	0.554464	0.638545	0.993686	0.58603	CSF1R;CD40;TYROBP;CRISPLD1;CCDC138;ID2;IRF1;NLRC5;LYZ;PTGS2;BMP6
digitoxigenin MCF7 UP	2/328	0.555547	0.638879	1.08114	0.635494	ID2;ID3
sulfamonomethoxine HL60 UP	2/328	0.555547	0.638879	1.08114	0.635494	CD6;HLA-DPA1
R-atenolol PC3 DOWN	1/143	0.556536	0.639103	1.24151	0.727556	BEX1
CADMIUM BOSS	1/143	0.556536	0.639103	1.24151	0.727556	CD2
Cadmium sulfate CTD 00001745	1/144	0.559059	0.641543	1.23277	0.716854	KLRK1
prenylamine MCF7 UP	1/145	0.561569	0.643964	1.22414	0.706357	IRF1
clindamycin HL60 UP	2/332	0.562147	0.644168	1.06781	0.615053	CD6;CTAG2
fulvestrant PC3 DOWN	1/146	0.564064	0.64453	1.21564	0.696061	BEX1
tonzonium bromide PC3 UP	1/146	0.564064	0.64453	1.21564	0.696061	PTGS2
ellagic acid CTD 00005891	1/146	0.564064	0.64453	1.21564	0.696061	BMP6
daunorubicin CTD 00005752	1/146	0.564064	0.64453	1.21564	0.696061	TNFSF10
indomethacin CTD 00006147	2/335	0.56705	0.647483	1.05803	0.600228	ABCB11;PTGS2
nifedipine BOSS	1/148	0.569012	0.648803	1.19898	0.676049	IKZF1
CHROMIUM CTD 00005668	1/148	0.569012	0.648803	1.19898	0.676049	TNFSF10
oxygen CTD 00006454	3/524	0.571429	0.650678	1.01375	0.567309	ID2;PTGS2;CCL26
Zinc acetate dihydrate CTD 00007284	1/149	0.571465	0.650678	1.19082	0.666324	ID2
Bisphenol A CTD 00000312	7/1262	0.575379	0.654671	0.98041	0.541899	SPI1;KLRK1;NCF1;ID2;LIF;ID3;PTGS2
635-65-4 CTD 00005510	1/151	0.57633	0.655291	1.17482	0.647414	LIF
pergolide HL60 DOWN	2/341	0.576741	0.655295	1.03899	0.571818	IRF8;SLC27A2
nitrate BOSS	1/152	0.578742	0.657105	1.16698	0.63822	LYZ
tolazoline PC3 DOWN	1/153	0.581141	0.659337	1.15925	0.629195	ID2
strophanthidin HL60 UP	2/344	0.581527	0.659337	1.02971	0.558205	ID2;PTGS2
clopamide HL60 DOWN	2/345	0.583114	0.660671	1.02666	0.553752	ID2;PSMB9
thioridazine MCF7 UP	1/155	0.585897	0.663357	1.14407	0.611636	IRF1
digitoxigenin HL60 DOWN	4/723	0.587348	0.664533	0.978321	0.520601	NCF1;PTPN6;IKZF1;CCR2
dmnq CTD 00002569	1/157	0.590599	0.667742	1.12929	0.594705	TNFSF10
oleic acid BOSS	1/159	0.595249	0.672508	1.11488	0.578375	LYZ
chlorzoxazone HL60 DOWN	7/1286	0.59565	0.672508	0.960774	0.49778	PTPRC;NCF1;IKZF1;SLC27A2;AIF1;CCR2;PSMB9
raloxifene HL60 DOWN	1/160	0.597554	0.673713	1.10782	0.570426	CCR2
Sorafenib tosylate BOSS	1/160	0.597554	0.673713	1.10782	0.570426	TNFSF10
helveticoside MCF7 UP	2/355	0.59874	0.674578	0.997065	0.511422	ID2;ID3
ellipticine HL60 DOWN	1/161	0.599846	0.675351	1.10084	0.562618	PTPN6
nitroglycerin BOSS	1/162	0.602125	0.677444	1.09394	0.554946	KRT13
metronidazole PC3 DOWN	4/745	0.611175	0.687146	0.948186	0.466859	CD40;BEX1;ITGAE;AIF1
DL-METHIONINE BOSS	1/167	0.61333	0.688606	1.06073	0.518538	LYZ
GLYCOGEN BOSS	1/167	0.61333	0.688606	1.06073	0.518538	KRT7
niclosamide PC3 UP	1/168	0.615533	0.690598	1.05432	0.511626	PTGS2
methylergometrine HL60 DOWN	1/169	0.617724	0.69161	1.04799	0.504832	IRF8
tobramycin PC3 DOWN	1/169	0.617724	0.69161	1.04799	0.504832	CD6
Coxistac CTD 00000539	1/169	0.617724	0.69161	1.04799	0.504832	TICAM2
scopolamine PC3 DOWN	2/368	0.618399	0.691885	0.96101	0.461882	BEX1;KRT7
phenobarbital CTD 00006510	6/1129	0.619683	0.692604	0.936943	0.448371	C3;IRF1;TNFSF10;ID3;ABCB11;SLC27A2
captopril HL60 DOWN	1/170	0.619902	0.692604	1.04174	0.498152	LAPTM5
cefoxitin HL60 UP	1/171	0.622068	0.694542	1.03556	0.491585	CD6
14-Deoxy-11,12-didehydroandrographolide CTD 00004394	1/172	0.624222	0.696463	1.02945	0.485127	HIST1H2BH
MG-132 CTD 00002789	1/173	0.626363	0.698369	1.02341	0.478777	PTGS2
VITAMIN E CTD 00006994	8/1510	0.6268	0.698372	0.932598	0.435642	AXL;ID2;TNFSF10;HLA-B;HLA-DRA;PTPN6;HLA-DPA1;PSMB9
parthenolide PC3 DOWN	1/174	0.628493	0.699774	1.01744	0.472533	LIF
ALDOSTERONE BOSS	1/176	0.632716	0.703839	1.00571	0.46035	NCF1
proscillaridin MCF7 UP	2/378	0.633018	0.703839	0.934972	0.427522	ID2;ID3
glibenclamide HL60 DOWN	7/1333	0.633921	0.704356	0.924379	0.421361	TYROBP;PTPRC;NCF1;BTK;IKZF1;PTPN7;CORO1A
ouabain HL60 UP	2/379	0.634456	0.704371	0.932444	0.424251	ID2;PTGS2
ciclopirox HL60 UP	1/177	0.634809	0.704371	0.999949	0.454408	PTGS2
niclosamide HL60 UP	1/178	0.636891	0.705708	0.994249	0.448563	ID2
O,P'-DDT CTD 00000838	1/178	0.636891	0.705708	0.994249	0.448563	PTGS2
4-aminobutyric acid BOSS	1/180	0.641019	0.709306	0.983041	0.437154	LIF
CORTICOSTERONE BOSS	1/180	0.641019	0.709306	0.983041	0.437154	CD8A
folic acid BOSS	1/181	0.643066	0.710375	0.97753	0.431587	CD8A
hydrogen sulfide BOSS	1/181	0.643066	0.710375	0.97753	0.431587	LYZ
hydralazine CTD 00006108	4/776	0.643309	0.710375	0.908637	0.400828	NCF1;CCDC138;HLA-B;PSMB9
clomipramine PC3 UP	1/182	0.645101	0.711378	0.97208	0.42611	PTGS2
PROPIDIUM BOSS	1/182	0.645101	0.711378	0.97208	0.42611	TNFSF10
L-proline BOSS	1/184	0.649137	0.714361	0.961358	0.415415	CD8A
CROTONALDEHYDE CTD 00000669	1/184	0.649137	0.714361	0.961358	0.415415	CCL26
Copper(II) chloride CTD 00001408	1/184	0.649137	0.714361	0.961358	0.415415	ID2
L-alanine BOSS	1/186	0.653127	0.717496	0.950869	0.405055	CD8A
L-cysteine BOSS	1/186	0.653127	0.717496	0.950869	0.405055	LYZ
CUPRIC OXIDE CTD 00001471	2/393	0.654131	0.717496	0.898412	0.381329	AXL;SLC27A2
ZINC BOSS	1/187	0.655105	0.717496	0.945709	0.399997	CD8A
ethanol BOSS	1/187	0.655105	0.717496	0.945709	0.399997	LYZ
Hydrogen BOSS	1/187	0.655105	0.717496	0.945709	0.399997	LYZ
Erythorbic acid BOSS	1/187	0.655105	0.717496	0.945709	0.399997	LYZ
Coke BOSS	1/189	0.659028	0.721302	0.935553	0.390115	CD8A
danazol HL60 UP	2/398	0.660953	0.721469	0.886841	0.367217	KIR3DS1;CTAG2
L-glutamic acid BOSS	1/190	0.660973	0.721469	0.930556	0.38529	LIF
glutathione BOSS	1/190	0.660973	0.721469	0.930556	0.38529	LYZ
cholesterol BOSS	1/190	0.660973	0.721469	0.930556	0.38529	ABCB11
NICKEL CHLORIDE CTD 00001064	2/399	0.662304	0.722432	0.884562	0.364466	TNFSF10;PTGS2
streptozocin BOSS	1/191	0.662907	0.7226	0.925611	0.380538	NCF1
GONADORELIN BOSS	1/192	0.66483	0.723716	0.920718	0.37586	LIF
Phetharbital BOSS	1/192	0.66483	0.723716	0.920718	0.37586	CD8A
iopromide HL60 UP	1/193	0.666742	0.72384	0.915876	0.371253	CD6
DICHLOROMETHANE BOSS	1/193	0.666742	0.72384	0.915876	0.371253	CD8A
cerivastatin BOSS	1/193	0.666742	0.72384	0.915876	0.371253	CD40
Simvastatin and niacin BOSS	1/193	0.666742	0.72384	0.915876	0.371253	ITGAL
ethosuximide HL60 DOWN	1/194	0.668643	0.724926	0.911084	0.366716	PTPRC
PIPERONYL BUTOXIDE BOSS	1/194	0.668643	0.724926	0.911084	0.366716	CD8A
picrotoxinin PC3 DOWN	1/196	0.672413	0.728033	0.901648	0.357848	BEX1
2-Butanone BOSS	1/196	0.672413	0.728033	0.901648	0.357848	LIF
Acetylcholine bromide BOSS	1/198	0.676141	0.731086	0.892404	0.349245	IKZF1
Andriol CTD 00000567	1/198	0.676141	0.731086	0.892404	0.349245	GZMK
vorinostat MCF7 UP	3/613	0.677389	0.731943	0.861863	0.335704	ID2;IL21R;CORO1A
Pentabromodiphenyl ether CTD 00003077	2/415	0.68335	0.737498	0.849595	0.323482	TICAM2;TNFSF13B
ouabain PC3 UP	2/416	0.68463	0.737498	0.8475	0.321098	ID3;PTGS2
vorinostat PC3 UP	2/416	0.68463	0.737498	0.8475	0.321098	ID2;CORO1A
proscillaridin HL60 DOWN	3/620	0.684856	0.737498	0.851775	0.322437	NCF1;IKZF1;CCR2
parthenolide PC3 UP	1/203	0.685278	0.737498	0.870094	0.328836	ID2
Pentadecafluorooctanoic acid CTD 00001078	1/203	0.685278	0.737498	0.870094	0.328836	PTGS2
MG-132 MCF7 DOWN	1/207	0.692402	0.744668	0.853025	0.313562	HIST1H2BH
diclofenac CTD 00005804	2/427	0.698429	0.750648	0.825098	0.296146	ABCB11;PTGS2
carmustine CTD 00005595	2/429	0.700884	0.752784	0.821149	0.291847	TNFSF10;LIF
lanatoside C HL60 UP	2/432	0.704536	0.756202	0.815294	0.285529	ID2;PTGS2
Periodate-oxidized adenosine CTD 00001296	1/216	0.707854	0.759071	0.816944	0.282268	LAPTM5
deptropine HL60 DOWN	2/435	0.708152	0.759071	0.809521	0.279363	LAPTM5;PIK3CG
oxyphenbutazone BOSS	1/217	0.709523	0.760034	0.81312	0.279032	IDO1
bisacodyl MCF7 UP	1/218	0.711182	0.761305	0.809332	0.275842	ID3
progesterone BOSS	1/221	0.716103	0.766064	0.798174	0.266535	LIF
parthenolide MCF7 UP	1/223	0.719338	0.769014	0.790903	0.260542	LIF
resveratrol BOSS	1/225	0.722536	0.77192	0.783761	0.254713	TNFSF10
cyclosporin A CTD 00007121	25/4825	0.724609	0.773621	0.892933	0.287634	NLRC5;CXCL13;ABCB11;PTGS2;SAMHD1;C3;HLA-DMA;TNFSF10;IL21R;LAIR2;TRIM22;CCR2;CCL15;TICAM2;CCDC138;LIF;LAPTM5;PSMB9;CRISPLD1;ID2;IRF1;HLA-DRA;ID3;PTPN6;SLC27A2
digoxigenin HL60 DOWN	3/662	0.726993	0.775651	0.795751	0.253717	NCF1;IKZF1;CCR2
celastrol MCF7 UP	1/229	0.728825	0.777091	0.769854	0.243522	ID3
chlorzoxazone HL60 UP	2/455	0.731329	0.779245	0.772985	0.241861	CTAG2;HLA-DPA1
bucladesine HL60 UP	1/233	0.734972	0.782091	0.756427	0.232922	HLA-DPA1
diethylstilbestrol CTD 00005818	1/233	0.734972	0.782091	0.756427	0.232922	ABCB11
verteporfin MCF7 DOWN	1/235	0.737993	0.784788	0.749886	0.227831	SLC27A2
dorzolamide HL60 DOWN	1/238	0.742462	0.788498	0.74028	0.220444	LAPTM5
flunixin HL60 DOWN	1/238	0.742462	0.788498	0.74028	0.220444	CCR2
tolnaftate PC3 DOWN	1/240	0.745398	0.791095	0.734011	0.215679	BEX1
trichostatin A CTD 00000660	18/3584	0.745955	0.791164	0.86719	0.254165	CD74;FOXG1;HLA-B;LYZ;ITGAL;PTGS2;SAMHD1;IKZF3;TNFSF13B;PSMB9;CRISPLD1;ID2;IRF8;SLC27A2;IDO1;CCR2;HLA-DPA1;CCL26
Uranium acetate CTD 00000229	1/243	0.749742	0.794657	0.724801	0.208762	ID2
ouabain MCF7 UP	1/246	0.754011	0.798132	0.715816	0.202109	ID3
URANIUM CTD 00006964	1/246	0.754011	0.798132	0.715816	0.202109	ID2
harmine MCF7 DOWN	1/247	0.755418	0.799096	0.71287	0.199948	ID2
azacyclonol HL60 DOWN	3/703	0.763806	0.807438	0.747545	0.20142	PTPRC;IKZF1;CCR2
cantharidin HL60 DOWN	1/254	0.765047	0.808219	0.692899	0.185571	IKZF1
minoxidil PC3 DOWN	1/255	0.766392	0.809109	0.690136	0.183619	ID2
alsterpaullone MCF7 UP	1/256	0.767729	0.809733	0.687395	0.181691	HLA-DMB
(-)-Epigallocatechin gallate CTD 00002033	10/2114	0.767989	0.809733	0.820582	0.216617	NCF1;CCDC138;ID2;TNFSF10;HIST1H2BH;ITGAL;ABCB11;PTGS2;SLC27A2;TRIM22
curcumin BOSS	1/257	0.769058	0.81033	0.684675	0.179788	CD8A
zuclopenthixol PC3 DOWN	1/260	0.773001	0.813952	0.676641	0.174218	BEX1
cyclopenthiazide PC3 DOWN	1/261	0.774301	0.814787	0.674004	0.172407	BEX1
mitoxantrone MCF7 DOWN	2/497	0.774989	0.814978	0.70587	0.179931	ID2;ID3
Premarin CTD 00005926	1/265	0.779425	0.819109	0.663657	0.165382	ID3
vorinostat HL60 UP	3/727	0.783447	0.822799	0.721861	0.176171	ID2;PTGS2;BMP6
Enterolactone CTD 00001393	4/971	0.804534	0.844394	0.718006	0.15616	ID3;HIST1H2BH;ITGAE;SLC27A2
helveticoside HL60 DOWN	2/534	0.808237	0.847727	0.655524	0.139561	NCF1;CCR2
Allococaine CTD 00005697	1/290	0.808939	0.847911	0.605475	0.12838	PPBP
OCHRATOXIN A CTD 00001202	1/297	0.816477	0.855256	0.590945	0.119818	ID2
ouabain HL60 DOWN	2/549	0.820435	0.858843	0.637054	0.126086	IKZF1;CCR2
clindamycin HL60 DOWN	7/1626	0.821931	0.85985	0.745137	0.146121	TYROBP;PTPRC;HLA-B;LAPTM5;CORO1A;AIF1;PSMB9
ampyrone HL60 DOWN	3/781	0.822786	0.860185	0.669864	0.130663	CORO1A;AIF1;PSMB9
MG-262 MCF7 UP	1/312	0.831652	0.86889	0.562012	0.103602	ID3
kojic acid CTD 00000624	1/313	0.832618	0.869335	0.560182	0.102614	KRT7
danazol HL60 DOWN	5/1233	0.833346	0.869531	0.703455	0.128244	PTPRC;IL10RA;IKZF1;AIF1;CCR2
methazolamide HL60 UP	1/316	0.835484	0.871197	0.554762	0.0997153	CD6
MG-262 PC3 UP	1/320	0.839229	0.874537	0.547694	0.0959949	ID3
sulfaguanidine PC3 DOWN	2/583	0.845566	0.88057	0.598719	0.100434	CD40;BEX1
AFLATOXIN B1 CTD 00007128	14/3081	0.847057	0.881553	0.775542	0.12873	LIF;LAPTM5;ABCB11;PTGS2;AIF1;PSMB9;CRISPLD1;AXL;ID3;IRF8;HLA-DOA;SLC27A2;TRIM22;CCL15
medrysone HL60 UP	1/341	0.85755	0.891896	0.513314	0.078884	CD6
vorinostat PC3 DOWN	1/355	0.868598	0.902804	0.49266	0.0694035	LIF
ambroxol PC3 DOWN	2/622	0.870466	0.904161	0.559924	0.0776764	HLA-B;KRT7
MG-262 PC3 DOWN	1/360	0.872334	0.905518	0.485674	0.0663347	LIF
trichostatin A MCF7 UP	3/874	0.876418	0.90917	0.595428	0.0785445	IL21R;CORO1A;PSMB9
raloxifene HL60 UP	1/371	0.880187	0.912493	0.47097	0.0601054	CD6
scriptaid PC3 UP	2/664	0.89315	0.925335	0.523257	0.0591287	ID2;CORO1A
trichostatin A HL60 UP	2/667	0.894621	0.926264	0.520816	0.0579953	ID2;PTGS2
MG-262 MCF7 DOWN	1/407	0.90269	0.933417	0.428417	0.0438597	HIST1H2BH
thapsigargin MCF7 UP	1/407	0.90269	0.933417	0.428417	0.0438597	IL21R
scriptaid PC3 DOWN	2/692	0.906179	0.936208	0.501293	0.0493868	AXL;LIF
pyrithyldione HL60 UP	1/414	0.906552	0.936208	0.421005	0.0413036	CD6
paclitaxel PC3 DOWN	1/417	0.90816	0.937268	0.417904	0.0402588	KRT7
meclofenoxate HL60 DOWN	2/713	0.914968	0.943689	0.485954	0.0431848	CCR2;PSMB9
emetine HL60 DOWN	1/435	0.917249	0.944719	0.400202	0.0345681	SLC27A2
acetaminophen CTD 00005295	18/4135	0.917587	0.944719	0.725771	0.0624217	SYCP1;GZMA;NLRC5;HLA-F;ABCB11;PTGS2;BMP6;PSMB9;CD2;AXL;ID2;TNFSF10;KLRF1;LAIR2;HIST1H2BH;CD37;TNFRSF4;TRIM22
carbamazepine CTD 00005574	1/436	0.917727	0.944719	0.399261	0.0342789	HLA-B
zalcitabine PC3 DOWN	2/726	0.920019	0.946474	0.476905	0.039755	BEX1;ID2
medrysone HL60 DOWN	2/760	0.931939	0.958123	0.454705	0.0320514	ITGAE;CCR2
doxorubicin PC3 DOWN	3/1023	0.932993	0.958596	0.504465	0.0349883	ID2;LIF;ID3
Cylindrospermopsin CTD 00003136	1/483	0.937355	0.962463	0.359458	0.0232544	TNFSF10
chlortetracycline HL60 DOWN	3/1050	0.94027	0.96484	0.490753	0.0302248	AIF1;CCR2;PSMB9
ajmaline HL60 DOWN	1/496	0.941911	0.965909	0.349784	0.0209325	PSMB9
irinotecan PC3 UP	1/501	0.943575	0.966999	0.346196	0.020107	ID2
Caspan CTD 00000180	2/808	0.945958	0.968329	0.426553	0.0236982	SAMHD1;TRIM22
hydrogen peroxide CTD 00006118	10/2673	0.94667	0.968329	0.627951	0.0344146	CSF1R;BEX1;PTPRC;ID2;LIF;ID3;PTPN6;ITGAL;PTGS2;SLC27A2
7646-79-9 CTD 00000928	12/3094	0.946677	0.968329	0.647837	0.0354998	C3;HLA-DMB;AXL;HLA-B;KRT7;ID3;PTGS2;SAMHD1;SLC27A2;TRIM22;BMP6;HLA-DPA1
ellipticine MCF7 DOWN	1/515	0.947985	0.969052	0.336524	0.0179758	ID3
primaquine PC3 DOWN	1/535	0.9537	0.974274	0.323585	0.01534	BEX1
fisetin PC3 DOWN	1/541	0.955289	0.97528	0.319891	0.0146321	ID2
piroxicam CTD 00006571	1/549	0.957325	0.97659	0.315091	0.0137419	PTGS2
atrazine CTD 00005450	11/2968	0.9584	0.97659	0.617445	0.0262355	HLA-DMA;MAGEA12;SIT1;FOXG1;IL5RA;PPBP;PDCD1;IKZF3;CORO1A;VAV1;CCL26
dirithromycin HL60 DOWN	1/556	0.959031	0.97659	0.311004	0.01301	PSMB9
POTASSIUM DICHROMATE CTD 00006598	1/556	0.959031	0.97659	0.311004	0.01301	TNFSF10
menadione CTD 00007386	3/1140	0.959606	0.97659	0.449748	0.0185441	LIF;HIST1H2BH;SLC27A2
COPPER CTD 00005706	5/1688	0.966768	0.983258	0.500759	0.0169238	AXL;KRT7;HIST1H2BH;SLC27A2;CCL26
lobeline HL60 DOWN	4/1510	0.975015	0.991019	0.447896	0.0113328	PTPRC;IL10RA;BTK;IKZF1
staurosporine MCF7 DOWN	1/649	0.976204	0.991117	0.265088	0.00638433	ID2
neostigmine bromide PC3 DOWN	1/650	0.976343	0.991117	0.264665	0.0063365	HLA-B
Copper sulfate CTD 00007279	25/6016	0.977162	0.991324	0.658943	0.0152233	SPI1;BEX1;NLRC5;ITGAE;IKZF3;AIF1;SIT1;TNFSF10;LAIR2;CD37;TRIM22;GBP5;CCDC138;IL10RA;LIF;KRT13;LYZ;AXL;ID2;HLA-DRA;ID3;HIST1H2BH;PTPN6;SLC27A2;CCL26
doxorubicin MCF7 DOWN	2/1006	0.979752	0.992901	0.338879	0.00693198	ID2;ID3
cicloheximide HL60 DOWN	1/684	0.980617	0.992901	0.251046	0.00491374	IRF8
scriptaid MCF7 UP	1/688	0.981067	0.992901	0.249532	0.00476974	CORO1A
digitoxigenin PC3 DOWN	1/694	0.981722	0.992901	0.247294	0.0045619	BEX1
diazinon CTD 00005790	2/1027	0.981801	0.992901	0.331567	0.00608991	NKG7;SAMHD1
puromycin PC3 DOWN	1/722	0.984494	0.994952	0.237344	0.00370916	HIST1H2BH
H-7 PC3 DOWN	3/1361	0.98524	0.994952	0.372118	0.00553346	ID2;LIF;ID3
POTASSIUM CHROMATE CTD 00001284	5/1897	0.985682	0.994952	0.440329	0.00635021	CCDC138;TNFSF10;HIST1H2BH;SLC27A2;TRIM22
alsterpaullone PC3 DOWN	2/1153	0.990488	0.999177	0.293298	0.00280317	ID2;ID3
captopril PC3 DOWN	1/856	0.992965	0.999996	0.198747	0.00140319	ID2
COUMESTROL CTD 00005717	4/1812	0.993409	0.999996	0.366952	0.00242658	ID3;HIST1H2BH;ITGAE;SLC27A2
testosterone CTD 00006844	2/1247	0.994191	0.999996	0.269793	0.00157169	CCDC138;NLRC5
latamoxef HL60 DOWN	3/1578	0.994796	0.999996	0.317091	0.00165443	PIK3CG;CCR2;PSMB9
daunorubicin MCF7 DOWN	2/1290	0.995376	0.999996	0.260184	0.00120598	ID2;ID3
H-7 MCF7 DOWN	2/1332	0.996304	0.999996	0.251399	0.000930915	ID2;ID3
alsterpaullone MCF7 DOWN	2/1469	0.998236	0.999996	0.226239	0.000399455	ID2;ID3
0175029-0000 MCF7 DOWN	2/1488	0.998409	0.999996	0.223115	0.000355152	ID2;ID3
trichostatin A PC3 DOWN	1/1133	0.998649	0.999996	0.147929	0.000199974	LIF
VALPROIC ACID CTD 00006977	31/8312	0.999366	0.999996	0.529844	0.00033628	CSF1R;CD40;BEX1;NCF1;SYCP1;FOXG1;IKZF1;PTGS2;SAMHD1;CORO1A;TNFSF13B;HLA-DMA;TNFSF10;TRIM22;MAGEA4;HLA-DPA1;CD74;CCDC138;HLA-B;KRT7;HLA-F;BMP6;PSMB9;CRISPLD1;AXL;ID2;IL2RB;MAGEB2;PTPN6;SLC27A2;CCL26
2-Methylcholine CTD 00002006	2/1666	0.999403	0.999996	0.197321	0.00011777	ID2;ID3
GW-8510 MCF7 DOWN	1/1290	0.999474	0.999996	0.128824	6.77543e-05	ID2
GW-8510 PC3 DOWN	1/1312	0.999539	0.999996	0.126512	5.8278e-05	ID2
0175029-0000 PC3 DOWN	3/3326	0.999996	0.999996	0.135945	5.78557e-07	ID2;LIF;ID3
