# Supplementary material for: Integrative Molecular and Immune Profiling in Advanced Unresectable Melanoma: Tumor Microenvironment and Peripheral PD-1+ CD4+ Effector Memory T-Cells as Potential Markers of Response to Immune Checkpoint Inhibitor Therapy
Source: Cancers (Basel). 2025 Jun 17;17(12):2022. doi: 10.3390/cancers17122022 (PMC12190280; doi:10.3390/cancers17122022)
Supplement: Supplementary file 1 [file cancers-17-02022-s001.zip › Supplementary Table S9.xlsx]

## Sheet: README
Variable	Description
S9	Cell signatures and statistics Cluster A vs Cluster B
TME	Tumour Microenvironment
p.value	P-values were calculated using the following statistical process: Differences between immune populations in clusters A and B were assessed. Each population was tested for normal distribution using the Shapiro-Wilk test. Populations failing the normality test underwent the Mann-Whitney U test. For populations passing the normality test, Bartlett's test was used to determine variance equality. Depe…
MIGI	Identification number

## Sheet: S9
			Cluster A											Cluster B
	TME signature	p.value	MIGI03	MIGI70	MIGI92	MIGI47	MIGI101	MIGI50	MIGI30	MIGI02	MIGI100	MIGI69	MIGI78	MIGI71	MIGI91	MIGI01	MIGI72	MIGI22	MIGI23	MIGI32	MIGI55
TME	ImmuneScore	0.00934377	0.150533	0.2208	0.214733	0.104733	0.164	0.100933	0.163533	0.1254	0.0903333	0.0853333	0.2036	0.138	0.0553333	0.0735333	0.0815333	0.1246	0.1244	0.0262	0.0508667
	StromaScore	0.240061	0.07495	0.04275	0.06145	0.0533	0.06335	0.06615	0.0785	0.06715	0.04745	0.07825	0.09415	0.00595	0.0577	0.0721	0.0968	0.05935	0.04395	0.0618	0.0385
	MicroenvironmentScore	0.00359607	0.225483	0.26355	0.276183	0.158033	0.22735	0.167083	0.242033	0.19255	0.137783	0.163583	0.29775	0.14395	0.113033	0.145633	0.178333	0.18395	0.16835	0.088	0.0893667
Immune	CD4+ T-cells	0.0165406	0.0544	0.1271	0.0929	0.0445	0.067	0.054	0.0831	0.0585	0.0386	0.0126	0.1028	0.0782	0.0336	0.0305	0.0162	0.0389	0.0432	0	0
	CD4+ memory T-cells	0.0406966	0.0522	0.1182	0.0784	0.0411	0.0589	0.0472	0.0763	0.0358	0.0359	0.0165	0.0967	0.0837	0.0425	0.0221	0.0154	0.0357	0.0361	0.0085	0
	CD4+ Tem	0.0919227	0.0142	0.047	0.0175	0.0424	0.0368	0.0281	0	0.0222	0.0068	0.01	0.0111	0.0059	0.0122	0.0086	0.0157	0.0106	0.0297	0	0.0012
	CD8+ T-cells	0.0210872	0.0402	0.0555	0.0525	0.0155	0.0225	0	0.0414	0.0284	0	0.0154	0.0585	0.0308	0	0.006	0.0073	0	0.0046	0	0
	CD8+ Tcm	0.398149	0	0.0034	0	0	0	0	0	0	0	0	0	0	0	0.0003	0	0	0	0.004	0
	CD8+ Tem	0.0605413	0.0171	0.0219	0.0151	0.0093	0.0097	0	0.0259	0	0	0	0.0346	0.0011	0	0.0056	0	0	0	0	0.001
	Tregs	0.846863	0.0025	0.0161	0.0187	0.0063	0	0.0356	0.027	0.0079	0.0058	0.0017	0.018	0.0107	0.0239	0.0008	0	0.029	0.0219	0	0.0068
	Th1 cells	0.0175857	0.1027	0.1106	0.1112	0.0771	0.0355	0	0.1398	0.0146	0.0282	0.0401	0.1496	0.1007	0.0335	0	0	0	0.0318	0.0038	0
	NK cells	0.0604152	0.0204	0.014	0.0204	0.0092	0	0	0.053	0	0.0004	0.0137	0.0463	0.0302	0	0	0	0	0	0	0.0042
	B-cells	0.00149612	0.0353	0.0262	0.0488	0.0141	0.0363	0.0043	0	0.0044	0.0166	0.0032	0.006	0	0	0	0	0.0037	0.0025	0	0
	naive B-cells	0.245377	0	0	0.0092	0	0.0075	0	0	0	0	0	0	0	0	0	0	0	0	0	0
	Plasma cells	0.60672	0.0635	0.029	0.0307	0.0396	0	0	0	0	0	0.0084	0.0183	0.0327	0.007	0	0	0.0015	0.0151	0	0.0061
	Monocytes	0.963344	0	0	0.0087	0.001	0.0227	0.0316	0	0	0	0	0.0027	0	0	0	0.033	0.0034	0.0338	0	0
	Macrophages	0.0435544	0.0495	0.0756	0.0736	0.0635	0.1142	0.0148	0.0578	0.0656	0.0461	0.0297	0.0725	0.036	0	0	0.0238	0.0825	0.0651	0.0079	0.0404
	Macrophages M1	0.205596	0.0088	0.0128	0.0134	0.0077	0.0105	0	0.0066	0	0	0	0.0096	0.0087	0	0	0	0.0055	0.0108	0	0
	Macrophages M2	0.0316511	0.0681	0.0689	0.0832	0.0706	0.1318	0.0258	0.0714	0.0849	0.0642	0.0405	0.0954	0.0566	0.0266	0	0.0445	0.0855	0.0589	0.0275	0.0517
	DC	0.965768	0	0.0092	0	0	0.0004	0.01	0	0.0135	0.0176	0	0.0006	0	0.0035	0	0.0084	0.0104	0.0094	0	0.0006
	Mast cells	0.301788	0.0148	0.0274	0.0078	0.0103	0.0327	0.026	0	0.0144	0.0117	0	0.0186	0.0118	0.0101	0.0267	0.0102	0.0053	0.0068	0.0066	0.0136
	Neutrophils	0.77219	0.0195	0.017	0.0339	0.0103	0.0056	0.0545	0.01	0	0.0162	0.0136	0.0187	0.0205	0.0014	0	0.0392	0.0138	0.0352	0	0.0116
Stroma	Adipocytes	0.471669	0	0.031	0	0.0074	0.0235	0	0	0.0363	0.037	0.0045	0	0	0.0102	0.0372	0.0084	0	0.0017	0.0383	0.0114
	Endothelial cells	0.492508	0.0347	0	0	0.0103	0.0401	0.0276	0.0407	0.0181	0.0392	0.012	0.0506	0.0119	0.0407	0.04	0.0544	0	0.0251	0.0454	0.0278
	Epithelial cells	0.0702981	0	0.1235	0.063	0.0178	0.0252	0.1086	0	0.1061	0.0575	0.0321	0.0588	0.0513	0.1291	0.1108	0.0924	0.0818	0.0737	0.0817	0.0749
	Fibroblasts	0.127657	0.1152	0.0545	0.1229	0.0889	0.0631	0.1047	0.1163	0.0799	0.0187	0.14	0.1377	0	0.0645	0.067	0.1308	0.1187	0.0611	0.0399	0.0378
