# Supplementary material for: Integrative Molecular and Immune Profiling in Advanced Unresectable Melanoma: Tumor Microenvironment and Peripheral PD-1+ CD4+ Effector Memory T-Cells as Potential Markers of Response to Immune Checkpoint Inhibitor Therapy
Source: Cancers (Basel). 2025 Jun 17;17(12):2022. doi: 10.3390/cancers17122022 (PMC12190280; doi:10.3390/cancers17122022)
Supplement: Supplementary file 1 [file cancers-17-02022-s001.zip › Supplementary Tables S10 and S11.xlsx]

## Sheet: README
Variable	Description
S10	Cluster abundances main populations
cluster_id	Cluster populations identified with FlowSOM
sample_id	Sample identifier
Freq	Frequency of the identified population as a percentage of the total PBMCS in peripheral blood
condition	R: responder; NR: non-responder
S11	Statistical analysis main populations
cluster_id	Cluster populations identified with FlowSOM
group1	R: responder
group2	NR: non-responder
p	p-value
p.adj	p-values adjusted for multiple comparisons using Benjamini-Hochberg correction
p.signif	ns: non significant; *: < 0.05; **: < 0.01
method	Statistical test applied

## Sheet: S10
cluster_id	sample_id	Freq	condition
T4	L-0021	36.37	R
T8	L-0021	10.58	R
TREGS	L-0021	0.75	R
Gamma delta T	L-0021	0.86	R
NK	L-0021	9.2	R
B	L-0021	4.89	R
M	L-0021	36.94	R
T/M agg	L-0021	0.38	R
T/B agg	L-0021	0.03	R
T4	L-0035	32.13	R
T8	L-0035	16.49	R
TREGS	L-0035	0.08	R
Gamma delta T	L-0035	4.43	R
NK	L-0035	10.71	R
B	L-0035	14.1	R
M	L-0035	19.51	R
T/M agg	L-0035	2.52	R
T/B agg	L-0035	0.03	R
T4	L-0036	8.44	R
T8	L-0036	1.33	R
TREGS	L-0036	0.15	R
Gamma delta T	L-0036	0.12	R
NK	L-0036	20.44	R
B	L-0036	8.35	R
M	L-0036	60.86	R
T/M agg	L-0036	0.26	R
T/B agg	L-0036	0.05	R
T4	L-0113	17.89	R
T8	L-0113	11.55	R
TREGS	L-0113	0.24	R
Gamma delta T	L-0113	0.27	R
NK	L-0113	6.58	R
B	L-0113	5.14	R
M	L-0113	56.33	R
T/M agg	L-0113	1.97	R
T/B agg	L-0113	0.03	R
T4	L-0134	26.06	R
T8	L-0134	12.7	R
TREGS	L-0134	0.1	R
Gamma delta T	L-0134	0.23	R
NK	L-0134	6.95	R
B	L-0134	21.14	R
M	L-0134	28.79	R
T/M agg	L-0134	3.88	R
T/B agg	L-0134	0.15	R
T4	L-0173	18.06	R
T8	L-0173	24.25	R
TREGS	L-0173	0.24	R
Gamma delta T	L-0173	0.53	R
NK	L-0173	10.77	R
B	L-0173	10.71	R
M	L-0173	30.85	R
T/M agg	L-0173	4.49	R
T/B agg	L-0173	0.1	R
T4	L-0183	38.47	R
T8	L-0183	12.54	R
TREGS	L-0183	0.06	R
Gamma delta T	L-0183	0.78	R
NK	L-0183	14.17	R
B	L-0183	2.35	R
M	L-0183	29.42	R
T/M agg	L-0183	2.2	R
T/B agg	L-0183	0.01	R
T4	L-0022	18.05	NR
T8	L-0022	14.18	NR
TREGS	L-0022	0.07	NR
Gamma delta T	L-0022	1.95	NR
NK	L-0022	8.31	NR
B	L-0022	18.74	NR
M	L-0022	34.13	NR
T/M agg	L-0022	4.43	NR
T/B agg	L-0022	0.14	NR
T4	L-0089	22.94	NR
T8	L-0089	14.99	NR
TREGS	L-0089	0.24	NR
Gamma delta T	L-0089	2.31	NR
NK	L-0089	6.38	NR
B	L-0089	13.18	NR
M	L-0089	38.15	NR
T/M agg	L-0089	1.7	NR
T/B agg	L-0089	0.11	NR
T4	L-0105	41.97	NR
T8	L-0105	7.49	NR
TREGS	L-0105	0.75	NR
Gamma delta T	L-0105	0.31	NR
NK	L-0105	15.67	NR
B	L-0105	6.35	NR
M	L-0105	27.03	NR
T/M agg	L-0105	0.31	NR
T/B agg	L-0105	0.12	NR
T4	L-0128	22.25	NR
T8	L-0128	29.98	NR
TREGS	L-0128	0.56	NR
Gamma delta T	L-0128	1.94	NR
NK	L-0128	7.84	NR
B	L-0128	7.62	NR
M	L-0128	26.75	NR
T/M agg	L-0128	2.94	NR
T/B agg	L-0128	0.12	NR
T4	L-0140	23.65	NR
T8	L-0140	12.8	NR
TREGS	L-0140	0.18	NR
Gamma delta T	L-0140	2.06	NR
NK	L-0140	19.11	NR
B	L-0140	9.45	NR
M	L-0140	31.53	NR
T/M agg	L-0140	1.14	NR
T/B agg	L-0140	0.08	NR
T4	L-0145	17.06	NR
T8	L-0145	36.98	NR
TREGS	L-0145	0.02	NR
Gamma delta T	L-0145	0.68	NR
NK	L-0145	1.21	NR
B	L-0145	1.73	NR
M	L-0145	37.25	NR
T/M agg	L-0145	5.07	NR
T/B agg	L-0145	0	NR
T4	L-0147	22.17	NR
T8	L-0147	14.29	NR
TREGS	L-0147	0.31	NR
Gamma delta T	L-0147	3.82	NR
NK	L-0147	12.8	NR
B	L-0147	8.5	NR
M	L-0147	34.21	NR
T/M agg	L-0147	3.86	NR
T/B agg	L-0147	0.04	NR
T4	L-0159	21.7	NR
T8	L-0159	23.4	NR
TREGS	L-0159	0.19	NR
Gamma delta T	L-0159	3.38	NR
NK	L-0159	3.08	NR
B	L-0159	8.87	NR
M	L-0159	38.51	NR
T/M agg	L-0159	0.85	NR
T/B agg	L-0159	0.02	NR
T4	L-0160	45.41	NR
T8	L-0160	13.87	NR
TREGS	L-0160	0.35	NR
Gamma delta T	L-0160	0.87	NR
NK	L-0160	9.1	NR
B	L-0160	11.73	NR
M	L-0160	17.62	NR
T/M agg	L-0160	0.92	NR
T/B agg	L-0160	0.13	NR
T4	L-0184	7.41	NR
T8	L-0184	6.11	NR
TREGS	L-0184	0.08	NR
Gamma delta T	L-0184	1.29	NR
NK	L-0184	20.08	NR
B	L-0184	3.38	NR
M	L-0184	60.11	NR
T/M agg	L-0184	1.54	NR
T/B agg	L-0184	0	NR

## Sheet: S11
cluster_id	group1	group2	p	p.adj	p.signif	method
T4	R	NR	0.812526	1	ns	Wilcoxon
T8	R	NR	0.269848	1	ns	Wilcoxon
TREGS	R	NR	0.659373	1	ns	Wilcoxon
Gamma delta T	R	NR	0.055327	0.5	ns	Wilcoxon
NK	R	NR	0.600884	1	ns	Wilcoxon
B	R	NR	1	1	ns	Wilcoxon
M	R	NR	1	1	ns	Wilcoxon
T/M agg	R	NR	0.962258	1	ns	Wilcoxon
T/B agg	R	NR	0.659373	1	ns	Wilcoxon
