# Supplementary material for: Integrative Molecular and Immune Profiling in Advanced Unresectable Melanoma: Tumor Microenvironment and Peripheral PD-1+ CD4+ Effector Memory T-Cells as Potential Markers of Response to Immune Checkpoint Inhibitor Therapy
Source: Cancers (Basel). 2025 Jun 17;17(12):2022. doi: 10.3390/cancers17122022 (PMC12190280; doi:10.3390/cancers17122022)
Supplement: Supplementary file 1 [file cancers-17-02022-s001.zip › Supplementary Tables S12 and S13.xlsx]

## Sheet: README
Variable	Description
S12	Cluster abundances T cells
cluster_id	Cluster populations identified with FlowSOM
sample_id	Sample identifier
Freq	Frequency of the identified population as a percentage of the total PBMCS in peripheral blood
condition	R: responder; NR: non-responder
S13	Statistical analysis T cells
cluster_id	Cluster populations identified with FlowSOM
group1	R: responder
group2	NR: non-responder
p	p-value
p.adj	p-values adjusted for multiple comparisons using Benjamini-Hochberg correction
p.signif	ns: non significant; *: < 0.05; **: < 0.01
method	Statistical test applied

## Sheet: S12
cluster_id	sample_id	Freq	condition
T4 N	L-0021	34.8641	R
T4 Trans	L-0021	5.76606	R
T4 CM	L-0021	19.3163	R
T4 CM CLA+	L-0021	4.4687	R
T4 CM Th2-like	L-0021	0.494234	R
T4 CD161+	L-0021	2.57414	R
T4 TEMRA CD57+	L-0021	2.9654	R
T4 EM Th1/Th17-like CD57+ PD-1+	L-0021	2.61532	R
T4 CD57+ PD-1+	L-0021	0.823723	R
T4 TREGS	L-0021	1.771	R
T8 N	L-0021	5.33361	R
T8 Trans	L-0021	4.42751	R
T8 CD161+	L-0021	2.22405	R
T8 EM PD-1+	L-0021	3.19193	R
T8 TEMRA CD57+	L-0021	6.42504	R
T8 CM CLA+	L-0021	0.906096	R
Gamma delta T	L-0021	1.83278	R
T4 N	L-0035	25.2588	R
T4 Trans	L-0035	3.93375	R
T4 CM	L-0035	10.0508	R
T4 CM CLA+	L-0035	1.18577	R
T4 CM Th2-like	L-0035	0.63994	R
T4 CD161+	L-0035	0.658762	R
T4 TEMRA CD57+	L-0035	3.08677	R
T4 EM Th1/Th17-like CD57+ PD-1+	L-0035	15.7162	R
T4 CD57+ PD-1+	L-0035	0.169396	R
T4 TREGS	L-0035	0.131752	R
T8 N	L-0035	7.49106	R
T8 Trans	L-0035	4.25372	R
T8 CD161+	L-0035	0.131752	R
T8 EM PD-1+	L-0035	2.50329	R
T8 TEMRA CD57+	L-0035	16.0738	R
T8 CM CLA+	L-0035	0.112931	R
Gamma delta T	L-0035	8.60154	R
T4 N	L-0036	45.6175	R
T4 Trans	L-0036	10.1594	R
T4 CM	L-0036	21.2151	R
T4 CM CLA+	L-0036	3.48606	R
T4 CM Th2-like	L-0036	0	R
T4 CD161+	L-0036	0.697211	R
T4 TEMRA CD57+	L-0036	0.0996016	R
T4 EM Th1/Th17-like CD57+ PD-1+	L-0036	0.896414	R
T4 CD57+ PD-1+	L-0036	0.896414	R
T4 TREGS	L-0036	1.59363	R
T8 N	L-0036	3.08765	R
T8 Trans	L-0036	1.09562	R
T8 CD161+	L-0036	0	R
T8 EM PD-1+	L-0036	2.68924	R
T8 TEMRA CD57+	L-0036	6.77291	R
T8 CM CLA+	L-0036	0.298805	R
Gamma delta T	L-0036	1.39442	R
T4 N	L-0113	24.4073	R
T4 Trans	L-0113	7.44574	R
T4 CM	L-0113	12.9215	R
T4 CM CLA+	L-0113	0.434057	R
T4 CM Th2-like	L-0113	0.066778	R
T4 CD161+	L-0113	2.10351	R
T4 TEMRA CD57+	L-0113	3.27212	R
T4 EM Th1/Th17-like CD57+ PD-1+	L-0113	6.47746	R
T4 CD57+ PD-1+	L-0113	0.801336	R
T4 TREGS	L-0113	1.73623	R
T8 N	L-0113	6.9783	R
T8 Trans	L-0113	7.41235	R
T8 CD161+	L-0113	0.500835	R
T8 EM PD-1+	L-0113	3.6394	R
T8 TEMRA CD57+	L-0113	20.8013	R
T8 CM CLA+	L-0113	0.300501	R
Gamma delta T	L-0113	0.701169	R
T4 N	L-0134	32.7705	R
T4 Trans	L-0134	4.835	R
T4 CM	L-0134	15.7329	R
T4 CM CLA+	L-0134	0.38373	R
T4 CM Th2-like	L-0134	0.434894	R
T4 CD161+	L-0134	1.02328	R
T4 TEMRA CD57+	L-0134	2.32796	R
T4 EM Th1/Th17-like CD57+ PD-1+	L-0134	6.01177	R
T4 CD57+ PD-1+	L-0134	0.613968	R
T4 TREGS	L-0134	1.53492	R
T8 N	L-0134	14.3003	R
T8 Trans	L-0134	2.48145	R
T8 CD161+	L-0134	0.204656	R
T8 EM PD-1+	L-0134	2.50704	R
T8 TEMRA CD57+	L-0134	13.9678	R
T8 CM CLA+	L-0134	0.051164	R
Gamma delta T	L-0134	0.818624	R
T4 N	L-0173	11.6527	R
T4 Trans	L-0173	5.89601	R
T4 CM	L-0173	15.6685	R
T4 CM CLA+	L-0173	3.27298	R
T4 CM Th2-like	L-0173	1.04457	R
T4 CD161+	L-0173	1.4624	R
T4 TEMRA CD57+	L-0173	0.626741	R
T4 EM Th1/Th17-like CD57+ PD-1+	L-0173	0.487465	R
T4 CD57+ PD-1+	L-0173	0.464253	R
T4 TREGS	L-0173	0.812442	R
T8 N	L-0173	7.42804	R
T8 Trans	L-0173	21.0306	R
T8 CD161+	L-0173	0.348189	R
T8 EM PD-1+	L-0173	2.73909	R
T8 TEMRA CD57+	L-0173	23.2823	R
T8 CM CLA+	L-0173	2.41411	R
Gamma delta T	L-0173	1.36955	R
T4 N	L-0183	52.6519	R
T4 Trans	L-0183	6.55738	R
T4 CM	L-0183	10.4339	R
T4 CM CLA+	L-0183	0.636451	R
T4 CM Th2-like	L-0183	0.385728	R
T4 CD161+	L-0183	0.694311	R
T4 TEMRA CD57+	L-0183	1.36933	R
T4 EM Th1/Th17-like CD57+ PD-1+	L-0183	1.2729	R
T4 CD57+ PD-1+	L-0183	0.096432	R
T4 TREGS	L-0183	0.154291	R
T8 N	L-0183	4.76374	R
T8 Trans	L-0183	3.14368	R
T8 CD161+	L-0183	1.36933	R
T8 EM PD-1+	L-0183	0.694311	R
T8 TEMRA CD57+	L-0183	14.2141	R
T8 CM CLA+	L-0183	0.366442	R
Gamma delta T	L-0183	1.19576	R
T4 N	L-0022	36.9635	NR
T4 Trans	L-0022	7.06569	NR
T4 CM	L-0022	5.40146	NR
T4 CM CLA+	L-0022	0.70073	NR
T4 CM Th2-like	L-0022	0.291971	NR
T4 CD161+	L-0022	0.729927	NR
T4 TEMRA CD57+	L-0022	0.262774	NR
T4 EM Th1/Th17-like CD57+ PD-1+	L-0022	0.642336	NR
T4 CD57+ PD-1+	L-0022	0.0583942	NR
T4 TREGS	L-0022	0.321168	NR
T8 N	L-0022	23.0365	NR
T8 Trans	L-0022	3.24088	NR
T8 CD161+	L-0022	1.89781	NR
T8 EM PD-1+	L-0022	1.81022	NR
T8 TEMRA CD57+	L-0022	11.7956	NR
T8 CM CLA+	L-0022	0.291971	NR
Gamma delta T	L-0022	5.48905	NR
T4 N	L-0089	11.3389	NR
T4 Trans	L-0089	6.52174	NR
T4 CM	L-0089	25.7658	NR
T4 CM CLA+	L-0089	2.22332	NR
T4 CM Th2-like	L-0089	0.592885	NR
T4 CD161+	L-0089	3.01383	NR
T4 TEMRA CD57+	L-0089	3.21146	NR
T4 EM Th1/Th17-like CD57+ PD-1+	L-0089	2.56917	NR
T4 CD57+ PD-1+	L-0089	0.6917	NR
T4 TREGS	L-0089	1.13636	NR
T8 N	L-0089	4.12549	NR
T8 Trans	L-0089	9.60968	NR
T8 CD161+	L-0089	0.370553	NR
T8 EM PD-1+	L-0089	2.02569	NR
T8 TEMRA CD57+	L-0089	19.9358	NR
T8 CM CLA+	L-0089	0.963439	NR
Gamma delta T	L-0089	5.90415	NR
T4 N	L-0105	38.361	NR
T4 Trans	L-0105	3.54315	NR
T4 CM	L-0105	31.73	NR
T4 CM CLA+	L-0105	7.1061	NR
T4 CM Th2-like	L-0105	0.0791766	NR
T4 CD161+	L-0105	1.30641	NR
T4 TEMRA CD57+	L-0105	0.0395883	NR
T4 EM Th1/Th17-like CD57+ PD-1+	L-0105	0.0395883	NR
T4 CD57+ PD-1+	L-0105	0.415677	NR
T4 TREGS	L-0105	1.18765	NR
T8 N	L-0105	6.27474	NR
T8 Trans	L-0105	2.3555	NR
T8 CD161+	L-0105	3.52336	NR
T8 EM PD-1+	L-0105	0.950119	NR
T8 TEMRA CD57+	L-0105	0.791766	NR
T8 CM CLA+	L-0105	1.88044	NR
Gamma delta T	L-0105	0.415677	NR
T4 N	L-0128	14.2518	NR
T4 Trans	L-0128	6.19404	NR
T4 CM	L-0128	13.4113	NR
T4 CM CLA+	L-0128	4.42171	NR
T4 CM Th2-like	L-0128	0.219258	NR
T4 CD161+	L-0128	1.31555	NR
T4 TEMRA CD57+	L-0128	0.0182715	NR
T4 EM Th1/Th17-like CD57+ PD-1+	L-0128	0.0730861	NR
T4 CD57+ PD-1+	L-0128	0.475059	NR
T4 TREGS	L-0128	1.00493	NR
T8 N	L-0128	7.69231	NR
T8 Trans	L-0128	18.509	NR
T8 CD161+	L-0128	5.3901	NR
T8 EM PD-1+	L-0128	17.5041	NR
T8 TEMRA CD57+	L-0128	5.6459	NR
T8 CM CLA+	L-0128	1.0232	NR
Gamma delta T	L-0128	2.85036	NR
T4 N	L-0140	34.4533	NR
T4 Trans	L-0140	4.0579	NR
T4 CM	L-0140	15.7405	NR
T4 CM CLA+	L-0140	3.77358	NR
T4 CM Th2-like	L-0140	0.0516929	NR
T4 CD161+	L-0140	1.62833	NR
T4 TEMRA CD57+	L-0140	0.465236	NR
T4 EM Th1/Th17-like CD57+ PD-1+	L-0140	0.361851	NR
T4 CD57+ PD-1+	L-0140	0.103386	NR
T4 TREGS	L-0140	0.516929	NR
T8 N	L-0140	15.6371	NR
T8 Trans	L-0140	3.07573	NR
T8 CD161+	L-0140	2.58465	NR
T8 EM PD-1+	L-0140	0.568622	NR
T8 TEMRA CD57+	L-0140	10.1835	NR
T8 CM CLA+	L-0140	1.24063	NR
Gamma delta T	L-0140	5.55699	NR
T4 N	L-0145	8.56777	NR
T4 Trans	L-0145	2.52101	NR
T4 CM	L-0145	17.1355	NR
T4 CM CLA+	L-0145	0.127877	NR
T4 CM Th2-like	L-0145	0.20095	NR
T4 CD161+	L-0145	2.08257	NR
T4 TEMRA CD57+	L-0145	0.0913409	NR
T4 EM Th1/Th17-like CD57+ PD-1+	L-0145	0.127877	NR
T4 CD57+ PD-1+	L-0145	0.0913409	NR
T4 TREGS	L-0145	0.164414	NR
T8 N	L-0145	16.1673	NR
T8 Trans	L-0145	12.7512	NR
T8 CD161+	L-0145	0.968213	NR
T8 EM PD-1+	L-0145	6.44867	NR
T8 TEMRA CD57+	L-0145	31.0011	NR
T8 CM CLA+	L-0145	0.219218	NR
Gamma delta T	L-0145	1.33358	NR
T4 N	L-0147	20.202	NR
T4 Trans	L-0147	3.94186	NR
T4 CM	L-0147	21.5324	NR
T4 CM CLA+	L-0147	0.788372	NR
T4 CM Th2-like	L-0147	0.640552	NR
T4 CD161+	L-0147	5.14905	NR
T4 TEMRA CD57+	L-0147	0.0492732	NR
T4 EM Th1/Th17-like CD57+ PD-1+	L-0147	0.591279	NR
T4 CD57+ PD-1+	L-0147	0.344913	NR
T4 TREGS	L-0147	1.50283	NR
T8 N	L-0147	3.15349	NR
T8 Trans	L-0147	8.03153	NR
T8 CD161+	L-0147	3.91722	NR
T8 EM PD-1+	L-0147	5.22296	NR
T8 TEMRA CD57+	L-0147	15.3979	NR
T8 CM CLA+	L-0147	0.320276	NR
Gamma delta T	L-0147	9.21409	NR
T4 N	L-0159	7.88987	NR
T4 Trans	L-0159	4.82844	NR
T4 CM	L-0159	19.2727	NR
T4 CM CLA+	L-0159	0.965687	NR
T4 CM Th2-like	L-0159	1.58208	NR
T4 CD161+	L-0159	5.07499	NR
T4 TEMRA CD57+	L-0159	0.842408	NR
T4 EM Th1/Th17-like CD57+ PD-1+	L-0159	1.27389	NR
T4 CD57+ PD-1+	L-0159	1.29443	NR
T4 TREGS	L-0159	1.31498	NR
T8 N	L-0159	7.60222	NR
T8 Trans	L-0159	9.65687	NR
T8 CD161+	L-0159	0.801315	NR
T8 EM PD-1+	L-0159	5.19827	NR
T8 TEMRA CD57+	L-0159	25.0668	NR
T8 CM CLA+	L-0159	0.554757	NR
Gamma delta T	L-0159	6.78036	NR
T4 N	L-0160	38.7107	NR
T4 Trans	L-0160	6	NR
T4 CM	L-0160	22.4132	NR
T4 CM CLA+	L-0160	5.40496	NR
T4 CM Th2-like	L-0160	0.0991736	NR
T4 CD161+	L-0160	1.60331	NR
T4 TEMRA CD57+	L-0160	0.297521	NR
T4 EM Th1/Th17-like CD57+ PD-1+	L-0160	0.0330579	NR
T4 CD57+ PD-1+	L-0160	0.115702	NR
T4 TREGS	L-0160	0.561983	NR
T8 N	L-0160	12.4298	NR
T8 Trans	L-0160	3.63636	NR
T8 CD161+	L-0160	0.413223	NR
T8 EM PD-1+	L-0160	1.40496	NR
T8 TEMRA CD57+	L-0160	3.70248	NR
T8 CM CLA+	L-0160	1.33884	NR
Gamma delta T	L-0160	1.83471	NR
T4 N	L-0184	23.64	NR
T4 Trans	L-0184	5.43989	NR
T4 CM	L-0184	13.7005	NR
T4 CM CLA+	L-0184	1.41034	NR
T4 CM Th2-like	L-0184	0.940228	NR
T4 CD161+	L-0184	1.07455	NR
T4 TEMRA CD57+	L-0184	1.27602	NR
T4 EM Th1/Th17-like CD57+ PD-1+	L-0184	0.335796	NR
T4 CD57+ PD-1+	L-0184	0.470114	NR
T4 TREGS	L-0184	0.940228	NR
T8 N	L-0184	10.0739	NR
T8 Trans	L-0184	7.32035	NR
T8 CD161+	L-0184	0.671592	NR
T8 EM PD-1+	L-0184	4.43251	NR
T8 TEMRA CD57+	L-0184	18.8717	NR
T8 CM CLA+	L-0184	0.201478	NR
Gamma delta T	L-0184	9.20081	NR

## Sheet: S13
cluster_id	group1	group2	p	p.adj	p.signif	method
T4 N	R	NR	0.229535	0.43	ns	Wilcoxon
T4 Trans	R	NR	0.229535	0.43	ns	Wilcoxon
T4 CM	R	NR	0.193233	0.43	ns	Wilcoxon
T4 CM CLA+	R	NR	0.474702	0.58	ns	Wilcoxon
T4 CM Th2-like	R	NR	1	1	ns	Wilcoxon
T4 CD161+	R	NR	0.133073	0.43	ns	Wilcoxon
T4 TEMRA CD57+	R	NR	0.0330111	0.19	*	Wilcoxon
T4 EM Th1/Th17-like CD57+ PD-1+	R	NR	0.00678733	0.12	**	Wilcoxon
T4 CD57+ PD-1+	R	NR	0.269848	0.46	ns	Wilcoxon
T4 TREGS	R	NR	0.417318	0.55	ns	Wilcoxon
T8 N	R	NR	0.161251	0.43	ns	Wilcoxon
T8 Trans	R	NR	0.417318	0.55	ns	Wilcoxon
T8 CD161+	R	NR	0.0330111	0.19	*	Wilcoxon
T8 EM PD-1+	R	NR	0.739613	0.84	ns	Wilcoxon
T8 TEMRA CD57+	R	NR	0.812526	0.86	ns	Wilcoxon
T8 CM CLA+	R	NR	0.363842	0.55	ns	Wilcoxon
Gamma delta T	R	NR	0.0878239	0.37	ns	Wilcoxon
