# Supplementary material for: Integrative Molecular and Immune Profiling in Advanced Unresectable Melanoma: Tumor Microenvironment and Peripheral PD-1+ CD4+ Effector Memory T-Cells as Potential Markers of Response to Immune Checkpoint Inhibitor Therapy
Source: Cancers (Basel). 2025 Jun 17;17(12):2022. doi: 10.3390/cancers17122022 (PMC12190280; doi:10.3390/cancers17122022)
Supplement: Supplementary file 1 [file cancers-17-02022-s001.zip › Supplementary Tables S14 and S15.xlsx]

## Sheet: README
Variable	Description
S14	Cluster abundances B cells
cluster_id	Cluster populations identified with FlowSOM
sample_id	Sample identifier
Freq	Frequency of the identified population as a percentage of the total PBMCS in peripheral blood
condition	R: responder; NR: non-responder
S15	Statistical analysis B cells
cluster_id	Cluster populations identified with FlowSOM
group1	R: responder
group2	NR: non-responder
p	p-value
p.adj	p-values adjusted for multiple comparisons using Benjamini-Hochberg correction
p.signif	ns: non significant; *: < 0.05; **: < 0.01
method	Statistical test applied

## Sheet: S14
cluster_id	sample_id	Freq	condition
Naïve	21	5.72597	R
Naïve CCR7high	21	2.86299	R
Trans-1	21	19.6319	R
Trans-2	21	2.24949	R
Non-switched mem	21	4.90798	R
Class-switched mem	21	20.8589	R
Follicular-like	21	6.33947	R
Plasmab-1	21	4.70348	R
Plasmab-2	21	32.7198	R
Naïve	35	5.53191	R
Naïve CCR7high	35	4.96454	R
Trans-1	35	70.3546	R
Trans-2	35	2.9078	R
Non-switched mem	35	3.33333	R
Class-switched mem	35	4.89362	R
Follicular-like	35	0.070922	R
Plasmab-1	35	3.68794	R
Plasmab-2	35	4.25532	R
Naïve	36	5.98802	R
Naïve CCR7high	36	13.5329	R
Trans-1	36	16.2874	R
Trans-2	36	0.598802	R
Non-switched mem	36	11.976	R
Class-switched mem	36	30.1796	R
Follicular-like	36	0.11976	R
Plasmab-1	36	7.30539	R
Plasmab-2	36	14.012	R
Naïve	113	7.7821	R
Naïve CCR7high	113	5.25292	R
Trans-1	113	27.6265	R
Trans-2	113	0.194553	R
Non-switched mem	113	10.8949	R
Class-switched mem	113	2.72374	R
Follicular-like	113	0	R
Plasmab-1	113	2.72374	R
Plasmab-2	113	42.8016	R
Naïve	134	2.93283	R
Naïve CCR7high	134	6.00757	R
Trans-1	134	74.8817	R
Trans-2	134	0.0473037	R
Non-switched mem	134	5.96026	R
Class-switched mem	134	2.45979	R
Follicular-like	134	0.473037	R
Plasmab-1	134	3.26395	R
Plasmab-2	134	3.97351	R
Naïve	173	5.60224	R
Naïve CCR7high	173	6.72269	R
Trans-1	173	61.4379	R
Trans-2	173	2.80112	R
Non-switched mem	173	3.08123	R
Class-switched mem	173	0.0933707	R
Follicular-like	173	0.0933707	R
Plasmab-1	173	1.40056	R
Plasmab-2	173	18.7675	R
Naïve	183	3.82979	R
Naïve CCR7high	183	7.65957	R
Trans-1	183	27.6596	R
Trans-2	183	1.2766	R
Non-switched mem	183	9.3617	R
Class-switched mem	183	4.25532	R
Follicular-like	183	0	R
Plasmab-1	183	2.55319	R
Plasmab-2	183	43.4043	R
Naïve	22	2.61473	NR
Naïve CCR7high	22	27.6948	NR
Trans-1	22	48.2391	NR
Trans-2	22	1.38741	NR
Non-switched mem	22	10.5123	NR
Class-switched mem	22	4.90928	NR
Follicular-like	22	0	NR
Plasmab-1	22	2.29456	NR
Plasmab-2	22	2.34792	NR
Naïve	89	7.51138	NR
Naïve CCR7high	89	7.66313	NR
Trans-1	89	16.9196	NR
Trans-2	89	0.834598	NR
Non-switched mem	89	22.7618	NR
Class-switched mem	89	14.5675	NR
Follicular-like	89	0	NR
Plasmab-1	89	21.4719	NR
Plasmab-2	89	8.27011	NR
Naïve	105	0.629921	NR
Naïve CCR7high	105	0.15748	NR
Trans-1	105	20.6299	NR
Trans-2	105	0.629921	NR
Non-switched mem	105	0.629921	NR
Class-switched mem	105	10.7087	NR
Follicular-like	105	56.5354	NR
Plasmab-1	105	5.51181	NR
Plasmab-2	105	4.56693	NR
Naïve	128	0.393701	NR
Naïve CCR7high	128	6.43045	NR
Trans-1	128	41.4698	NR
Trans-2	128	1.9685	NR
Non-switched mem	128	4.33071	NR
Class-switched mem	128	12.9921	NR
Follicular-like	128	1.5748	NR
Plasmab-1	128	13.5171	NR
Plasmab-2	128	17.3228	NR
Naïve	140	4.65608	NR
Naïve CCR7high	140	4.2328	NR
Trans-1	140	50.2646	NR
Trans-2	140	4.86772	NR
Non-switched mem	140	3.1746	NR
Class-switched mem	140	11.0053	NR
Follicular-like	140	0.846561	NR
Plasmab-1	140	3.49206	NR
Plasmab-2	140	17.4603	NR
Naïve	145	4.04624	NR
Naïve CCR7high	145	2.31214	NR
Trans-1	145	5.78035	NR
Trans-2	145	0.578035	NR
Non-switched mem	145	13.8728	NR
Class-switched mem	145	6.35838	NR
Follicular-like	145	0	NR
Plasmab-1	145	0.578035	NR
Plasmab-2	145	66.474	NR
Naïve	147	8.35294	NR
Naïve CCR7high	147	4.58824	NR
Trans-1	147	44.9412	NR
Trans-2	147	0.117647	NR
Non-switched mem	147	17.7647	NR
Class-switched mem	147	4.11765	NR
Follicular-like	147	0.235294	NR
Plasmab-1	147	5.76471	NR
Plasmab-2	147	14.1176	NR
Naïve	159	5.18602	NR
Naïve CCR7high	159	7.89177	NR
Trans-1	159	30.5524	NR
Trans-2	159	0.450958	NR
Non-switched mem	159	5.29876	NR
Class-switched mem	159	9.6956	NR
Follicular-like	159	0.225479	NR
Plasmab-1	159	5.4115	NR
Plasmab-2	159	35.2875	NR
Naïve	160	6.47911	NR
Naïve CCR7high	160	4.34783	NR
Trans-1	160	26.769	NR
Trans-2	160	1.96078	NR
Non-switched mem	160	6.64962	NR
Class-switched mem	160	29.6675	NR
Follicular-like	160	5.02984	NR
Plasmab-1	160	7.84314	NR
Plasmab-2	160	11.2532	NR
Naïve	184	6.80473	NR
Naïve CCR7high	184	14.497	NR
Trans-1	184	32.2485	NR
Trans-2	184	1.47929	NR
Non-switched mem	184	10.9467	NR
Class-switched mem	184	12.7219	NR
Follicular-like	184	0	NR
Plasmab-1	184	10.9467	NR
Plasmab-2	184	10.355	NR

## Sheet: S15
cluster_id	group1	group2	p	p.adj	p.signif	method
Naïve	R	NR	0.739613	0.95	ns	Wilcoxon
Naive CCR7high	R	NR	0.886775	0.96	ns	Wilcoxon
Trans-1	R	NR	0.600884	0.95	ns	Wilcoxon
Trans-2	R	NR	0.962258	0.96	ns	Wilcoxon
Non-switched mem	R	NR	0.536199	0.95	ns	Wilcoxon
Class-switched mem	R	NR	0.193233	0.87	ns	Wilcoxon
Follicular-like	R	NR	0.726988	0.95	ns	Wilcoxon
Plasmab-1	R	NR	0.133073	0.87	ns	Wilcoxon
Plasmab-2	R	NR	0.600884	0.95	ns	Wilcoxon
