# Supplementary material for: Integrative Molecular and Immune Profiling in Advanced Unresectable Melanoma: Tumor Microenvironment and Peripheral PD-1+ CD4+ Effector Memory T-Cells as Potential Markers of Response to Immune Checkpoint Inhibitor Therapy
Source: Cancers (Basel). 2025 Jun 17;17(12):2022. doi: 10.3390/cancers17122022 (PMC12190280; doi:10.3390/cancers17122022)
Supplement: Supplementary file 1 [file cancers-17-02022-s001.zip › Supplementary Tables S16 and S17.xlsx]

## Sheet: README
Variable	Description
S16	Cluster abundances monocytes and dendritic cells
cluster_id	Cluster populations identified with FlowSOM
sample_id	Sample identifier
Freq	Frequency of the identified population as a percentage of the total PBMCS in peripheral blood
condition	R: responder; NR: non-responder
S17	Statistical analysis monocytes and dendritic cells
cluster_id	Cluster populations identified with FlowSOM
group1	R: responder
group2	NR: non-responder
p	p-value
p.adj	p-values adjusted for multiple comparisons using Benjamini-Hochberg correction
p.signif	ns: non significant; *: < 0.05; **: < 0.01
method	Statistical test applied

## Sheet: S16
cluster_id	sample_id	Freq	condition
1	21	2.86299	R
2	21	0.204499	R
3	21	55.4192	R
4	21	4.08998	R
5	21	21.4724	R
6	21	3.06748	R
7	21	5.31697	R
8	21	1.63599	R
9	21	0.204499	R
10	21	5.72597	R
1	35	1.70213	R
2	35	0	R
3	35	82.1277	R
4	35	0.567376	R
5	35	1.63121	R
6	35	0.283688	R
7	35	4.1844	R
8	35	3.75887	R
9	35	4.11348	R
10	35	1.63121	R
1	36	3.9521	R
2	36	0.239521	R
3	36	74.8503	R
4	36	2.75449	R
5	36	6.46707	R
6	36	0.598802	R
7	36	2.99401	R
8	36	2.75449	R
9	36	0.958084	R
10	36	4.43114	R
1	113	17.8988	R
2	113	0.194553	R
3	113	45.3307	R
4	113	5.64202	R
5	113	17.1206	R
6	113	1.36187	R
7	113	2.72374	R
8	113	3.50195	R
9	113	2.33463	R
10	113	3.89105	R
1	134	0.283822	R
2	134	0.141911	R
3	134	75.6386	R
4	134	0.662252	R
5	134	2.83822	R
6	134	0.189215	R
7	134	5.06149	R
8	134	5.1561	R
9	134	8.37275	R
10	134	1.65563	R
1	173	5.69561	R
2	173	0.560224	R
3	173	63.0252	R
4	173	3.1746	R
5	173	9.61718	R
6	173	0.280112	R
7	173	3.73483	R
8	173	5.13539	R
9	173	7.28291	R
10	173	1.49393	R
1	183	12.766	R
2	183	0.425532	R
3	183	48.5106	R
4	183	5.53191	R
5	183	21.2766	R
6	183	3.40426	R
7	183	2.55319	R
8	183	1.2766	R
9	183	0.851064	R
10	183	3.40426	R
1	22	0.640342	NR
2	22	1.33404	NR
3	22	79.5624	NR
4	22	0.266809	NR
5	22	0.213447	NR
6	22	0.426894	NR
7	22	2.45464	NR
8	22	10.9392	NR
9	22	3.20171	NR
10	22	0.960512	NR
1	89	3.41426	NR
2	89	0.0758725	NR
3	89	75.3414	NR
4	89	1.89681	NR
5	89	2.27618	NR
6	89	0.379363	NR
7	89	2.95903	NR
8	89	5.31108	NR
9	89	1.97269	NR
10	89	6.37329	NR
1	105	0.472441	NR
2	105	0	NR
3	105	87.5591	NR
4	105	1.10236	NR
5	105	2.20472	NR
6	105	0.314961	NR
7	105	5.19685	NR
8	105	0.472441	NR
9	105	0.629921	NR
10	105	2.04724	NR
1	128	4.06824	NR
2	128	0.131234	NR
3	128	70.4724	NR
4	128	2.88714	NR
5	128	6.95538	NR
6	128	2.75591	NR
7	128	6.69291	NR
8	128	3.28084	NR
9	128	2.23097	NR
10	128	0.524934	NR
1	140	16.8254	NR
2	140	0.31746	NR
3	140	69.5238	NR
4	140	0.21164	NR
5	140	0	NR
6	140	0	NR
7	140	6.24339	NR
8	140	1.26984	NR
9	140	2.6455	NR
10	140	2.96296	NR
1	145	40.4624	NR
2	145	0	NR
3	145	27.7457	NR
4	145	5.20231	NR
5	145	20.8092	NR
6	145	0	NR
7	145	1.15607	NR
8	145	1.7341	NR
9	145	1.15607	NR
10	145	1.7341	NR
1	147	8.23529	NR
2	147	0.117647	NR
3	147	62.8235	NR
4	147	2.35294	NR
5	147	3.29412	NR
6	147	0.117647	NR
7	147	2.58824	NR
8	147	5.29412	NR
9	147	8.11765	NR
10	147	7.05882	NR
1	159	34.3856	NR
2	159	0	NR
3	159	55.4679	NR
4	159	0.338219	NR
5	159	0.338219	NR
6	159	0	NR
7	159	2.81849	NR
8	159	2.14205	NR
9	159	0.901917	NR
10	159	3.60767	NR
1	160	4.60358	NR
2	160	0	NR
3	160	70.162	NR
4	160	2.72805	NR
5	160	3.58056	NR
6	160	0.170503	NR
7	160	8.26939	NR
8	160	2.47229	NR
9	160	1.02302	NR
10	160	6.99062	NR
1	184	3.5503	NR
2	184	0.591716	NR
3	184	70.1183	NR
4	184	1.47929	NR
5	184	3.5503	NR
6	184	0	NR
7	184	2.95858	NR
8	184	3.5503	NR
9	184	6.50888	NR
10	184	7.69231	NR

## Sheet: S17
cluster_id	group1	group2	p	p.adj	p.signif	method
1	R	NR	0.600884	0.96	ns	Wilcoxon
2	R	NR	0.299508	0.75	ns	Wilcoxon
3	R	NR	0.669066	0.96	ns	Wilcoxon
4	R	NR	0.108803	0.36	ns	Wilcoxon
5	R	NR	0.0702386	0.35	ns	Wilcoxon
6	R	NR	0.044118	0.35	*	Wilcoxon
7	R	NR	0.962258	0.96	ns	Wilcoxon
8	R	NR	0.962258	0.96	ns	Wilcoxon
9	R	NR	0.962258	0.96	ns	Wilcoxon
10	R	NR	0.600884	0.96	ns	Wilcoxon
